# Supplementary material for: Global identification of Smad2 and Eomesodermin targets in zebrafish identifies a conserved transcriptional network in mesendoderm and a novel role for Eomesodermin in repression of ectodermal gene expression
Source: BMC Biol. 2014 Oct 3;12:81. doi: 10.1186/s12915-014-0081-5 (PMC4206766; doi:10.1186/s12915-014-0081-5)
Supplement: Additional file 1: Table S1. — Genes differentially expressed (P ≤0.02) in the ndr1 overexpression microarray experiment. [file 12915_2014_81_MOESM1_ESM.xlsx]

## Sheet: Sheet1
Table S1: Probes and genes differentially expressed (P ≤ 0.02) in the ndr1 overexpression microarray experiment.
One probe is represented per line. Genes with multiple significant probes occur over multiple lines.
Genes which, to our knowledge, have not been identified as Nodal target genes in zebrafish or other
vertebrates are indicated with an asterisk.
Ensembl Gene ID	Gene name	Probe ID	P Value	Fold change	Novel
ENSDARG00000014018	lhx1a	A_15_P111668	1.35e-05	28.6021
ENSDARG00000019920	lft1	A_15_P101370	4.08e-05	18.3187
ENSDARG00000031126	NOTUM (1 of 2)	A_15_P188086	9.04e-05	13.7559	*
ENSDARG00000014018	lhx1a	A_15_P105255	1.32e-05	13.1293
ENSDARG00000044059	lft2	A_15_P108292	6.51e-05	12.6264
ENSDARG00000057096	ndr1	A_15_P120094	1.54e-05	12.5796
ENSDARG00000041341	sox32	A_15_P118292	1.77e-05	12.3726
ENSDARG00000017821	gata5	A_15_P103854	0.000281	11.0082
ENSDARG00000012788	foxa3	A_15_P110630	6.04e-06	10.5154
ENSDARG00000006110	chd	A_15_P112209	0.000923	10.2994
ENSDARG00000003399	fgf8a	A_15_P131691	0.000334	9.60055
ENSDARG00000059073	gsc	A_15_P118248	5.22e-06	9.42636
ENSDARG00000036194	pitx2	A_15_P120765	1.88e-05	8.92453
ENSDARG00000033182	arl4ab	A_15_P115492	0.000358	8.19593
ENSDARG00000003399	fgf8a	A_15_P141276	0.000152	8.14462
ENSDARG00000036194	pitx2	A_15_P169936	0.000282	8.08739
ENSDARG00000015495	klf3	A_15_P200136	0.000365	7.75824	*
ENSDARG00000069252	bon	A_15_P164111	8.07e-05	7.10817
ENSDARG00000036082	tph1b	A_15_P100495	0.000233	6.62847
ENSDARG00000003399	fgf8a	A_15_P102482	5.86e-05	6.5918
ENSDARG00000039269	arg2	A_15_P150786	0.000155	6.42257	*
ENSDARG00000023520	fgf17	A_15_P112125	0.001	6.41945
ENSDARG00000033466	tagln2	A_15_P169601	0.000136	6.38195
ENSDARG00000092660	cyp27c1	A_15_P185351	9.05e-05	5.96907
ENSDARG00000060977	zgc:153018	A_15_P153811	0.00393	5.81128	*
ENSDARG00000054823	id3	A_15_P107181	1.71e-05	5.75334
ENSDARG00000019365	zgc:110712	A_15_P121452	0.000335	5.45807	*
ENSDARG00000014098	pkd2	A_15_P173591	0.00318	5.403
ENSDARG00000057085	bhik	A_15_P210401	2.94e-05	5.38675
ENSDARG00000009905	ntla	A_15_P114900	6.63e-05	5.35087
ENSDARG00000090403	cyp2aa8	A_15_P106379	0.0137	5.32647	*
ENSDARG00000033466	tagln2	A_15_P109398	0.000264	5.27665
ENSDARG00000091127	klf15	A_15_P114483	0.00232	5.23859	*
ENSDARG00000004672	ptk2.1	A_15_P192696	0.00211	5.18179	*
ENSDARG00000019995	bmp4	A_15_P130716	0.000467	5.17711
ENSDARG00000076895	flrt3	A_15_P112087	0.00376	5.14243
ENSDARG00000035831	gata6	A_15_P205521	0.00356	4.9529
ENSDARG00000004256	wnt11	A_15_P211371	0.000153	4.94267
ENSDARG00000003411	foxa2	A_15_P114607	0.000619	4.90395
ENSDARG00000004402	elovl6	A_15_P221101	0.000751	4.8305	*
ENSDARG00000019335	hes6	A_15_P192606	0.000579	4.79276
ENSDARG00000001953	pfkfb3	A_15_P119080	0.000587	4.74184
ENSDARG00000068094	fgf3	A_15_P108243	0.00117	4.65125
ENSDARG00000041341	sox32	A_15_P142736	0.00266	4.45525
ENSDARG00000074599	FRMD4B (2 of 2)	A_15_P107713	0.00273	4.33834	*
ENSDARG00000009737		A_15_P101434	0.000376	4.33624	*
ENSDARG00000042641	cyp51	A_15_P106000	0.000896	4.29637	*
ENSDARG00000042526	og9x	A_15_P109786	0.00121	4.29478
ENSDARG00000091481	foxc1a	A_15_P114985	0.000277	4.2612	*
ENSDARG00000017821	gata5	A_15_P134592	0.00228	4.16168
ENSDARG00000037362	scube2	A_15_P205251	0.0129	4.04336	*
ENSDARG00000021201	flh	A_15_P107309	0.000134	3.80177
ENSDARG00000032765	net1	A_15_P159136	0.00271	3.78921	*
ENSDARG00000007682	ppdpfa	A_15_P103457	0.00873	3.77626	*
ENSDARG00000020164	efnb2a	A_15_P119099	0.00338	3.77334
ENSDARG00000020332	nkx2.9	A_15_P113135	0.00146	3.73187
ENSDARG00000003169	magi1	A_15_P110912	0.00679	3.7228
ENSDARG00000006467	pcdh8	A_15_P148636	0.00734	3.63496
ENSDARG00000010032	cmtm7	A_15_P567709	0.000557	3.55192	*
ENSDARG00000076857	her3	A_15_P115336	0.013	3.52724	*
ENSDARG00000033567	fkbp1ab	A_15_P105484	0.0013	3.43838	*
ENSDARG00000007944	lhx1b	A_15_P112708	0.00125	3.42676
ENSDARG00000041108	ctsh	A_15_P102768	0.0104	3.41449	*
ENSDARG00000018817	bdnf	A_15_P143511	0.00115	3.37418	*
ENSDARG00000094673	rhoab	A_15_P207801	0.0194	3.33672	*
ENSDARG00000059175	CEP19	A_15_P205946	0.000573	3.31673	*
ENSDARG00000015554	zic2a	A_15_P151051	0.000634	3.29008
ENSDARG00000068965	nrip1a	A_15_P570962	0.0159	3.25924	*
ENSDARG00000042627	nhsl1b	A_15_P184411	0.00292	3.25444	*
ENSDARG00000042590	rbm19	A_15_P212111	0.00118	3.23886	*
ENSDARG00000069540	si:dkey-30c15.2	A_15_P167546	0.000906	3.20196	*
ENSDARG00000076571	sp5	A_15_P201176	0.0157	3.19995
ENSDARG00000013012	rpl36	A_15_P103658	0.00878	3.17923	*
ENSDARG00000037633	leng1	A_15_P120610	0.00703	3.17707	*
ENSDARG00000052947	irx3a	A_15_P147886	0.00364	3.16402
ENSDARG00000069252	bon	A_15_P184786	0.00847	3.16149
ENSDARG00000037968	fus	A_15_P112116	0.00952	3.15936	*
ENSDARG00000040815	tsku	A_15_P120959	0.00353	3.09451	*
ENSDARG00000061631	FBXO11	A_15_P517077	0.0197	3.06397	*
ENSDARG00000057465	gfpt1	A_15_P208581	0.00332	3.05457	*
ENSDARG00000035810	C9H13orf15	A_15_P202246	0.00285	3.0488	*
ENSDARG00000045835	si:dkey-14d8.6	A_15_P195056	0.00348	3.01895	*
ENSDARG00000071700	p4ha1a	A_15_P164596	0.0164	3.01302	*
ENSDARG00000032765	net1	A_15_P553497	0.018	2.98939	*
ENSDARG00000004256	wnt11	A_15_P119016	0.001	2.95687
ENSDARG00000009480	PDCL	A_15_P209546	0.0108	2.9377	*
ENSDARG00000045510	tbc1d22a	A_15_P174716	0.00138	2.93661	*
ENSDARG00000010658	insig1	A_15_P102953	0.00605	2.92933	*
ENSDARG00000094874	si:dkey-258f14.2	A_15_P520727	0.00698	2.85919	*
ENSDARG00000036082	tph1b	A_15_P487730	0.0118	2.85741
ENSDARG00000029524	impdh1b	A_15_P159451	0.00229	2.84144
ENSDARG00000020607	pob	A_15_P120273	0.0023	2.82782	*
ENSDARG00000042977	nfil3	A_15_P147921	0.00229	2.76464	*
ENSDARG00000023678	ercc5	A_15_P171821	0.0132	2.75333	*
ENSDARG00000014091	osr1	A_15_P208366	0.0175	2.73555
ENSDARG00000035150	si:dkey-261j4.4	A_15_P117854	0.0193	2.73474	*
ENSDARG00000018404	krt18	A_15_P108350	0.0043	2.73093	*
ENSDARG00000034610	insb	A_15_P169556	0.0133	2.72982	*
ENSDARG00000045694	prickle1b	A_15_P139481	0.00294	2.72115	*
ENSDARG00000019995	bmp4	A_15_P115131	0.00411	2.70436
ENSDARG00000024602	zgc:162964	A_15_P119809	0.0039	2.69351	*
ENSDARG00000010085	p4ha2	A_15_P132671	0.0125	2.68548	*
ENSDARG00000057010	si:dkey-154b15.1	A_15_P182331	0.00826	2.68484	*
ENSDARG00000024090	DNAJC4	A_15_P118989	0.00336	2.67964	*
ENSDARG00000033771	hspbap1	A_15_P210111	0.00385	2.67366
ENSDARG00000026821	tmem106ba	A_15_P103596	0.00599	2.65526	*
ENSDARG00000044688	dusp4	A_15_P107952	0.00399	2.65032
ENSDARG00000060315	si:dkey-193b15.6	A_15_P199161	0.00226	2.6468	*
ENSDARG00000007496	UFL1	A_15_P206026	0.00927	2.63825	*
ENSDARG00000020742	NAGA	A_15_P110481	0.00892	2.6365	*
ENSDARG00000078754	gra	A_15_P208686	0.0165	2.63012	*
ENSDARG00000094410	si:dkey-4c15.14	A_15_P170386	0.0191	2.62157	*
ENSDARG00000071314	CCDC57 (1 of 2)	A_15_P282506	0.0147	2.61543	*
ENSDARG00000045911	tulp4	A_15_P205711	0.00885	2.6132	*
ENSDARG00000056233	TMEM179B (2 of 2)	A_15_P119273	0.00347	2.60973	*
ENSDARG00000011488	sirt2	A_15_P114823	0.00158	2.59538	*
ENSDARG00000036375	cyfip2	A_15_P377280	0.00193	2.58059	*
ENSDARG00000069595		A_15_P333039	0.00808	2.5533	*
ENSDARG00000030326	efna1a	A_15_P118326	0.0132	2.55254	*
ENSDARG00000015053	grip1	A_15_P150831	0.00663	2.54788	*
ENSDARG00000007943	gabpb2a	A_15_P142346	0.00272	2.54431	*
ENSDARG00000037832	KLHDC3	A_15_P207776	0.00449	2.53969	*
ENSDARG00000045306	zgc:92111	A_15_P107039	0.00602	2.53806	*
ENSDARG00000075437	SHC1	A_15_P406940	0.00263	2.51712	*
ENSDARG00000094734	si:dkey-57b6.4	A_15_P229361	0.0178	2.51433	*
ENSDARG00000021909	VSTM2A (1 of 2)	A_15_P140256	0.0047	2.51387	*
ENSDARG00000036558	col18a1	A_15_P100800	0.00246	2.51345	*
ENSDARG00000078090	PTPRU (4 of 4)	A_15_P118675	0.0131	2.51049	*
ENSDARG00000035909	mfsd2ab	A_15_P205116	0.0031	2.50369	*
ENSDARG00000035810	C9H13orf15	A_15_P118159	0.000979	2.49594	*
ENSDARG00000056679	morc3a	A_15_P504237	0.00177	2.48808	*
ENSDARG00000056193	nme7	A_15_P100688	0.00662	2.4865	*
ENSDARG00000056204	GIN1	A_15_P211326	0.00249	2.48606	*
ENSDARG00000062352	SEMA4A (1 of 2)	A_15_P308006	0.00318	2.48545	*
ENSDARG00000013415	lmna	A_15_P105164	0.00352	2.47545	*
ENSDARG00000056587	cyp2r1	A_15_P510162	0.0101	2.47297	*
ENSDARG00000044097	STOML2	A_15_P157661	0.00544	2.46779	*
ENSDARG00000002336	dlc	A_15_P209836	0.00389	2.4655	*
ENSDARG00000032584	thnsl2	A_15_P105302	0.00986	2.45155	*
ENSDARG00000071567	TSTD1	A_15_P190801	0.00588	2.45099	*
ENSDARG00000009311	pvalb6	A_15_P392205	0.00453	2.447	*
ENSDARG00000018921	fam84a	A_15_P109493	0.0164	2.44635	*
ENSDARG00000054028	cu137686.1	A_15_P112345	0.0126	2.435	*
ENSDARG00000052232	pcdh15a	A_15_P143291	0.00751	2.43197	*
ENSDARG00000043133	cldnf	A_15_P164931	0.0132	2.40685	*
ENSDARG00000044356	tp63	A_15_P118605	0.0109	2.40034	*
ENSDARG00000021853	ntpcr	A_15_P101192	0.0146	2.39882	*
ENSDARG00000031683	fos	A_15_P141001	0.0192	2.3988	*
ENSDARG00000012073	kif15	A_15_P179761	0.012	2.39529	*
ENSDARG00000069549	zgc:162396	A_15_P195856	0.0185	2.39328	*
ENSDARG00000043502	ccdc124	A_15_P171301	0.0147	2.38747	*
ENSDARG00000079233	E2F2	A_15_P119932	0.00566	2.37596	*
ENSDARG00000077469	polr1b	A_15_P197966	0.0129	2.37139	*
ENSDARG00000006409	MAPK12 (1 of 2)	A_15_P107432	0.0157	2.37118	*
ENSDARG00000074326	MCM8	A_15_P213971	0.00677	2.36687	*
ENSDARG00000044179	RBMS2 (2 of 2)	A_15_P247286	0.00242	2.3588	*
ENSDARG00000075156	TBC1D4	A_15_P440405	0.00145	2.35587	*
ENSDARG00000007329	tbx16	A_15_P169716	0.019	2.35031
ENSDARG00000052910	wnt8a	A_15_P103561	0.00374	2.32765
ENSDARG00000002947	abcd3b	A_15_P198443	0.0167	2.32421	*
ENSDARG00000079233	E2F2	A_15_P276426	0.00653	2.31847	*
ENSDARG00000034522	rab6ba	A_15_P119601	0.00867	2.30909	*
ENSDARG00000036855	plagx	A_15_P177911	0.0176	2.29064	*
ENSDARG00000013317	pygmb	A_15_P148931	0.01	2.28948	*
ENSDARG00000069114	UNC93B1	A_15_P110272	0.0122	2.28573	*
ENSDARG00000088835	EFS	A_15_P101790	0.0168	2.27927	*
ENSDARG00000070914	dusp6	A_15_P105344	0.00294	2.26757
ENSDARG00000036114	PTDSS1 (2 of 2)	A_15_P182991	0.00965	2.26549	*
ENSDARG00000059549	akap10	A_15_P119793	0.00752	2.25689	*
ENSDARG00000039704	cdc42ep4a	A_15_P109571	0.00209	2.25463	*
ENSDARG00000010531	scamp4	A_15_P142516	0.0131	2.25191	*
ENSDARG00000060315	si:dkey-193b15.6	A_15_P222041	0.0104	2.24198	*
ENSDARG00000062550	rc3h1	A_15_P193606	0.0115	2.24009	*
ENSDARG00000077769	CITED1	A_15_P120557	0.0154	2.23625	*
ENSDARG00000034894	wnt5b	A_15_P209316	0.00913	2.23599	*
ENSDARG00000040300	gtpbp10	A_15_P111642	0.014	2.23581
ENSDARG00000042725	cebpb	A_15_P484755	0.00595	2.23562	*
ENSDARG00000035963	CCDC96	A_15_P144681	0.0122	2.2334	*
ENSDARG00000087401	SLC25A34	A_15_P109068	0.0129	2.22696	*
ENSDARG00000010601	mtmr10	A_15_P115596	0.0126	2.22338	*
ENSDARG00000021032	foxd3	A_15_P170131	0.0121	2.20901
ENSDARG00000016200	trib3	A_15_P119740	0.00303	2.20029	*
ENSDARG00000016139	mkks	A_15_P149351	0.0118	2.1971	*
ENSDARG00000070786		A_15_P374565	0.0119	2.19349	*
ENSDARG00000088281	zranb3	A_15_P155291	0.0161	2.19217	*
ENSDARG00000063668	OXSM	A_15_P182706	0.0117	2.1919	*
ENSDARG00000031203	commd1	A_15_P117537	0.0108	2.18729	*
ENSDARG00000020953	dnajb6b	A_15_P324036	0.0171	2.1867
ENSDARG00000025011	synj1	A_15_P157896	0.0138	2.18237	*
ENSDARG00000013842	tbc1d19	A_15_P116443	0.0175	2.18053	*
ENSDARG00000089159	si:dkeyp-89c11.2	A_15_P112110	0.0165	2.17439	*
ENSDARG00000056138	sf3b1	A_15_P201721	0.00294	2.1732	*
ENSDARG00000061687	atxn1a	A_15_P194361	0.0155	2.17164	*
ENSDARG00000091933	si:ch211-225p5.9	A_15_P585422	0.00673	2.17149	*
ENSDARG00000062372	nrd1	A_15_P142161	0.0062	2.17023	*
ENSDARG00000017386	sobpb	A_15_P179816	0.00744	2.16964	*
ENSDARG00000075461	suv420h2	A_15_P205611	0.0199	2.16694	*
ENSDARG00000045863	ASB15 (1 of 2)	A_15_P364405	0.0045	2.16515	*
ENSDARG00000036994	tbc1d16	A_15_P100032	0.0125	2.15996	*
ENSDARG00000087262	zgc:63568	A_15_P172541	0.0105	2.15373	*
ENSDARG00000041581	znf143	A_15_P106410	0.0124	2.15075	*
ENSDARG00000094813	si:ch211-255f4.7	A_15_P137336	0.00541	2.14941	*
ENSDARG00000086342	zgc:101566	A_15_P118059	0.0136	2.14224	*
ENSDARG00000022000	traf3	A_15_P207551	0.0141	2.14188	*
ENSDARG00000002750	phf20a	A_15_P160556	0.0122	2.13446	*
ENSDARG00000094646	dyrk2	A_15_P142721	0.00948	2.13172	*
ENSDARG00000087574	NOX1 (2 of 2)	A_15_P160881	0.00699	2.11458	*
ENSDARG00000012248	rgma	A_15_P103339	0.00637	2.09888	*
ENSDARG00000033370	PPIL3	A_15_P120382	0.0195	2.09076	*
ENSDARG00000057841	ddah2	A_15_P151701	0.0155	2.08558	*
ENSDARG00000014053	olfm1b	A_15_P119390	0.0172	2.08354	*
ENSDARG00000062385	flcn	A_15_P153496	0.019	2.07683	*
ENSDARG00000062418	TTL	A_15_P114847	0.006	2.07561	*
ENSDARG00000005343	ccdc85al	A_15_P173936	0.00463	2.06609	*
ENSDARG00000087861		A_15_P512997	0.00935	2.05766	*
ENSDARG00000039704	cdc42ep4a	A_15_P113580	0.015	2.046	*
ENSDARG00000011247	rnpc3	A_15_P528587	0.0102	2.04434	*
ENSDARG00000033614	rasgef1ba	A_15_P120718	0.00653	2.04256
ENSDARG00000019969	smarcd3b	A_15_P320161	0.0171	2.01909	*
ENSDARG00000011909	itpr2	A_15_P168061	0.0162	2.01539	*
ENSDARG00000063509	lrrc58b	A_15_P109852	0.00997	2.01527	*
ENSDARG00000043137	cdca8	A_15_P409780	0.0168	2.01431
ENSDARG00000032261	rngtt	A_15_P153256	0.0101	2.00072	*
ENSDARG00000093240	GMEB2 (1 of 2)	A_15_P183966	0.0144	1.98685	*
ENSDARG00000062532	FAM21D	A_15_P196496	0.00955	1.97472	*
ENSDARG00000036546	PDXK (1 of 3)	A_15_P188291	0.0147	1.97157	*
ENSDARG00000055381	bambia	A_15_P115126	0.0176	1.96962
ENSDARG00000037476	sorbs3	A_15_P205786	0.0178	1.96498	*
ENSDARG00000060755	RPRD1A	A_15_P183041	0.0171	1.96067	*
ENSDARG00000029764	mef2ca	A_15_P236606	0.016	1.95995	*
ENSDARG00000054844	MAP7 (1 of 2)	A_15_P167371	0.0188	1.94921	*
ENSDARG00000087913	CABZ01034698.2	A_15_P402135	0.0191	1.94831	*
ENSDARG00000043011	chst14	A_15_P115848	0.00649	1.93618	*
ENSDARG00000070454	PLA2G12A	A_15_P106740	0.00725	1.9172	*
ENSDARG00000024831	crhbp	A_15_P119977	0.0164	1.91362	*
ENSDARG00000021664	fzd3a	A_15_P184211	0.0138	1.91175	*
ENSDARG00000059883	trpv1	A_15_P287271	0.0167	1.90767	*
ENSDARG00000071679	C22H19orf10 (2 of 2)	A_15_P137546	0.012	1.8931	*
ENSDARG00000028845		A_15_P182761	0.0194	1.8875	*
ENSDARG00000052082	GABARAP (1 of 2)	A_15_P363370	0.00942	1.88417	*
ENSDARG00000057316	dpysl4	A_15_P177251	0.0102	1.87506	*
ENSDARG00000006584	phf8	A_15_P239436	0.0129	1.87503	*
ENSDARG00000011188	acvr2a	A_15_P265086	0.0178	1.87465	*
ENSDARG00000090156	pttg1ipa	A_15_P592122	0.0179	1.8727	*
ENSDARG00000053820	pcmtd2	A_15_P205036	0.0116	1.86711	*
ENSDARG00000023766	gnsa	A_15_P160071	0.0129	1.86661	*
ENSDARG00000021370	actr6	A_15_P209026	0.0129	1.86222	*
ENSDARG00000058392	adcy2a	A_15_P203776	0.0199	1.85418	*
ENSDARG00000095820	DKEY-6N3.3	A_15_P558507	0.0166	1.85197	*
ENSDARG00000035706	DOCK6	A_15_P267031	0.0166	1.84499	*
ENSDARG00000043665	glrx5	A_15_P160621	0.00966	1.84063	*
ENSDARG00000087311	zgc:171951	A_15_P567537	0.0197	1.84033	*
ENSDARG00000067817	PRKAB2	A_15_P199761	0.0127	1.83999	*
ENSDARG00000052025	pomgnt1	A_15_P176976	0.0165	1.83942	*
ENSDARG00000036385	foxa	A_15_P102064	0.0151	1.82732	*
ENSDARG00000059252	zpcx	A_15_P111908	0.012	1.82725	*
ENSDARG00000055339	MIPEP (2 of 2)	A_15_P158626	0.0169	1.82613	*
ENSDARG00000003961	parp3	A_15_P104438	0.0175	1.81276	*
ENSDARG00000028800	CYTH2	A_15_P203656	0.0137	1.81272	*
ENSDARG00000059212	ciao1	A_15_P120598	0.0193	1.80551	*
ENSDARG00000036494	gstcd	A_15_P212256	0.0146	1.79346	*
ENSDARG00000023160	snrnp40	A_15_P148786	0.0129	1.78056	*
ENSDARG00000052617	raver1	A_15_P164486	0.0178	1.77408	*
ENSDARG00000062884	MAP3K2	A_15_P185346	0.0179	1.77338	*
ENSDARG00000069699	aip	A_15_P112194	0.0162	1.77226	*
ENSDARG00000037507	kctd12b	A_15_P133266	0.0182	1.76002	*
ENSDARG00000091881	vps33a	A_15_P207851	0.017	1.74462	*
ENSDARG00000036295	golga7ba	A_15_P118216	0.0162	1.74073	*
ENSDARG00000035532	zgc:110329	A_15_P163411	0.0191	-1.72809	*
ENSDARG00000079516	cisd1	A_15_P195841	0.0165	-1.76641	*
ENSDARG00000057273	ALOX5 (1 of 4)	A_15_P197271	0.0141	-1.77108	*
ENSDARG00000040046	snai2	A_15_P108411	0.0197	-1.77564	*
ENSDARG00000079539	zgc:163077	A_15_P115905	0.0151	-1.77899	*
ENSDARG00000095629	si:ch211-204a13.2	A_15_P473045	0.0178	-1.81671	*
ENSDARG00000092164	si:ch73-299h12.2	A_15_P312211	0.0161	-1.82325	*
ENSDARG00000054036	rnf34b	A_15_P184026	0.014	-1.82686	*
ENSDARG00000089047	FP074874.1	A_15_P401245	0.0124	-1.84396	*
ENSDARG00000061215		A_15_P276491	0.0121	-1.85219	*
ENSDARG00000070314	cald1l	A_15_P158916	0.0128	-1.85766	*
ENSDARG00000093494	si:ch211-217k17.9	A_15_P188416	0.0131	-1.86269	*
ENSDARG00000093686	si:rp71-36a1.2	A_15_P137581	0.0133	-1.86485	*
ENSDARG00000039943	fam46ba	A_15_P115915	0.00992	-1.89652	*
ENSDARG00000006837	mycn	A_15_P115947	0.0141	-1.89817	*
ENSDARG00000086321	si:ch211-171l17.14	A_15_P159711	0.00955	-1.90135	*
ENSDARG00000039827	bbs5	A_15_P117563	0.0169	-1.90424	*
ENSDARG00000086133	SERINC3	A_15_P160152	0.0147	-1.90779	*
ENSDARG00000070504	trpc5	A_15_P199981	0.0194	-1.90805	*
ENSDARG00000044811	cdk9	A_15_P118184	0.0147	-1.91165	*
ENSDARG00000018411	mknk1	A_15_P580407	0.0175	-1.91296	*
ENSDARG00000053569	sox3	A_15_P151271	0.0141	-1.92226	*
ENSDARG00000062924	C13H14orf45 (1 of 2)	A_15_P104217	0.00963	-1.92655	*
ENSDARG00000076844	zgc:162150	A_15_P399615	0.00933	-1.93445	*
ENSDARG00000027196	BX571714.1	A_15_P187676	0.0181	-1.94512	*
ENSDARG00000076807	zgc:113265	A_15_P188038	0.0143	-1.96063	*
ENSDARG00000069920	cox17	A_15_P121423	0.0145	-1.96099	*
ENSDARG00000039943	fam46ba	A_15_P151156	0.00625	-1.96115	*
ENSDARG00000038106	slc37a4a	A_15_P107939	0.0152	-1.96774	*
ENSDARG00000027986	slc35d1b	A_15_P170741	0.0141	-1.97219	*
ENSDARG00000017240	traf5	A_15_P139366	0.0165	-1.98152	*
ENSDARG00000002634	b4galt1	A_15_P210596	0.0103	-2.00742	*
ENSDARG00000040046	snai2	A_15_P422670	0.0169	-2.02001	*
ENSDARG00000062164	ATRN	A_15_P414545	0.0142	-2.03571	*
ENSDARG00000008796	her5	A_15_P117083	0.00781	-2.04021
ENSDARG00000093129	si:rp71-45k5.2	A_15_P151206	0.00967	-2.04894
ENSDARG00000068428	FOS (3 of 3)	A_15_P184856	0.00812	-2.05913	*
ENSDARG00000056322	ldb3a	A_15_P121085	0.0193	-2.07394	*
ENSDARG00000057884	zgc:114174	A_15_P153626	0.0188	-2.07756	*
ENSDARG00000013251	hsf4	A_15_P194526	0.00983	-2.08962	*
ENSDARG00000095557	si:dkey-11n6.3	A_15_P392515	0.0115	-2.09513	*
ENSDARG00000093129	si:rp71-45k5.2	A_15_P151206	0.00619	-2.1126
ENSDARG00000022512	zgc:109913	A_15_P192856	0.0103	-2.13226	*
ENSDARG00000067820	ncana	A_15_P186176	0.0172	-2.13868	*
ENSDARG00000093129	si:rp71-45k5.2	A_15_P151206	0.0106	-2.13942
ENSDARG00000070794	GREB1 (1 of 2)	A_15_P212271	0.00774	-2.14212
ENSDARG00000039492	cyp46a4	A_15_P210986	0.00788	-2.14717	*
ENSDARG00000057813	lratb	A_15_P200056	0.00269	-2.16032	*
ENSDARG00000094887	si:ch211-170d8.2	A_15_P396650	0.00502	-2.1649	*
ENSDARG00000003210		A_15_P167591	0.00436	-2.18159	*
ENSDARG00000038185	gh1	A_15_P112144	0.00851	-2.18574	*
ENSDARG00000090467	CABZ01074130.1	A_15_P264791	0.00471	-2.18605	*
ENSDARG00000030157	mybpc2a	A_15_P205256	0.00665	-2.18978	*
ENSDARG00000089958	si:dkey-88n24.9	A_15_P194410	0.00537	-2.24497	*
ENSDARG00000092067	ATN1	A_15_P204521	0.0184	-2.25091	*
ENSDARG00000036171	rnasel3	A_15_P544327	0.0154	-2.31283	*
ENSDARG00000093129	si:rp71-45k5.2	A_15_P151206	0.00193	-2.32292
ENSDARG00000045127	FAM53C	A_15_P107461	0.007	-2.33742	*
ENSDARG00000000241	slc40a1	A_15_P201926	0.00603	-2.35424	*
ENSDARG00000054202	hbl4	A_15_P210531	0.00461	-2.36004	*
ENSDARG00000061846	si:dkey-110c1.1	A_15_P207662	0.00315	-2.36567	*
ENSDARG00000055567		A_15_P138936	0.0172	-2.37343	*
ENSDARG00000093129	si:rp71-45k5.2	A_15_P151206	0.00136	-2.43792
ENSDARG00000043729	PLAC8 (1 of 2)	A_15_P157571	0.0184	-2.54576	*
ENSDARG00000035798	gngt1	A_15_P422030	0.00461	-2.59503	*
ENSDARG00000021004	C5	A_15_P363940	0.0127	-2.60087	*
ENSDARG00000043126	blf	A_15_P208836	0.00128	-2.6239	*
ENSDARG00000043394	si:dkey-71h2.2	A_15_P118928	0.0159	-2.7102	*
ENSDARG00000068369	angptl2	A_15_P103218	0.0176	-2.8777	*
ENSDARG00000033854	ABRA	A_15_P104622	0.00744	-3.01994	*
ENSDARG00000017579	CR936975.1	A_15_P106390	0.00875	-3.04886	*
ENSDARG00000039657	FANK1	A_15_P103581	0.0143	-3.04992	*
ENSDARG00000070705	zgc:64022	A_15_P101031	0.00183	-3.0599	*
ENSDARG00000032238	DNM3	A_15_P109616	0.00154	-3.22667	*
ENSDARG00000045843	apex1	A_15_P107248	0.00941	-3.23758	*
