# Supplementary material for: Global identification of Smad2 and Eomesodermin targets in zebrafish identifies a conserved transcriptional network in mesendoderm and a novel role for Eomesodermin in repression of ectodermal gene expression
Source: BMC Biol. 2014 Oct 3;12:81. doi: 10.1186/s12915-014-0081-5 (PMC4206766; doi:10.1186/s12915-014-0081-5)
Supplement: Additional file 4: Table S2. — Genomic coordinates of Smad2 ChIP-seq peaks. [file 12915_2014_81_MOESM4_ESM.xlsx]

## Sheet: tableS2-temp.txt
Table S2: Genomic coordinates of Smad2 ChIP-seq peaks. Genes with transcription start sites ±10kb of peak centres are indicated. Genes denoted
with a ^ are upregulated in the ndr1 overexpression microarray experiment.
Chromosome	Peak Start	Peak Stop	Peak ID	Proximal gene	Foxh1 binding site
chr1	2798389	2798630	Smad2_peak1	dre-mir-92a-1.1;dre-mir-20a.1;dre-mir-17a-1.1;dre-mir-19a.1;dre-mir-18a.1;dre-mir-19b.1;
chr1	4176211	4176827	Smad2_peak2	spry2;	GTGAATACACA
chr1	4179093	4179437	Smad2_peak3	spry2;
chr1	4212548	4212794	Smad2_peak4
chr1	5225359	5225693	Smad2_peak5		AATAATCAACA
chr1	6250011	6250239	Smad2_peak6
chr1	6875900	6876175	Smad2_peak7	CASKIN1;	TTAAATACACT
chr1	8358926	8359259	Smad2_peak8	zgc:171747;uncx4.1;si:ch211-57e21.4;	TAAAATACACA
chr1	8391818	8392214	Smad2_peak9		acaaatacaca
chr1	9312913	9313205	Smad2_peak10	rbm46;
chr1	9775058	9775362	Smad2_peak11		CCCATTCAACA
chr1	13781459	13781714	Smad2_peak12		GCAAATCCACA
chr1	16326712	16326867	Smad2_peak13	acsl1;helt;	GCTAATACACA
chr1	17354974	17355420	Smad2_peak14	klf3^;	CGCAATACACA
chr1	17602438	17602671	Smad2_peak15	RNF38;
chr1	17816284	17816463	Smad2_peak16	exosc9;PHOX2A;	CAGAATCAACA
chr1	18391806	18392023	Smad2_peak17	tmem192;polr1e;
chr1	18413823	18414535	Smad2_peak18	si:ch211-42i9.4;	GGAAATACACA
chr1	23719135	23719505	Smad2_peak19		TACATTACACA
chr1	23730073	23730496	Smad2_peak20		CATAATACACA
chr1	28712055	28712253	Smad2_peak21	cpb2;zc3h13;ALG11;
chr1	28811131	28811479	Smad2_peak22	zic2b;pcca;
chr1	28948243	28948620	Smad2_peak23		CACAATCAACA
chr1	30851806	30852009	Smad2_peak24
chr1	36463254	36463474	Smad2_peak25
chr1	38342646	38342895	Smad2_peak26
chr1	38563247	38563636	Smad2_peak27	galnt7;
chr1	38585297	38585560	Smad2_peak28	hmgb2;
chr1	38592795	38593057	Smad2_peak29
chr1	39795882	39796256	Smad2_peak30		CAGAATACACT
chr1	40218133	40218432	Smad2_peak31	dctd;irf2a;
chr1	40251203	40251498	Smad2_peak32	TMEM134;	AACAATCCACA
chr1	42206120	42206379	Smad2_peak33	rnf24;
chr1	42913629	42913936	Smad2_peak34		GCAAATCAACT
chr1	46186849	46187277	Smad2_peak35	si:ch211-214c7.4^;	TGAAATCAACA
chr1	47300709	47300917	Smad2_peak36		ATCAATACACA
chr1	47673639	47674047	Smad2_peak37	morc3b;
chr1	47674196	47674594	Smad2_peak38	morc3b;
chr1	48724088	48724371	Smad2_peak39
chr1	49405059	49405253	Smad2_peak40
chr1	51041734	51042046	Smad2_peak41	papss1;pkd2^;	CTGAATCAACA
chr1	55751754	55752203	Smad2_peak42	MRI1;	gccaatacaca
chr1	58258530	58258552	Smad2_peak43	FAIM3;CU302202.1;
chr1	58531671	58531693	Smad2_peak44	BX927114.1;
chr10	250561	251022	Smad2_peak45		ATGAATACACA
chr10	1984798	1985186	Smad2_peak46	oep;
chr10	1990107	1990346	Smad2_peak47	oep;	AGAAATAAACA
chr10	3419862	3420154	Smad2_peak48	5S_rRNA.768;ddx55;
chr10	6957856	6958349	Smad2_peak49
chr10	7011749	7012028	Smad2_peak50	osbp2;ewsr1a;
chr10	10922681	10922928	Smad2_peak51	EXD3;EXD3;
chr10	11627768	11627925	Smad2_peak52
chr10	13708177	13708607	Smad2_peak53		CCCAATCAACA
chr10	14790374	14790632	Smad2_peak54
chr10	15213148	15213460	Smad2_peak55		CAGAATAAACA
chr10	15683548	15683938	Smad2_peak56
chr10	17429207	17429557	Smad2_peak57		TGCAATCAACA
chr10	17449218	17449479	Smad2_peak58		CTGAATACACT
chr10	18393930	18394174	Smad2_peak59		CACATTCCACA
chr10	23118248	23118836	Smad2_peak60	C17orf49;med11;si:ch1073-143l10.2;C17orf49;rnasekb;	GCCAATACACA
chr10	23177191	23177779	Smad2_peak61	MED11;rnasekb;	GCCAATACACA
chr10	26782458	26782735	Smad2_peak62	trim3b;	TTAATTACACA
chr10	27580916	27581206	Smad2_peak63	frmd8;	AGGAATACACA
chr10	30284850	30285093	Smad2_peak64		CTCAATAAACA
chr10	30825840	30826218	Smad2_peak65	si:rp71-56i13.9;	CTTATTACACA
chr10	31285581	31285881	Smad2_peak66		CTCAATACACA
chr10	39454346	39454645	Smad2_peak67		cataatacact
chr10	42165642	42165900	Smad2_peak68	zgc:113625;si:ch211-139n6.3;
chr10	43996721	43996952	Smad2_peak69
chr10	44271223	44271515	Smad2_peak70	5S_rRNA.1787;CU326366.2;zcchc9;
chr10	46350220	46350622	Smad2_peak71		ctaaatccaca
chr10	46370034	46370249	Smad2_peak72	h2afvl;purb;
chr11	371234	371725	Smad2_peak73	EDN3;
chr11	371736	371851	Smad2_peak74	EDN3;
chr11	422872	423217	Smad2_peak75	RAB43;nuf2;
chr11	995355	995696	Smad2_peak76		TGTAATACACA
chr11	2267722	2268054	Smad2_peak77	zgc:175171;
chr11	6146001	6146196	Smad2_peak78	nr2f6b;	AAGAATCAACA
chr11	7207942	7208644	Smad2_peak79	bmp7a;
chr11	10579743	10580230	Smad2_peak80		CAGAATACACA
chr11	11452024	11452233	Smad2_peak81	;SRP_euk_arch.42;MRPL4;
chr11	11704908	11705309	Smad2_peak82	zgc:110712^;	cacaatacaca
chr11	14565516	14565634	Smad2_peak83	ptbp1b;
chr11	14565703	14565998	Smad2_peak84	ptbp1b;	TTGAATACACA
chr11	17312941	17313314	Smad2_peak85	suclg2;5S_rRNA.1137;	TGCAGTACACA
chr11	19127870	19128170	Smad2_peak86	id1;
chr11	19161075	19161654	Smad2_peak87
chr11	19445090	19445395	Smad2_peak88		TGCAATGCACA
chr11	23194374	23194516	Smad2_peak89	tmem183a;
chr11	24989221	24989529	Smad2_peak90	trib3^;	CTGAATACACA
chr11	26164771	26165497	Smad2_peak91		TTAAATACACA
chr11	26738257	26738508	Smad2_peak92		GTAAATCAACA
chr11	29978525	29978781	Smad2_peak93		GTAAGTCCACA
chr11	31743730	31743975	Smad2_peak94
chr11	33234398	33234697	Smad2_peak95		CACAATACACA
chr11	38548678	38548861	Smad2_peak96	agpat2;fam69b;
chr11	40902744	40903257	Smad2_peak97		CCAAATCCACA
chr11	43723677	43724010	Smad2_peak98	hesx1;il17rd;	GAAAATAAACA
chr11	44939856	44940184	Smad2_peak99
chr12	11150	11178	Smad2_peak100	;MAP2K4;
chr12	2198379	2198524	Smad2_peak101		GTCAATAAACA
chr12	2733293	2733476	Smad2_peak102
chr12	2881712	2881924	Smad2_peak103	U1.273;U1.301;U1.317;U1.305;U1.278;U1.184;U1.81;U1.336;
chr12	9669332	9669765	Smad2_peak104
chr12	9675905	9676237	Smad2_peak105		TGGAGTCAACA
chr12	12159159	12159398	Smad2_peak106
chr12	12430431	12430597	Smad2_peak107		ATCATTACACA
chr12	14834694	14835279	Smad2_peak108	foxh1;
chr12	17207218	17207458	Smad2_peak109	CR752646.1;	TAAAATCCACA
chr12	21503923	21504426	Smad2_peak110
chr12	21570338	21570841	Smad2_peak111
chr12	28605763	28606045	Smad2_peak112	FBRS;bc2;	GTGAATCAACA
chr12	32037435	32037680	Smad2_peak113
chr12	32865973	32866309	Smad2_peak114
chr12	33426257	33426605	Smad2_peak115	CR450698.1;	TGTAATCCACA
chr12	33917461	33917606	Smad2_peak116
chr12	35289753	35289812	Smad2_peak117	llgl2;
chr12	35831068	35831330	Smad2_peak118	camk2g1;
chr12	36592064	36592338	Smad2_peak119
chr12	43379360	43379773	Smad2_peak120	5S_rRNA.612;
chr12	49628827	49629214	Smad2_peak121	zgc:64114;	CTGAATACACA
chr12	49633088	49633966	Smad2_peak122	zgc:64114;	GGAAATCAACT
chr13	642798	642928	Smad2_peak123	nrxn1b;
chr13	1585569	1585871	Smad2_peak124
chr13	2846509	2846942	Smad2_peak125	PKDCC;	TTAAATCCACT
chr13	5246045	5246410	Smad2_peak126	meis1;si:dkey-196j8.2;
chr13	8728318	8728531	Smad2_peak127	ALMS1;TTC31;
chr13	9139782	9139821	Smad2_peak128
chr13	14797410	14797758	Smad2_peak129	cdc25;	AGCAATACACT
chr13	14830669	14831037	Smad2_peak130	flh^;	CTCAATACACA
chr13	14831702	14832204	Smad2_peak131	flh^;	TTCAATACACA
chr13	14833021	14833314	Smad2_peak132	flh^;	TCCAATACACA
chr13	17407821	17408245	Smad2_peak133		TCCAATTCACA
chr13	18491354	18491865	Smad2_peak134		TTAAATACACA
chr13	18616910	18617211	Smad2_peak135
chr13	18764294	18764384	Smad2_peak136	5S_rRNA.298;5S_rRNA.1815;
chr13	23251102	23251303	Smad2_peak137	PIK3AP1;
chr13	23309305	23309583	Smad2_peak138
chr13	23393203	23393481	Smad2_peak139	SORBS1;	GGGAATAAACT
chr13	24308415	24308512	Smad2_peak140
chr13	28682976	28683739	Smad2_peak141		GCCAATACACA
chr13	28697771	28698116	Smad2_peak142		CACAATACACA
chr13	28718447	28719263	Smad2_peak143	fgf8a^;	GGCAATACACA
chr13	28752034	28752626	Smad2_peak144		ATGAATCAACA
chr13	28804013	28804333	Smad2_peak145	C10orf26;
chr13	30883807	30884093	Smad2_peak146	wu:fj13e08;PAOX;
chr13	31027919	31028198	Smad2_peak147	cxcl12a;
chr13	31028500	31028942	Smad2_peak148	cxcl12a;	ACAAATACACA
chr13	32369567	32369980	Smad2_peak149	osr1^;
chr13	32439261	32439447	Smad2_peak150
chr13	32439531	32439714	Smad2_peak151
chr13	33560121	33560450	Smad2_peak152		cccaatacaca
chr13	34593959	34594247	Smad2_peak153		CACAATACACA
chr13	35018230	35018625	Smad2_peak154
chr13	36315393	36315957	Smad2_peak155	mycl1a;	TCGAATAAACA
chr13	44047485	44047938	Smad2_peak156		gtcaatccaca
chr13	44049607	44050021	Smad2_peak157		AGAAATAAACA
chr13	45629792	45630209	Smad2_peak158
chr13	45635917	45636153	Smad2_peak159	khdrbs1a;
chr13	47385763	47386127	Smad2_peak160	mtrf1l;
chr13	48834097	48834414	Smad2_peak161	AL772263.1;
chr13	49168886	49169374	Smad2_peak162		ACAAATACACA
chr13	49725680	49725986	Smad2_peak163	ntpcr^;
chr13	52988998	52989232	Smad2_peak164	nkx6.2;
chr13	54045508	54045917	Smad2_peak165	vox;	TTAATTACACA
chr13	54046974	54047349	Smad2_peak166	vox;vent;
chr13	54056093	54056660	Smad2_peak167	vox;vent;	CGCAATAAACA
chr14	506728	507209	Smad2_peak168	ANKRD50;	CCCAATacaca
chr14	4236502	4236786	Smad2_peak169
chr14	5554976	5555417	Smad2_peak170	fgf24;	AGGAATCAACA
chr14	5569071	5569489	Smad2_peak171		GTCAATACACA
chr14	6389914	6390063	Smad2_peak172	abca1b;	ACGAATAAACA
chr14	9693645	9693749	Smad2_peak173	atoh8;
chr14	10847309	10848110	Smad2_peak174	atrx;	agcattccaca
chr14	13047788	13048079	Smad2_peak175
chr14	13228838	13229160	Smad2_peak176
chr14	14928585	14928781	Smad2_peak177
chr14	17110605	17110804	Smad2_peak178
chr14	18789027	18789260	Smad2_peak179
chr14	19662988	19663422	Smad2_peak180	dusp1;zgc:114085;	TTTATTACACA
chr14	22758011	22758192	Smad2_peak181	KDM2A;
chr14	23733653	23733866	Smad2_peak182
chr14	29587685	29587999	Smad2_peak183	insb^;
chr14	31952630	31953006	Smad2_peak184	hs6st2;
chr14	32522446	32522708	Smad2_peak185	fhla;
chr14	32772906	32773197	Smad2_peak186
chr14	33549705	33550183	Smad2_peak187
chr14	33623433	33623847	Smad2_peak188	inppl1b;
chr14	34992712	34992915	Smad2_peak189	foxa;	CTGAATACACA
chr14	35055803	35056006	Smad2_peak190	foxa^;	CTGAATACACA
chr14	35541638	35541947	Smad2_peak191
chr14	35620204	35620396	Smad2_peak192	TMSB10;wnt8a^;
chr14	36658714	36659069	Smad2_peak193		AGAAATACACA
chr14	37448524	37449446	Smad2_peak194	pitx2^;elovl6^;	CCCAATACACA
chr14	37450236	37450510	Smad2_peak195	pitx2^;elovl6^;	TCTAATACACA
chr14	37451241	37451695	Smad2_peak196	pitx2^;elovl6^;	CCCAATACACA
chr14	38481436	38481774	Smad2_peak197	DIAPH2;	GCCAATACACA
chr14	40140099	40140467	Smad2_peak198	dre-mir-145.1;dre-mir-143-2.2;	CAGATTACACA
chr14	40247189	40247557	Smad2_peak199	dre-mir-143-2.1;BX088707.1;	CAGATTACACA
chr14	40337614	40337836	Smad2_peak200	hnrnpa0;hnrnpa0l;
chr14	40345826	40346877	Smad2_peak201	hnrnpa0;hnrnpa0l;
chr14	40678967	40679608	Smad2_peak202		AGCAATCCACT
chr14	48095512	48095664	Smad2_peak203
chr14	48543703	48543987	Smad2_peak204	CR383676.3;
chr14	53508404	53508650	Smad2_peak205	exosc3;	aacattacaca
chr14	53509122	53509435	Smad2_peak206	exosc3;
chr14	53510298	53510694	Smad2_peak207	exosc3;	TGGAATAAACA
chr14	53511855	53512159	Smad2_peak208		AATAATCAACA
chr15	310417	311416	Smad2_peak209		TGCAATAAACA
chr15	1609083	1609360	Smad2_peak210	kpna4;	Tgcaatacaca
chr15	1616978	1617694	Smad2_peak211	kpna4;	CCAAATCCACA
chr15	6032819	6033048	Smad2_peak212
chr15	6244897	6244987	Smad2_peak213
chr15	10753501	10753757	Smad2_peak214		TTAATTCAACA
chr15	16996171	16996441	Smad2_peak215
chr15	19454016	19454359	Smad2_peak216		TAGAATCAACA
chr15	19482575	19482925	Smad2_peak217	tnfaip1;timm50;
chr15	22550838	22551110	Smad2_peak218	ccdc153;
chr15	23161299	23161424	Smad2_peak219	CR848814.2;
chr15	24533405	24533794	Smad2_peak220	BX324162.1;	CACAATAAACA
chr15	24541527	24541811	Smad2_peak221	BX324162.1;
chr15	24903382	24903693	Smad2_peak222	MMP20;
chr15	25975911	25976118	Smad2_peak223	CR853282.4;
chr15	26012517	26012713	Smad2_peak224
chr15	27058034	27058342	Smad2_peak225	lhx1a^;	CACAATACACA
chr15	27988220	27988436	Smad2_peak226		AAAAATACACT
chr15	29127243	29127471	Smad2_peak227
chr15	29528605	29528850	Smad2_peak228
chr15	31867694	31868024	Smad2_peak229	VWDE;
chr15	38289035	38289507	Smad2_peak230
chr15	40943527	40943980	Smad2_peak231
chr15	42857655	42857916	Smad2_peak232	CU655961.6;
chr15	46180190	46180704	Smad2_peak233	chd^;	CTGAATAAACA
chr16	987683	987932	Smad2_peak234		TAGAATACACA
chr16	5475406	5475986	Smad2_peak235	TFPT;PPP1R8;SCARNA1.1;
chr16	8803428	8803675	Smad2_peak236
chr16	9292280	9292919	Smad2_peak237	bmper;	TCCAGTCCACA
chr16	9797060	9797374	Smad2_peak238
chr16	13001864	13002223	Smad2_peak239	ZNF574;
chr16	15853435	15854050	Smad2_peak240	si:dkey-85k15.11;	GCGAATTCACA
chr16	17220517	17221109	Smad2_peak241		ctgattccaca
chr16	17221285	17221771	Smad2_peak242
chr16	18383627	18384061	Smad2_peak243	ngfr;	GCTAATACACA
chr16	22975313	22975497	Smad2_peak244	hoxa13b;
chr16	28771478	28771776	Smad2_peak245	l3mbtl1b;	CAGAATACACA
chr16	31297844	31298110	Smad2_peak246		TGCAATCCACT
chr16	32913333	32913568	Smad2_peak247	C18orf19;
chr16	35419120	35419408	Smad2_peak248	cnr2;pnrc2;
chr16	39464577	39464887	Smad2_peak249
chr16	39490974	39491599	Smad2_peak250
chr16	39505311	39505916	Smad2_peak251	cited3;	GGGAATCAACA
chr16	43421182	43421639	Smad2_peak252
chr16	43717693	43717991	Smad2_peak253	SCAP;si:dkey-201i6.8;
chr16	44450865	44451116	Smad2_peak254
chr16	51256312	51256546	Smad2_peak255
chr16	55009783	55010289	Smad2_peak256
chr16	56252087	56252483	Smad2_peak257	ubr5;	TCAAATACACA
chr16	58391770	58392147	Smad2_peak258	nr0b2a;	ggcaatacaca
chr16	58393256	58393591	Smad2_peak259	nr0b2a;	GAAAATAAACA
chr17	1351347	1351698	Smad2_peak260
chr17	1935811	1936090	Smad2_peak261
chr17	4022402	4022732	Smad2_peak262	dvr1;
chr17	8154963	8155371	Smad2_peak263	lft2^;CDC42BPA;	TCCAATCCACA
chr17	8157944	8158448	Smad2_peak264	lft2^;CDC42BPA;	TTGAATACACA
chr17	9112020	9112186	Smad2_peak265
chr17	11932252	11932258	Smad2_peak266
chr17	14994676	14995031	Smad2_peak267	GCH1;	TAGAATCCACA
chr17	15401508	15401666	Smad2_peak268
chr17	17781526	17781664	Smad2_peak269	hhipl1;ccdc85ca;
chr17	19176992	19177569	Smad2_peak270	gsc^;	TCCAATAAACA
chr17	19184968	19185282	Smad2_peak271	gsc^;	GGCAATACACA
chr17	20329191	20329556	Smad2_peak272	neurlb;	CTGAATCAACA
chr17	22963927	22964172	Smad2_peak273
chr17	23012331	23012675	Smad2_peak274
chr17	25285997	25286206	Smad2_peak275	clic4;
chr17	26803288	26803504	Smad2_peak276	grhl3;
chr17	27127565	27128283	Smad2_peak277		CCAAATCCACA
chr17	27281285	27281534	Smad2_peak278	yth2;	ATCAATACACA
chr17	27579644	27580254	Smad2_peak279	qk;	ACGAGTCCACA
chr17	27782480	27783088	Smad2_peak280	qk;	ACGAGTCCACA
chr17	28189198	28189561	Smad2_peak281		GCCATTACACA
chr17	31206895	31207132	Smad2_peak282
chr17	36349748	36349847	Smad2_peak283
chr17	38495324	38495641	Smad2_peak284		TCCAATCCACA
chr17	40006482	40006581	Smad2_peak285
chr17	42016365	42016794	Smad2_peak286
chr17	42206822	42207236	Smad2_peak287	zgc:171531;	TTCAATCAACA
chr17	42417706	42418320	Smad2_peak288		AAGAATCCACA
chr17	47388505	47388800	Smad2_peak289
chr17	50165644	50166171	Smad2_peak290		GCGAATACACA
chr17	50533734	50534291	Smad2_peak291	CU694951.3;filip1;tmem30a;	gcaaataaaca
chr17	50574447	50574456	Smad2_peak292	CU694951.2;CU929354.2;zgc:100951;CU929354.1;CU929354.3;
chr17	50575078	50575253	Smad2_peak293	CU694951.2;CU929354.2;zgc:100951;CU929354.1;CU929354.3;
chr17	50577877	50578434	Smad2_peak294	CU929354.2;CU929354.1;zgc:100951;CU929354.3;	gcaaataaaca
chr17	50593003	50593327	Smad2_peak295	zgc:173816;CU929354.2;zgc:112399;	CATAATAAACA
chr17	53363216	53363445	Smad2_peak296		CCAAGTACACA
chr18	37931	38509	Smad2_peak297	CABZ01056274.1;	AAAAATACACA
chr18	2184295	2184974	Smad2_peak298	relt;	tgtaatacaca
chr18	10029700	10029995	Smad2_peak299
chr18	14928781	14929126	Smad2_peak300		TGGAATACACT
chr18	16550520	16550968	Smad2_peak301	SWAP70;	CTCAATCCACA
chr18	21429242	21429470	Smad2_peak302	SLC38A8;
chr18	22054795	22055175	Smad2_peak303
chr18	24773021	24773388	Smad2_peak304	si:ch211-196l7.4;chd2;
chr18	26467911	26468118	Smad2_peak305
chr18	32129926	32130350	Smad2_peak306		CACAATCAACA
chr18	33387693	33387930	Smad2_peak307		ttcaatccaca
chr18	36409056	36409370	Smad2_peak308	5S_rRNA.174;
chr18	43610301	43610788	Smad2_peak309	gyltl1b;	TACAATACACT
chr18	44748834	44748960	Smad2_peak310
chr18	44764027	44764480	Smad2_peak311	foxa3^;	GTGAATACACA
chr18	44764542	44764991	Smad2_peak312	foxa3^;
chr18	45900736	45900983	Smad2_peak313
chr18	48187738	48188160	Smad2_peak314		ATCAGTACACA
chr18	48571824	48571966	Smad2_peak315
chr18	49546553	49547013	Smad2_peak316	ube2q1;	CCGAATCCACA
chr18	49638671	49639297	Smad2_peak317	rap2b;	CTCAATACACA
chr19	1253458	1253846	Smad2_peak318	scrt1a;
chr19	1737998	1738356	Smad2_peak319		GCAAATCAACT
chr19	3718402	3718687	Smad2_peak320
chr19	3732714	3733229	Smad2_peak321	stm;
chr19	7776969	7777323	Smad2_peak322	FP085392.1;brd2a;
chr19	12702929	12703425	Smad2_peak323	RNF19A;	TGCAATCCACA
chr19	14886298	14886575	Smad2_peak324
chr19	17840798	17841002	Smad2_peak325	klf2b;
chr19	17846084	17846398	Smad2_peak326	klf2b;
chr19	18189099	18189498	Smad2_peak327	FKBP10;LEPREL4;
chr19	18299701	18299906	Smad2_peak328
chr19	18442132	18442412	Smad2_peak329	dre-mir-219-3.1;ppt2;	GTCAATACACA
chr19	18982548	18982764	Smad2_peak330	jazf1a;	TTGAATACACA
chr19	21715272	21715510	Smad2_peak331
chr19	23165959	23166355	Smad2_peak332
chr19	25038960	25039320	Smad2_peak333	zgc:101594;
chr19	25415838	25416135	Smad2_peak334		GAGAATCCACA
chr19	25419922	25420408	Smad2_peak335
chr19	26456949	26456949	Smad2_peak336	jarid2b;
chr19	26700293	26700555	Smad2_peak337		TACAATACACT
chr19	27180731	27181048	Smad2_peak338
chr19	27692035	27692260	Smad2_peak339
chr19	27876441	27876944	Smad2_peak340	MGAT1;	AGGAATAAACA
chr19	30510209	30510636	Smad2_peak341	tpbgl;
chr19	30638519	30638892	Smad2_peak342	ntla^;
chr19	30643030	30643517	Smad2_peak343	ntla^;	CTCAATCCACA
chr19	31041086	31041640	Smad2_peak344	5S_rRNA.1734;MARCKSL1;
chr19	31510458	31510813	Smad2_peak345
chr19	36541104	36541340	Smad2_peak346	WDYHV1;si:rp71-45k5.2;zgc:113424;
chr19	36729708	36730230	Smad2_peak347
chr19	38170865	38171109	Smad2_peak348	si:dkey-164n2.1;	ATAAATAAACA
chr19	38936092	38936315	Smad2_peak349
chr19	40061896	40062606	Smad2_peak350
chr19	40932021	40932212	Smad2_peak351		CCCAATCCACA
chr19	42490681	42490954	Smad2_peak352	CRTC2;CHRAC1;
chr19	42649537	42650054	Smad2_peak353	si:dkey-34k9.3;
chr19	42751183	42751742	Smad2_peak354
chr19	43177126	43177655	Smad2_peak355
chr19	43338865	43339127	Smad2_peak356		GGAAATCAACA
chr19	43382450	43382755	Smad2_peak357		TACAGTACACA
chr19	43842607	43843051	Smad2_peak358	anp32e;	GAGAATACACT
chr19	44300631	44300916	Smad2_peak359	clasp2;	TCTAATACACT
chr19	44747025	44747506	Smad2_peak360		GCTAATacaca
chr19	44806451	44806758	Smad2_peak361		TCAAATACACA
chr19	44809098	44809285	Smad2_peak362
chr19	46503915	46504219	Smad2_peak363
chr2	755692	756031	Smad2_peak364
chr2	778453	778691	Smad2_peak365		CACATTCAACA
chr2	867135	867481	Smad2_peak366	foxc1a^;
chr2	867877	868134	Smad2_peak367	foxc1a^;	ATGAATACACA
chr2	6640223	6640456	Smad2_peak368	CU693440.1;
chr2	9703662	9703928	Smad2_peak369	acbd5b;abi1b;	GACAATACACA
chr2	14892330	14892598	Smad2_peak370	cnn3b;	tagaatacaca
chr2	21411298	21411764	Smad2_peak371	C2H7orf25;ENSDARG00000016253;C2H7orf11;
chr2	23379119	23379421	Smad2_peak372	si:rp71-39b20.6;insl3;	TTGAATACACA
chr2	24551221	24551500	Smad2_peak373	pde4c;
chr2	24784713	24784955	Smad2_peak374	stag1;
chr2	27237142	27237383	Smad2_peak375		CCAAATACACA
chr2	27624850	27625695	Smad2_peak376	si:ch73-176g19.2;	CAAAATCCACA
chr2	27629310	27629910	Smad2_peak377	si:ch73-176g19.2;ZSWIM5;	GGGAATACACA
chr2	27644575	27645091	Smad2_peak378	ZSWIM5;	TCCAATACACA
chr2	29056527	29056700	Smad2_peak379
chr2	29798378	29798793	Smad2_peak380		TTCAATCAACA
chr2	30319460	30320010	Smad2_peak381	ctnnd2b;	CAGAATCAACA
chr2	31833271	31833538	Smad2_peak382	si:ch211-139k8.4;
chr2	31833602	31833866	Smad2_peak383	si:ch211-139k8.4;
chr2	31836915	31837242	Smad2_peak384	si:ch211-139k8.4;
chr2	33041304	33041621	Smad2_peak385	klf4;
chr2	37402474	37402709	Smad2_peak386	myo9b;hiat1a;
chr2	39841406	39841650	Smad2_peak387	epha4a;	GCCAATCCACA
chr2	40638684	40638803	Smad2_peak388	UGGT1;
chr2	43649216	43649536	Smad2_peak389		CTAAATAAACA
chr2	47614880	47615083	Smad2_peak390
chr2	48090839	48091182	Smad2_peak391	BX548047.2;	TAGAATACACA
chr2	48420780	48421082	Smad2_peak392	hes6^;itm2cb;	TTAAATCCACA
chr2	54086949	54087268	Smad2_peak393	admp;
chr2	56898686	56898690	Smad2_peak394	slc25a42;
chr20	3318630	3318863	Smad2_peak395	RPS6KC1;;RPS6KC1;
chr20	21531320	21531564	Smad2_peak396		CCCAATACACA
chr20	23220255	23220521	Smad2_peak397	dcun1d4;ociad2;U5.3;	TTCATTACACA
chr20	26608279	26608644	Smad2_peak398	exoc2;	TTCAGTCCACA
chr20	27776735	27777045	Smad2_peak399	si:dkey-1h6.6;VRTN;	TCCAATCAACA
chr20	30873346	30873771	Smad2_peak400
chr20	30879219	30879473	Smad2_peak401	nhsl1b^;
chr20	30883510	30884046	Smad2_peak402	nhsl1b^;	GCCAATACACA
chr20	33369443	33369798	Smad2_peak403		CTCAATTCACA
chr20	33375345	33375756	Smad2_peak404		TGCATTCCACT
chr20	33944700	33944933	Smad2_peak405	LMX1A;
chr20	34236479	34236791	Smad2_peak406
chr20	35102426	35103109	Smad2_peak407	si:ch211-89p3.3;lft1^;	TCCAATCCACA
chr20	43755301	43755950	Smad2_peak408	bon^;	CCGAATACACA
chr20	43759010	43759453	Smad2_peak409	bon^;	CTAAATAAACA
chr20	44301676	44302119	Smad2_peak410	MIXL1^;	CTAAATAAACA
chr20	44305177	44305826	Smad2_peak411	MIXL1^;	CCGAATACACA
chr20	46434531	46435000	Smad2_peak412	bmp2b;	ATCAATCCACA
chr20	46437166	46437561	Smad2_peak413	bmp2b;	TAAAATACACT
chr20	49270840	49271102	Smad2_peak414	U5.6;U5.8;MGST3;U5.1;U5.11;U5.2;
chr20	49272168	49272445	Smad2_peak415	U5.8;U5.6;MGST3;U5.11;U5.2;U5.1;
chr20	49484021	49484123	Smad2_peak416
chr20	50204665	50204916	Smad2_peak417	KIF13B;ints9;	CACAATAAACT
chr20	50299417	50299864	Smad2_peak418		CTCAATACACA
chr20	53981828	53982121	Smad2_peak419	slc25a47a;slc25a29;
chr20	53987657	53987879	Smad2_peak420	slc25a47a;slc25a29;
chr20	54601420	54601733	Smad2_peak421	fau;	TTGAATCAACA
chr20	55798508	55798727	Smad2_peak422	BX296557.1;BX296557.4;BX296557.2;BX296557.3;BX296557.6;BX296557.5;
chr21	2596278	2596614	Smad2_peak423	si:ch211-241b2.1;si:ch73-299h12.6;BX890539.1;	cccaatacaca
chr21	2650864	2651122	Smad2_peak424	si:ch73-299h12.1;si:dkey-50i6.6;
chr21	3651633	3652080	Smad2_peak425
chr21	3822188	3822451	Smad2_peak426		GGTAATCAACA
chr21	5087287	5087549	Smad2_peak427		CTCAATCAACA
chr21	5439074	5439286	Smad2_peak428	si:dkey-121h17.6;si:dkey-121h17.7;SNORD72.1;rpl37;st8sia5;SNORD72.2;
chr21	5841607	5841860	Smad2_peak429		GCGAATACACA
chr21	6411814	6412139	Smad2_peak430		TACAATCAACA
chr21	9250992	9251308	Smad2_peak431	lman1;
chr21	9780711	9780932	Smad2_peak432	BDP1;
chr21	9797406	9797662	Smad2_peak433	BDP1;gtf3c5;
chr21	11901840	11902280	Smad2_peak434	pou5f1;
chr21	12295724	12296025	Smad2_peak435
chr21	13070460	13070743	Smad2_peak436	ULK1;ulk1b;
chr21	13982587	13982844	Smad2_peak437	ptpra;
chr21	16355103	16355162	Smad2_peak438
chr21	19385758	19386186	Smad2_peak439	efna5a;
chr21	19739848	19740153	Smad2_peak440	C6;	TTCAATACACA
chr21	19847668	19848211	Smad2_peak441	EIF4EBP1;ndr1^;ANK1;
chr21	21530256	21530357	Smad2_peak442	myo5b;
chr21	23595285	23595636	Smad2_peak443
chr21	27323678	27323808	Smad2_peak444		TGCATTAAACA
chr21	28490985	28491193	Smad2_peak445	HAVCR2;5S_rRNA.267;
chr21	31035740	31036005	Smad2_peak446	CR394568.1;	TGCAATAAACA
chr21	32377381	32377694	Smad2_peak447	rps14;cd74;
chr21	32817374	32817639	Smad2_peak448	EBF1;	CACAATCAACA
chr21	34760135	34760412	Smad2_peak449
chr21	36518430	36518738	Smad2_peak450	fgfr4;
chr21	43993776	43994042	Smad2_peak451
chr22	591369	591713	Smad2_peak452	cdkn1a;srsf3b;
chr22	713984	714426	Smad2_peak453		CAGAATACACA
chr22	2419025	2419651	Smad2_peak454	AMPD2;si:ch211-103a14.1;	TTAAATTCACA
chr22	2421656	2422038	Smad2_peak455	AMPD2;si:ch211-103a14.1;
chr22	2429622	2430252	Smad2_peak456	si:ch211-103a14.1;si:ch73-138e16.1;	GAAAATCCACA
chr22	2452168	2452889	Smad2_peak457	si:ch73-138e16.2;si:ch73-138e16.3;si:ch73-138e16.4;	TCAAATACACA
chr22	2470655	2470959	Smad2_peak458	si:ch73-138e16.5;si:ch73-138e16.4;
chr22	4269565	4269873	Smad2_peak459		CCAAATCAACA
chr22	5637702	5637933	Smad2_peak460	si:ch73-353p21.4;si:ch73-353p21.5;
chr22	9938944	9939210	Smad2_peak461	si:dkey-253d23.1;si:dkey-253d23.2;
chr22	10032462	10032526	Smad2_peak462	si:dkey-253d23.9;BX539307.2;blf;
chr22	10032543	10032824	Smad2_peak463	si:dkey-253d23.9;BX539307.2;blf;	GCGAATCCACA
chr22	10145323	10145501	Smad2_peak464	BX324216.1;
chr22	10146083	10146860	Smad2_peak465	BX324216.1;
chr22	10350449	10350739	Smad2_peak466	CCDC71;
chr22	11994000	11994305	Smad2_peak467
chr22	12821706	12821941	Smad2_peak468
chr22	14080545	14080903	Smad2_peak469	5S_rRNA.357;	ATGAATACACA
chr22	14286915	14287205	Smad2_peak470		TCCATTACACT
chr22	14415155	14415383	Smad2_peak471	si:ch211-246m6.5;	GAGAATACACA
chr22	16614663	16615044	Smad2_peak472	si:dkey-121a11.10;
chr22	16746711	16747255	Smad2_peak473		CACAATACACA
chr22	18768453	18769081	Smad2_peak474	cirbp;	TAAAATCAACA
chr22	18772804	18773188	Smad2_peak475	cirbp;
chr22	18968553	18968997	Smad2_peak476	midn;
chr22	32559504	32559691	Smad2_peak477
chr22	41363528	41363916	Smad2_peak478	PTK7;
chr22	41481374	41481715	Smad2_peak479	KLC4;	AACAATACACA
chr23	1145780	1146058	Smad2_peak480	SEL1L3;	CAGATTCAACA
chr23	3766223	3767373	Smad2_peak481	hmga1a;	TGTAATCAACA
chr23	3774921	3775159	Smad2_peak482	hmga1a;
chr23	3778379	3778570	Smad2_peak483	hmga1a;
chr23	5755090	5755365	Smad2_peak484
chr23	6864672	6865228	Smad2_peak485	P4HTM;PTGES3;
chr23	6881941	6882334	Smad2_peak486	FP102169.1;	GTAAATCAACA
chr23	7437217	7437413	Smad2_peak487		CAGAGTCAACA
chr23	7439786	7440324	Smad2_peak488		GCCAATACACT
chr23	10317054	10317300	Smad2_peak489
chr23	19070991	19071313	Smad2_peak490	si:ch211-209j10.5;
chr23	19926659	19926908	Smad2_peak491	si:ch211-222g5.7;si:ch211-222g5.4;flnb;
chr23	25382452	25382719	Smad2_peak492	si:dkey-188c14.4;
chr23	25382783	25383047	Smad2_peak493	si:dkey-188c14.4;
chr23	25386096	25386423	Smad2_peak494	si:dkey-188c14.4;
chr23	26991352	26991646	Smad2_peak495
chr23	27215393	27215620	Smad2_peak496	rnd1l;
chr23	28061335	28061917	Smad2_peak497	acvr1b;	TTGAATACACA
chr23	28266627	28266852	Smad2_peak498	sp5l;
chr23	29500362	29500614	Smad2_peak499	si:dkey-246i21.1;
chr23	29719852	29720166	Smad2_peak500	kif1b;	CCCAATCCACA
chr23	29899706	29900267	Smad2_peak501		ATGAATACACA
chr23	29902393	29902947	Smad2_peak502	clstn1;	TTCAATCCACA
chr23	29980106	29980485	Smad2_peak503	ctnnbip1;
chr23	30105873	30106255	Smad2_peak504	TMEM201;
chr23	31675271	31675470	Smad2_peak505	SNORD100.1;rps12;SNORD101.1;SH3BGRL3;	ACTAATAAACA
chr23	32145172	32145582	Smad2_peak506	zgc:56200;FAM54B;	ATGATTCAACA
chr23	33759667	33760365	Smad2_peak507	5S_rRNA.211;	GGCAATAAACA
chr23	36362728	36364783	Smad2_peak508	hnrnpa1;nfe2;cbx5;5S_rRNA.1549;	GCAAATCCACA
chr23	37791698	37792265	Smad2_peak509
chr23	37902571	37903011	Smad2_peak510	irx7;
chr23	38296900	38297128	Smad2_peak511
chr23	38321276	38321578	Smad2_peak512		ATAAATACACT
chr23	39039028	39039335	Smad2_peak513	sall4;
chr23	39039466	39039820	Smad2_peak514	sall4;	TCTAATAAACA
chr23	39043801	39044132	Smad2_peak515	sall4;	TGCATTACACA
chr23	39405920	39406205	Smad2_peak516
chr23	42920823	42921233	Smad2_peak517	cyp2aa8^;	ttcaatacaca
chr24	1885716	1885928	Smad2_peak518
chr24	2533884	2534209	Smad2_peak519	F13A1;
chr24	3710600	3711053	Smad2_peak520	ADARB2;
chr24	4560146	4560165	Smad2_peak521
chr24	6906535	6906892	Smad2_peak522
chr24	9084925	9085377	Smad2_peak523	tgif1;
chr24	9090205	9090616	Smad2_peak524	tgif1;
chr24	9091079	9091519	Smad2_peak525	tgif1;	CACAATACACA
chr24	11680857	11681091	Smad2_peak526	tm9sf1;fen1;
chr24	13178799	13179230	Smad2_peak527	si:ch211-171b20.3;rdh10a;	CACAATCCACA
chr24	13230832	13230919	Smad2_peak528
chr24	14418553	14419083	Smad2_peak529
chr24	15488756	15489205	Smad2_peak530		CTGAATAAACT
chr24	17851681	17851909	Smad2_peak531		GAGAATCAACA
chr24	18165231	18165550	Smad2_peak532		TTCATTCCACA
chr24	20064317	20064800	Smad2_peak533	sulf1;	TCTAATCAACT
chr24	25496310	25496599	Smad2_peak534	crh;	GTGAATCCACA
chr24	26973461	26973782	Smad2_peak535	dre-mir-727.1;	CCTATTACACA
chr24	28551796	28552284	Smad2_peak536
chr24	39044569	39044822	Smad2_peak537	rhot2;
chr24	42311488	42311782	Smad2_peak538	smyhc3;	TGTAATAAACA
chr24	42469351	42469645	Smad2_peak539	CU633479.3;	TGTAATAAACA
chr24	43369024	43369458	Smad2_peak540
chr25	8890827	8891029	Smad2_peak541	MAN2A2;unc45a;
chr25	10905976	10906201	Smad2_peak542		taaaataaaca
chr25	11094534	11095079	Smad2_peak543	BX572619.4;	TCGAATCAACA
chr25	11389314	11389861	Smad2_peak544	mesp2;	TCGAATCAACA
chr25	12578825	12579020	Smad2_peak545	ndrg4;
chr25	13146306	13146543	Smad2_peak546	ca5;
chr25	14826468	14826888	Smad2_peak547
chr25	14972936	14973298	Smad2_peak548
chr25	16713081	16713229	Smad2_peak549	tead1a;
chr25	16723092	16723322	Smad2_peak550	tead1a;
chr25	16896862	16897016	Smad2_peak551
chr25	18820487	18820783	Smad2_peak552	dusp6^;
chr25	21776321	21776475	Smad2_peak553	rad52;
chr25	35186203	35186683	Smad2_peak554
chr25	35191957	35192480	Smad2_peak555		GACAATACACA
chr25	35713592	35714102	Smad2_peak556		CCGAATAAACA
chr25	36105764	36106291	Smad2_peak557	zgc:110434;zgc:114046;CU302436.3;CU302436.6;zgc:154164;zgc:158629;
chr25	36106528	36106940	Smad2_peak558	zgc:110434;zgc:114046;CU302436.3;CU302436.6;zgc:154164;zgc:158629;	GATAATAAACA
chr25	36109826	36110152	Smad2_peak559	zgc:110434;HIST4H4;zgc:114046;zgc:112234;CU302436.3;CU302436.6;zgc:154164;zgc:158629;
chr25	36112759	36112790	Smad2_peak560	zgc:110434;HIST4H4;zgc:114046;zgc:112234;CU302436.3;CU302436.5;zgc:154164;CU302436.6;zgc:158629;
chr25	36117271	36117722	Smad2_peak561	zgc:110434;zgc:114046;HIST4H4;zgc:112234;CU302436.3;zgc:113983;CU302436.5;CU302436.6;zgc:158629;
chr25	36121650	36122027	Smad2_peak562	zgc:110434;HIST4H4;zgc:113983;CU302436.5;CU302436.6;zgc:112234;zgc:158629;zgc:171759;
chr25	36126413	36126982	Smad2_peak563	zgc:110434;HIST4H4;zgc:113983;CU302436.5;zgc:112234;zgc:171759;
chr25	36164506	36164877	Smad2_peak564	zgc:162611;kif15^;CU302436.2;zgc:154164;CU302436.7;zgc:171759;
chr25	36168243	36168714	Smad2_peak565	zgc:162611;CU302436.2;CU302436.7;zgc:154164;zgc:171759;
chr25	36173164	36173300	Smad2_peak566	CABZ01086354.2;CU302436.2;CU302436.7;zgc:154164;zgc:171759;
chr25	36174516	36175151	Smad2_peak567	CU302436.7;zgc:154164;CABZ01086354.2;CU302436.2;zgc:171759;
chr25	36181548	36181615	Smad2_peak568	zgc:114037;CABZ01086354.1;zgc:154164;CABZ01086354.2;zgc:171759;
chr25	36181686	36182139	Smad2_peak569	zgc:114037;CABZ01086354.1;CABZ01086354.2;zgc:154164;zgc:171759;
chr25	36182871	36183425	Smad2_peak570	zgc:114037;CABZ01086354.1;CABZ01086354.2;zgc:154164;zgc:171759;
chr25	36205754	36206072	Smad2_peak571	zgc:110434;CR762436.3;hist2h3ca1;CR762436.2;HIST1H4D;zgc:173585;CR762436.4;CR762436.5;zgc:154164;
chr25	36211281	36211610	Smad2_peak572	zgc:110434;CR762436.3;hist2h3ca1;zgc:112234;CR762436.2;HIST1H4D;CR762436.4;CR762436.5;zgc:154164;
chr25	36211934	36211966	Smad2_peak573	zgc:110434;CR762436.3;hist2h3ca1;zgc:112234;CR762436.2;HIST1H4D;CR762436.4;CR762436.5;zgc:154164;
chr25	36212048	36212379	Smad2_peak574	zgc:110434;CR762436.3;hist2h3ca1;zgc:112234;CR762436.2;HIST1H4D;CR762436.4;zgc:154164;	GTAAATCCACT
chr25	36213190	36213586	Smad2_peak575	zgc:110434;CR762436.3;hist2h3ca1;zgc:112234;CR762436.2;HIST1H4D;CR762436.4;zgc:154164;
chr25	36325235	36325665	Smad2_peak576
chr25	37345622	37345961	Smad2_peak577	zgc:110434;hist2h3ca1;HIST1H4D;zgc:154164;	cacaataaact
chr25	37346858	37346998	Smad2_peak578	zgc:110434;hist2h3ca1;HIST1H4D;zgc:154164;
chr25	37347039	37347296	Smad2_peak579	zgc:110434;hist2h3ca1;HIST1H4D;zgc:154164;
chr25	37347935	37348093	Smad2_peak580	zgc:110434;hist2h3ca1;HIST1H4D;zgc:154164;
chr25	37349007	37349281	Smad2_peak581	zgc:110434;zgc:114037;hist2h3ca1;HIST1H4D;zgc:154164;	GTAAATCCACT
chr25	37351434	37351905	Smad2_peak582	zgc:110434;zgc:114037;hist2h3ca1;HIST1H4D;zgc:154164;
chr25	37351954	37352096	Smad2_peak583	zgc:110434;zgc:114037;hist2h3ca1;HIST1H4D;zgc:154164;
chr25	37365028	37365523	Smad2_peak584	zgc:173552;zgc:114037;zgc:110216;HIST1H4H;CR354435.3;zgc:154164;zgc:171759;
chr25	37366705	37366925	Smad2_peak585	zgc:114037;zgc:173552;CR354435.4;zgc:110216;HIST1H4H;CR354435.3;zgc:154164;zgc:171759;
chr25	37369284	37369538	Smad2_peak586	zgc:114037;zgc:173552;CR354435.4;zgc:110216;CR354435.5;HIST1H4H;CR354435.3;zgc:154164;zgc:171759;
chr25	37377893	37378236	Smad2_peak587	zgc:173652;CR354435.4;zgc:173552;CR354435.5;CR354435.3;zgc:154164;zgc:171759;
chr25	37379238	37379665	Smad2_peak588	zgc:173552;zgc:173652;CR354435.4;CR354435.5;CR354435.3;zgc:154164;zgc:171759;	GTAAATCCACT
chr25	37383716	37383924	Smad2_peak589	zgc:173552;zgc:173652;CR354435.4;CR354435.5;zgc:154164;zgc:171759;
chr25	37385925	37386416	Smad2_peak590	zgc:173552;zgc:173652;CR354435.4;CR354435.5;zgc:154164;zgc:171759;	AGAAATCCACT
chr25	37402297	37402309	Smad2_peak591	CR354435.6;CR354435.1;zgc:154164;zgc:171759;CR354435.7;
chr25	37402425	37402884	Smad2_peak592	CR354435.6;zgc:154164;CR354435.1;zgc:171759;CR354435.7;
chr25	37403913	37404344	Smad2_peak593	CR354435.6;zgc:154164;CR354435.1;zgc:171759;CR354435.7;
chr25	38012813	38013256	Smad2_peak594		TGCAATACACA
chr3	10013521	10013916	Smad2_peak595	si:ch211-121i18.1;	AGCAATACACA
chr3	10765999	10766464	Smad2_peak596		ACAAATACACA
chr3	12458101	12458606	Smad2_peak597	cyp2k6;	cacaatacaca
chr3	14257085	14257208	Smad2_peak598
chr3	16461474	16462024	Smad2_peak599	zgc:153952;
chr3	19084706	19085098	Smad2_peak600		AAAAATACACA
chr3	19401717	19402029	Smad2_peak601	zgc:123297;	CCCAGTCCACT
chr3	20206359	20206611	Smad2_peak602
chr3	23550520	23550538	Smad2_peak603	AL929222.1;
chr3	23833823	23834084	Smad2_peak604
chr3	24178911	24179206	Smad2_peak605		TGTATTACACA
chr3	24351925	24351977	Smad2_peak606	cbx1a;
chr3	29942929	29943200	Smad2_peak607
chr3	31702450	31702747	Smad2_peak608
chr3	32701798	32702115	Smad2_peak609	zgc:193504;dre-mir-150.1;	TGTAATCCACA
chr3	33275147	33275431	Smad2_peak610
chr3	35569422	35569710	Smad2_peak611		TACAATACACA
chr3	38383499	38383860	Smad2_peak612		GTGAATCAACA
chr3	39256961	39257384	Smad2_peak613	nmt1a;	acgaatccaca
chr3	40428254	40428500	Smad2_peak614		TTGAATACACA
chr3	40564954	40565483	Smad2_peak615	fscn1;
chr3	41903754	41904150	Smad2_peak616	lfng;	ACAAATACACT
chr3	42935441	42935658	Smad2_peak617
chr3	45811072	45811332	Smad2_peak618	h3f3a;UNKL;
chr3	45815074	45815421	Smad2_peak619	h3f3a;UNKL;	GTAAATCCACT
chr3	45817798	45818149	Smad2_peak620	h3f3a;UNKL;	TGCAATACACA
chr3	45825893	45826367	Smad2_peak621	h3f3a;UNKL;
chr3	55502939	55503480	Smad2_peak622
chr3	57210949	57211239	Smad2_peak623	ZACN;BX255960.2;
chr3	58759150	58759665	Smad2_peak624	NOTUM^;	CTCAATCCACA
chr3	60737344	60737630	Smad2_peak625
chr3	61046380	61046664	Smad2_peak626		GCCAATACACA
chr3	61422010	61422298	Smad2_peak627	CABZ01087514.1;ANKS4B;
chr3	62094112	62094346	Smad2_peak628	CABZ01041280.1;
chr3	62184780	62185014	Smad2_peak629	ZNF655;
chr4	262052	262314	Smad2_peak630	5S_rRNA.676;	CTGAGTCAACA
chr4	530891	531213	Smad2_peak631	CU694451.3;
chr4	610533	610691	Smad2_peak632	si:ch211-152c2.3;sobpb^;
chr4	6431896	6432098	Smad2_peak633
chr4	7375347	7375618	Smad2_peak634		tccaatacaca
chr4	10645915	10646199	Smad2_peak635	net1^;	TCCAATACACA
chr4	10973628	10973853	Smad2_peak636
chr4	11839966	11840216	Smad2_peak637	helb;dera;
chr4	11992356	11992579	Smad2_peak638	lemd3;wif1;	CCCAATCCACA
chr4	12517875	12518136	Smad2_peak639	dyrk2^;
chr4	13041215	13041682	Smad2_peak640	prickle1b^;	GTCAATTCACA
chr4	13525671	13525938	Smad2_peak641	plxnb2a;
chr4	18625672	18626095	Smad2_peak642	pax4;snd1;	GTGAATACACA
chr4	20361780	20362196	Smad2_peak643		TCCAATACACA
chr4	21434108	21434405	Smad2_peak644		GTGAATACACA
chr4	21798600	21799022	Smad2_peak645		AGCAATCCACA
chr4	24532166	24532370	Smad2_peak646
chr4	24865990	24866203	Smad2_peak647	BX640593.1;
chr4	26425531	26426019	Smad2_peak648	zbed4;brd1;
chr4	28465378	28465650	Smad2_peak649
chr4	32148548	32148820	Smad2_peak650	ZNF251 ;	GCCAATCCACT
chr4	46109022	46109224	Smad2_peak651	si:dkey-72l17.1;
chr5	346724	347227	Smad2_peak652
chr5	740974	741189	Smad2_peak653
chr5	3593024	3593360	Smad2_peak654	hspb1;	CTGATTCCACT
chr5	3595455	3595756	Smad2_peak655	hspb1;	CTGATTCCACT
chr5	6512805	6513094	Smad2_peak656	zgc:110796;
chr5	11639515	11639724	Smad2_peak657		GCGAATTCACA
chr5	14838529	14838625	Smad2_peak658	si:ch211-255a21.4;
chr5	17731991	17732511	Smad2_peak659	xbp1;	CAGAATCAACA
chr5	19702069	19702452	Smad2_peak660	ascc2;zdhhc8b;	AAGAATCAACA
chr5	20516701	20517105	Smad2_peak661
chr5	21479409	21479705	Smad2_peak662
chr5	23819779	23820087	Smad2_peak663	asb12a;MTMR8;
chr5	23840592	23840890	Smad2_peak664	MTMR8;
chr5	23846724	23847129	Smad2_peak665	shisa2;
chr5	23853951	23854492	Smad2_peak666	shisa2;
chr5	24153756	24154294	Smad2_peak667	GPR83;si:dkey-27p18.7;
chr5	26142737	26143376	Smad2_peak668		CAGAATACACA
chr5	26554402	26554637	Smad2_peak669	ewsr1b;rhbdd3;
chr5	27861730	27861975	Smad2_peak670	gtf2h2;oclnb;
chr5	27864564	27864908	Smad2_peak671	gtf2h2;oclnb;	CAGAATACACA
chr5	29167029	29167544	Smad2_peak672	sfrp1a;
chr5	30197567	30197829	Smad2_peak673	CABZ01075543.1;zgc:162952;	CGCAATAAACT
chr5	31605184	31605409	Smad2_peak674		GGCAATTCACA
chr5	31754949	31755302	Smad2_peak675		CGCAATAAACA
chr5	33144451	33144816	Smad2_peak676
chr5	34015789	34016051	Smad2_peak677	fbxw2;
chr5	34950804	34950804	Smad2_peak678	ptges;
chr5	35894915	35895147	Smad2_peak679
chr5	36155241	36155542	Smad2_peak680		AGTAATACACA
chr5	38108618	38109097	Smad2_peak681	si:ch73-223d24.4;wnt11^;	CTGAATACACA
chr5	38112143	38112859	Smad2_peak682	wnt11^;si:ch73-223d24.4;	CGCAATAAACA
chr5	38213049	38213734	Smad2_peak683	nova1;	CCCAATTCACA
chr5	38264723	38264933	Smad2_peak684	capns1a;cldnj;
chr5	38513905	38514083	Smad2_peak685	hnrpl;kptn;
chr5	38685696	38686190	Smad2_peak686	tagln2^;	CTGAATAAACA
chr5	41344003	41344527	Smad2_peak687	rasgef1ba^;	TTCAATACACA
chr5	41350417	41350764	Smad2_peak688	rasgef1ba^;
chr5	42681235	42681658	Smad2_peak689
chr5	43898934	43899216	Smad2_peak690	tbx6;si:ch211-207c6.2;dre-mir-451.1;dre-mir-144.1;
chr5	44362180	44362560	Smad2_peak691
chr5	45869351	45869601	Smad2_peak692
chr5	46418844	46419055	Smad2_peak693	ctsl1a;	CAGATTCAACA
chr5	46608052	46608199	Smad2_peak694	dmrt1;
chr5	47157290	47157521	Smad2_peak695
chr5	57678450	57678839	Smad2_peak696	lhx1b^;aatf;	TCAAATCCACT
chr5	61123990	61124358	Smad2_peak697	CLIP2;
chr5	64538506	64538917	Smad2_peak698	lrwd1;ALKBH4;
chr5	64556318	64556639	Smad2_peak699		AGCAATTCACA
chr5	64682362	64682712	Smad2_peak700	si:dkey-261j4.4^;si:dkey-261j4.5;	TGAAATAAACA
chr5	64697426	64697751	Smad2_peak701	si:dkey-261j4.3;si:dkey-261j4.4^;	TGAAATAAACA
chr5	64711878	64712108	Smad2_peak702	drl;ap2b1;	TGAAATAAACA
chr5	64852865	64853098	Smad2_peak703	GAS2L2;FAM98C;HNRNPUL1;	CGAAATAAACT
chr5	70495725	70495949	Smad2_peak704	UTP14C;	CTGAATTCACA
chr5	70797907	70798343	Smad2_peak705	ephb4a;	GCCAATCCACA
chr5	71785045	71785337	Smad2_peak706	SFTPB;spaw;	TTCAATACACA
chr5	74381734	74382156	Smad2_peak707
chr6	1126779	1126849	Smad2_peak708
chr6	1131233	1131636	Smad2_peak709
chr6	3532306	3532437	Smad2_peak710	phospho2;ssb;
chr6	4620908	4621196	Smad2_peak711		GCTAATCAACA
chr6	7168328	7169012	Smad2_peak712	dzip1;	GCTAATACACA
chr6	7999535	7999919	Smad2_peak713
chr6	8144652	8145430	Smad2_peak714	cyp27c1^;	TTCAATACACA
chr6	12030199	12030789	Smad2_peak715		TGGAGTACACA
chr6	14932434	14932588	Smad2_peak716
chr6	15471511	15471716	Smad2_peak717
chr6	18107661	18108023	Smad2_peak718		CTCATTCCACA
chr6	20538785	20539014	Smad2_peak719
chr6	28247500	28247679	Smad2_peak720
chr6	28594858	28595309	Smad2_peak721	tp63^;	TACAATACACT
chr6	31791164	31791415	Smad2_peak722	foxd3^;BX664614.1;	CATAATACACA
chr6	38939256	38939528	Smad2_peak723
chr6	39179034	39179257	Smad2_peak724
chr6	41493373	41493657	Smad2_peak725	SRGAP3;
chr6	42013789	42014088	Smad2_peak726		ATTAATCCACT
chr6	43211218	43211401	Smad2_peak727
chr6	43211692	43212052	Smad2_peak728		TGGAATACACA
chr6	45028746	45028918	Smad2_peak729
chr6	46839914	46840241	Smad2_peak730
chr6	47488985	47489296	Smad2_peak731	MAGI3;	CTGAATACACT
chr6	50379301	50380102	Smad2_peak732		atgaataaaca
chr6	50404071	50405505	Smad2_peak733	mych;
chr6	52472199	52472498	Smad2_peak734
chr6	52927249	52927626	Smad2_peak735
chr6	53043073	53043493	Smad2_peak736
chr6	55005281	55005479	Smad2_peak737	MYBPHL;
chr6	55889213	55889470	Smad2_peak738
chr6	56053665	56054018	Smad2_peak739
chr6	56277069	56277678	Smad2_peak740		GACAATAAACA
chr7	1067376	1067745	Smad2_peak741	dctn1a;
chr7	6379601	6380001	Smad2_peak742	si:dkeyp-67a8.4;si:ch211-165f21.6;
chr7	6753269	6753661	Smad2_peak743	zgc:195633;zgc:114037;zgc:112234;zgc:154164;zgc:171759;
chr7	6756981	6757265	Smad2_peak744	zgc:195633;zgc:114037;zgc:112234;zgc:154164;zgc:171759;
chr7	6809973	6810013	Smad2_peak745	zgc:195633;zgc:114037;zgc:112234;zgc:154164;
chr7	6819354	6819641	Smad2_peak746	zgc:195633;zgc:154164;zgc:171759;
chr7	6821838	6821868	Smad2_peak747	zgc:195633;zgc:154164;zgc:171759;
chr7	7172332	7172657	Smad2_peak748	CU457819.3;zgc:154164;
chr7	7228565	7229046	Smad2_peak749	CU457819.2;zgc:114037;zgc:112234;
chr7	7229598	7229672	Smad2_peak750	CU457819.2;zgc:114037;zgc:112234;zgc:154164;
chr7	7241297	7241791	Smad2_peak751	zgc:114037;HIST1H4L;zgc:165551;zgc:112234;zgc:154164;
chr7	7245040	7245278	Smad2_peak752	HIST1H4L;zgc:165551;zgc:112234;zgc:154164;
chr7	7246541	7246766	Smad2_peak753	HIST1H4L;zgc:165551;zgc:112234;HIST1H4J;zgc:154164;	gagaataaact
chr7	7251293	7251340	Smad2_peak754	HIST1H4L;zgc:165551;zgc:112234;HIST1H4J;
chr7	7255780	7256314	Smad2_peak755	FP325123.2;zgc:154164;HIST1H4J;
chr7	7269347	7269377	Smad2_peak756	zgc:195633;zgc:112234;FP325123.1;FP325123.2;zgc:154164;
chr7	7287384	7287693	Smad2_peak757	HIST1H4E;HIST2H4A;zgc:195633;zgc:114037;zgc:110425;zgc:112234;FP325123.3;
chr7	9685711	9686115	Smad2_peak758	vax2;	TGAAATCAACA
chr7	9911813	9912127	Smad2_peak759
chr7	12507853	12508061	Smad2_peak760
chr7	12788758	12789045	Smad2_peak761
chr7	16972271	16972532	Smad2_peak762	5S_rRNA.759;btr05;btr06;	CCCAATACACA
chr7	19193490	19193915	Smad2_peak763	TAF6L;mta2;cth1;	TGGAATAAACA
chr7	20709612	20709915	Smad2_peak764	slc7a7;
chr7	21605790	21606371	Smad2_peak765	NTN5;	ATAAATAAACA
chr7	21624979	21625324	Smad2_peak766	cnpy4;CR847986.1;	TGCAATCAACA
chr7	23950780	23951110	Smad2_peak767	rbm4.3;TIFA;	CTGAATAAACA
chr7	23964017	23964413	Smad2_peak768	TIFA;rbm4.1;rbm4.3;rbm4.2;
chr7	23998374	23998559	Smad2_peak769	pygmb^;
chr7	25236959	25237281	Smad2_peak770	snoU6-53.1;snoU6-53.3;snoU6-53.2;acin1b;
chr7	28928226	28928422	Smad2_peak771	copb1;PDE3B;
chr7	29907359	29907968	Smad2_peak772	tmem9b;5S_rRNA.1317;	GTGAATACACA
chr7	29920582	29920950	Smad2_peak773	5S_rRNA.1317;	TAGAATAAACA
chr7	31703839	31704069	Smad2_peak774	aqp9b;aldh1a2;
chr7	33962592	33962751	Smad2_peak775	si:ch73-314g15.3;THAP2;
chr7	35816606	35816978	Smad2_peak776	irx3a^;	TGCAATACACA
chr7	35863192	35863516	Smad2_peak777		TTGAATCCACA
chr7	35882298	35882552	Smad2_peak778
chr7	36549835	36550147	Smad2_peak779	atp6v0d1;
chr7	38687604	38687966	Smad2_peak780
chr7	39012931	39013267	Smad2_peak781	nkd1;
chr7	39671306	39671824	Smad2_peak782	gpatch1;LRP3;
chr7	42868547	42868844	Smad2_peak783
chr7	42980862	42981357	Smad2_peak784		TGCAATACACA
chr7	43054185	43054741	Smad2_peak785	adamts18;	CTGAATAAACA
chr7	43064222	43064532	Smad2_peak786	adamts18;	CCCAATCCACA
chr7	43740733	43740967	Smad2_peak787	insig1^;
chr7	44192501	44192810	Smad2_peak788	smarcd3b^;	TACATTCCACA
chr7	44599623	44599939	Smad2_peak789
chr7	45540190	45540412	Smad2_peak790
chr7	54540832	54541317	Smad2_peak791		GTAAATAAACA
chr7	54541571	54541627	Smad2_peak792
chr7	54626225	54626912	Smad2_peak793		TACAATACACA
chr7	54629149	54629811	Smad2_peak794	fgf4;	TACAATCCACA
chr7	54630018	54630503	Smad2_peak795	fgf4;	TTCAATACACA
chr7	54647491	54647803	Smad2_peak796	fgf4;fgf3^;	ATGAATAAACA
chr7	57187291	57187507	Smad2_peak797
chr7	58378182	58378281	Smad2_peak798	ENOSF1;
chr7	60606914	60607185	Smad2_peak799
chr7	61745709	61746235	Smad2_peak800	RELL1;	ttcaatacaca
chr7	65343337	65343964	Smad2_peak801	sox32^;	TTGATTAAACA
chr7	72871554	72871827	Smad2_peak802	GPR125;
chr7	73851973	73852389	Smad2_peak803
chr7	76815850	76816312	Smad2_peak804	zgc:114046;zgc:173552;zgc:163061;FP236812.3;zgc:171759;
chr7	76819860	76820095	Smad2_peak805	zgc:114046;zgc:173552;zgc:163061;FP236812.3;zgc:154164;zgc:171759;
chr7	76824352	76824567	Smad2_peak806	zgc:114046;zgc:173552;zgc:163061;FP236812.3;zgc:154164;zgc:171759;	CTGAATCAACT
chr7	76853417	76853427	Smad2_peak807	zgc:114046;zgc:173552;zgc:163061;FP236812.5;FP236812.2;HIST1H4A;HIST1H4C;
chr7	76858512	76859209	Smad2_peak808	zgc:114046;HIST1H4A;zgc:173552;zgc:163061;FP236812.5;HIST1H4C;
chr8	584215	584520	Smad2_peak809	srp19;zgc:101664;
chr8	8274393	8274600	Smad2_peak810	cxxc1l;MDFI;si:dkey-242k1.4;
chr8	8376973	8377165	Smad2_peak811	fgd1;
chr8	9452451	9453118	Smad2_peak812		TCGAATACACA
chr8	9573475	9573856	Smad2_peak813
chr8	9927076	9927629	Smad2_peak814
chr8	11057752	11058013	Smad2_peak815		GAAAATACACA
chr8	11487978	11488388	Smad2_peak816		gtcaataaact
chr8	12700212	12700465	Smad2_peak817
chr8	15636726	15637107	Smad2_peak818	bcar3;	TCGAATAAACA
chr8	17703825	17704150	Smad2_peak819	dimt1l;pola2;
chr8	18025114	18025423	Smad2_peak820
chr8	21438914	21439453	Smad2_peak821
chr8	23858965	23859166	Smad2_peak822	uckl1;	TGGAATACACA
chr8	25150831	25151221	Smad2_peak823	ZNF335;
chr8	27793697	27794231	Smad2_peak824		TTCAATCAACA
chr8	27811818	27812123	Smad2_peak825	slc16a1;	CAGAATAAACA
chr8	28602652	28602902	Smad2_peak826	wnt2bb;	TCGAATCCACT
chr8	31961713	31962213	Smad2_peak827	syn1;vgll4l;	ATCAATAAACA
chr8	33248675	33248849	Smad2_peak828
chr8	33464845	33465244	Smad2_peak829	BX548021.2;
chr8	41533522	41533789	Smad2_peak830
chr8	42699189	42699333	Smad2_peak831		ATAAATAAACA
chr8	43546954	43547297	Smad2_peak832
chr8	44778627	44778758	Smad2_peak833
chr8	47525610	47525841	Smad2_peak834		cccattccaca
chr8	49313054	49313226	Smad2_peak835	ybx1;
chr8	49887723	49887833	Smad2_peak836
chr8	54009016	54009383	Smad2_peak837
chr8	54036453	54036878	Smad2_peak838	tbx16^;	CTGAATACACA
chr8	54038932	54039355	Smad2_peak839	tbx16^;	CACAATCCACA
chr8	54049971	54050399	Smad2_peak840		GCCAATACACA
chr8	54433592	54434088	Smad2_peak841
chr8	54924158	54924570	Smad2_peak842		TTCAATACACA
chr8	54940761	54941037	Smad2_peak843	fgf17^;	TGCAATAAACA
chr8	54943909	54944370	Smad2_peak844	fgf17^;	CAGAATCCACA
chr9	2430252	2430639	Smad2_peak845	5S_rRNA.1653;	GTGAATTCACA
chr9	3041214	3041460	Smad2_peak846	RAPGEF4;si:ch211-173m16.2;	AACAATACACA
chr9	10884003	10884382	Smad2_peak847
chr9	10921447	10921708	Smad2_peak848	cxcr4b;dars;
chr9	17953654	17953938	Smad2_peak849	C9H13orf15^;zgc:101559;
chr9	20360933	20361133	Smad2_peak850	ndufv3;pknox1.1;	TCCATTACACA
chr9	20564516	20564717	Smad2_peak851	pknox1.1;	TCCATTACACA
chr9	22521986	22522486	Smad2_peak852	mphosph8;AFF3;	CACAATACACA
chr9	24831075	24831174	Smad2_peak853	esyt3;
chr9	24871512	24871750	Smad2_peak854	SERPINE3;
chr9	25068104	25068486	Smad2_peak855	rpe;
chr9	26763689	26763965	Smad2_peak856
chr9	26986112	26986314	Smad2_peak857
chr9	27270359	27270620	Smad2_peak858		TGAAATAAACT
chr9	28362964	28363087	Smad2_peak859	GTPBP8;
chr9	31406578	31406953	Smad2_peak860	sytl5;asb11;	TAAAATACACA
chr9	31845556	31845742	Smad2_peak861	dachd;klf5b;	CGCAATCCACA
chr9	32317505	32317813	Smad2_peak862	zic5;zic2a^;	TCCATTACACT
chr9	33575893	33576116	Smad2_peak863
chr9	34387767	34387910	Smad2_peak864	nyx;	TCCAATACACA
chr9	34989558	34989818	Smad2_peak865		ACCAATCAACA
chr9	35137085	35137374	Smad2_peak866
chr9	35913449	35913662	Smad2_peak867	rp42-pen;cdc16;tfdp1a;	GTCAATACACA
chr9	42291984	42292150	Smad2_peak868	stat1b;
chr9	44240351	44240362	Smad2_peak869	sestd1;
chr9	46095156	46095356	Smad2_peak870
chr9	46390000	46390155	Smad2_peak871
chr9	46689092	46689309	Smad2_peak872
chr9	47630120	47630426	Smad2_peak873	si:dkey-79p17.4;
chr9	47640149	47640569	Smad2_peak874
chr9	50278325	50278824	Smad2_peak875
chr9	50308533	50308849	Smad2_peak876		TGGAATACACA
chr9	50333269	50333662	Smad2_peak877		CTCATTCAACA
chr9	53287762	53287979	Smad2_peak878
chr9	54922808	54923145	Smad2_peak879
chr9	57450599	57450994	Smad2_peak880	ANKRD57;
Zv9_NA11	4348	4568	Smad2_peak881
Zv9_NA11	10686	10842	Smad2_peak882
Zv9_NA160	2951	3418	Smad2_peak883	CABZ01088071.1;
Zv9_NA372	176486	176611	Smad2_peak884
Zv9_NA676	11038	11386	Smad2_peak885	CABZ01040253.1;
Zv9_NA676	15201	15511	Smad2_peak886
Zv9_NA932	1282	1439	Smad2_peak887
Zv9_scaffold3455	474293	474580	Smad2_peak888
Zv9_scaffold3463	418006	418194	Smad2_peak889
Zv9_scaffold3489	2032	2357	Smad2_peak890	CU138503.4;
Zv9_scaffold3489	13640	14046	Smad2_peak891	SCYL1;
Zv9_scaffold3500	104426	104675	Smad2_peak892
Zv9_scaffold3512	60544	60961	Smad2_peak893
Zv9_scaffold3512	83222	83647	Smad2_peak894
Zv9_scaffold3539	86465	86889	Smad2_peak895
Zv9_scaffold3539	92318	92758	Smad2_peak896
Zv9_scaffold3544	42805	42933	Smad2_peak897	CLCC1;CU693480.1;
Zv9_scaffold3550	61100	61350	Smad2_peak898
