# Supplementary material for: Global identification of Smad2 and Eomesodermin targets in zebrafish identifies a conserved transcriptional network in mesendoderm and a novel role for Eomesodermin in repression of ectodermal gene expression
Source: BMC Biol. 2014 Oct 3;12:81. doi: 10.1186/s12915-014-0081-5 (PMC4206766; doi:10.1186/s12915-014-0081-5)
Supplement: Additional file 7: Table S3. — Ensembl genes represented as zebrafish orthologues with Smad2 binding ±10 kb of their transcription start sites in one or more species. [file 12915_2014_81_MOESM7_ESM.xlsx]

## Sheet: Sheet1
Table S3: Ensembl genes represented as zebrafish orthologues with Smad2 binding ±10kb of their transcription start sites in one or more species.
Human only	Mouse only	Xenopus only	Zebrafish only	Human and mouse only	Human and Xenopus only	Human and Zebrafish only	Mouse and Xenopus only	Mouse and zebrafish only	Xenopus and zebrafish only	Mouse, Xenopus and Zebrafish only	Human, Mouse and Xenopus only	Human, mouse and zebrafish only	Human, Xenopus and zebrafish only	All four
ENSDARG00000000656	ENSDARG00000000019	ENSDARG00000001880	ENSDARG00000000423	ENSDARG00000000175	ENSDARG00000001972	ENSDARG00000000943	ENSDARG00000000394	ENSDARG00000001686	ENSDARG00000002601	ENSDARG00000006766	ENSDARG00000000588	ENSDARG00000003399	ENSDARG00000001999	ENSDARG00000003165
ENSDARG00000000690	ENSDARG00000000086	ENSDARG00000001906	ENSDARG00000001769	ENSDARG00000000183	ENSDARG00000002021	ENSDARG00000001210	ENSDARG00000001953	ENSDARG00000003779	ENSDARG00000004218	ENSDARG00000007906	ENSDARG00000002231	ENSDARG00000005274	ENSDARG00000006003	ENSDARG00000007329
ENSDARG00000000760	ENSDARG00000000161	ENSDARG00000001950	ENSDARG00000003081	ENSDARG00000000631	ENSDARG00000002794	ENSDARG00000001442	ENSDARG00000002241	ENSDARG00000003811	ENSDARG00000004256	ENSDARG00000010792	ENSDARG00000002295	ENSDARG00000006939	ENSDARG00000009737	ENSDARG00000007944
ENSDARG00000000796	ENSDARG00000000189	ENSDARG00000002332	ENSDARG00000003091	ENSDARG00000000837	ENSDARG00000003420	ENSDARG00000005232	ENSDARG00000002467	ENSDARG00000004189	ENSDARG00000006110	ENSDARG00000012025	ENSDARG00000003607	ENSDARG00000015495	ENSDARG00000014277	ENSDARG00000014018
ENSDARG00000000966	ENSDARG00000000229	ENSDARG00000002336	ENSDARG00000003257	ENSDARG00000000853	ENSDARG00000003680	ENSDARG00000006422	ENSDARG00000002510	ENSDARG00000004402	ENSDARG00000009905	ENSDARG00000037995	ENSDARG00000003783	ENSDARG00000015824	ENSDARG00000015554	ENSDARG00000014309
ENSDARG00000000972	ENSDARG00000000324	ENSDARG00000002445	ENSDARG00000003380	ENSDARG00000001127	ENSDARG00000004308	ENSDARG00000007836	ENSDARG00000002798	ENSDARG00000004757	ENSDARG00000010124	ENSDARG00000038792	ENSDARG00000004328	ENSDARG00000018192	ENSDARG00000017164	ENSDARG00000019335
ENSDARG00000001154	ENSDARG00000000384	ENSDARG00000002571	ENSDARG00000003470	ENSDARG00000001549	ENSDARG00000004537	ENSDARG00000013221	ENSDARG00000003429	ENSDARG00000005057	ENSDARG00000012788	ENSDARG00000040216	ENSDARG00000004735	ENSDARG00000018524	ENSDARG00000021032	ENSDARG00000019920
ENSDARG00000001249	ENSDARG00000000442	ENSDARG00000002644	ENSDARG00000003546	ENSDARG00000001558	ENSDARG00000004539	ENSDARG00000013245	ENSDARG00000003920	ENSDARG00000005397	ENSDARG00000013031	ENSDARG00000040296	ENSDARG00000006225	ENSDARG00000019969	ENSDARG00000028982	ENSDARG00000035095
ENSDARG00000001303	ENSDARG00000000651	ENSDARG00000002707	ENSDARG00000005251	ENSDARG00000001857	ENSDARG00000004714	ENSDARG00000016022	ENSDARG00000004433	ENSDARG00000005897	ENSDARG00000017386	ENSDARG00000040432	ENSDARG00000006514	ENSDARG00000023920	ENSDARG00000029856	ENSDARG00000035622
ENSDARG00000001559	ENSDARG00000000729	ENSDARG00000002728	ENSDARG00000005273	ENSDARG00000001859	ENSDARG00000006202	ENSDARG00000016981	ENSDARG00000004576	ENSDARG00000006392	ENSDARG00000018260	ENSDARG00000044485	ENSDARG00000006526	ENSDARG00000025467	ENSDARG00000034138	ENSDARG00000036194
ENSDARG00000001634	ENSDARG00000000747	ENSDARG00000002790	ENSDARG00000005541	ENSDARG00000001897	ENSDARG00000006235	ENSDARG00000017058	ENSDARG00000004754	ENSDARG00000006434	ENSDARG00000020178	ENSDARG00000052856	ENSDARG00000007097	ENSDARG00000028335	ENSDARG00000035161	ENSDARG00000036675
ENSDARG00000001721	ENSDARG00000000779	ENSDARG00000002959	ENSDARG00000005576	ENSDARG00000002210	ENSDARG00000006467	ENSDARG00000022995	ENSDARG00000004926	ENSDARG00000007628	ENSDARG00000021201	ENSDARG00000053291	ENSDARG00000007413	ENSDARG00000029187	ENSDARG00000036385	ENSDARG00000037618
ENSDARG00000001733	ENSDARG00000000857	ENSDARG00000003090	ENSDARG00000007349	ENSDARG00000002587	ENSDARG00000006640	ENSDARG00000023520	ENSDARG00000005098	ENSDARG00000009482	ENSDARG00000021853	ENSDARG00000057143	ENSDARG00000007912	ENSDARG00000031126	ENSDARG00000037178	ENSDARG00000044059
ENSDARG00000001754	ENSDARG00000000861	ENSDARG00000003520	ENSDARG00000007387	ENSDARG00000002635	ENSDARG00000007356	ENSDARG00000028159	ENSDARG00000005392	ENSDARG00000009745	ENSDARG00000025372	ENSDARG00000058730	ENSDARG00000008034	ENSDARG00000033466	ENSDARG00000052910	ENSDARG00000044774
ENSDARG00000001760	ENSDARG00000000887	ENSDARG00000003697	ENSDARG00000007531	ENSDARG00000002710	ENSDARG00000007369	ENSDARG00000030514	ENSDARG00000005651	ENSDARG00000009864	ENSDARG00000028514	ENSDARG00000059337	ENSDARG00000008433	ENSDARG00000035324	ENSDARG00000054454	ENSDARG00000057096
ENSDARG00000001784	ENSDARG00000000935	ENSDARG00000003827	ENSDARG00000007714	ENSDARG00000002826	ENSDARG00000007382	ENSDARG00000032234	ENSDARG00000005993	ENSDARG00000010658	ENSDARG00000033418	ENSDARG00000070043	ENSDARG00000008491	ENSDARG00000038843	ENSDARG00000059073	ENSDARG00000061187
ENSDARG00000001870	ENSDARG00000001009	ENSDARG00000003965	ENSDARG00000007921	ENSDARG00000002981	ENSDARG00000007678	ENSDARG00000034624	ENSDARG00000006331	ENSDARG00000011673	ENSDARG00000033614	ENSDARG00000076554	ENSDARG00000010641	ENSDARG00000039216	ENSDARG00000068761	ENSDARG00000086839
ENSDARG00000001879	ENSDARG00000001014	ENSDARG00000003989	ENSDARG00000008485	ENSDARG00000003017	ENSDARG00000008359	ENSDARG00000036243	ENSDARG00000006368	ENSDARG00000012044	ENSDARG00000035715		ENSDARG00000011020	ENSDARG00000039650	ENSDARG00000069252	ENSDARG00000095635
ENSDARG00000001898	ENSDARG00000001015	ENSDARG00000004232	ENSDARG00000008592	ENSDARG00000003032	ENSDARG00000008540	ENSDARG00000038382	ENSDARG00000006598	ENSDARG00000013351	ENSDARG00000037879		ENSDARG00000011027	ENSDARG00000040764	ENSDARG00000070914
ENSDARG00000001929	ENSDARG00000001129	ENSDARG00000004243	ENSDARG00000009017	ENSDARG00000003077	ENSDARG00000009094	ENSDARG00000040893	ENSDARG00000006609	ENSDARG00000013596	ENSDARG00000041341		ENSDARG00000011190	ENSDARG00000056798	ENSDARG00000078308
ENSDARG00000002002	ENSDARG00000001169	ENSDARG00000004363	ENSDARG00000011404	ENSDARG00000003098	ENSDARG00000009550	ENSDARG00000042627	ENSDARG00000007034	ENSDARG00000014498	ENSDARG00000041959		ENSDARG00000011239	ENSDARG00000057328	ENSDARG00000078507
ENSDARG00000002046	ENSDARG00000001241	ENSDARG00000004541	ENSDARG00000011863	ENSDARG00000003169	ENSDARG00000010207	ENSDARG00000052336	ENSDARG00000007231	ENSDARG00000015937	ENSDARG00000042236		ENSDARG00000014891	ENSDARG00000059680	ENSDARG00000087094
ENSDARG00000002197	ENSDARG00000001244	ENSDARG00000004598	ENSDARG00000012040	ENSDARG00000003193	ENSDARG00000010276	ENSDARG00000053487	ENSDARG00000007383	ENSDARG00000016253	ENSDARG00000045694		ENSDARG00000015111	ENSDARG00000060687	ENSDARG00000087219
ENSDARG00000002217	ENSDARG00000001285	ENSDARG00000004695	ENSDARG00000012073	ENSDARG00000003281	ENSDARG00000010767	ENSDARG00000054184	ENSDARG00000007406	ENSDARG00000016464	ENSDARG00000052947		ENSDARG00000015206	ENSDARG00000068572	ENSDARG00000091023
ENSDARG00000002230	ENSDARG00000001313	ENSDARG00000004803	ENSDARG00000012078	ENSDARG00000003311	ENSDARG00000010791	ENSDARG00000055161	ENSDARG00000007409	ENSDARG00000017473	ENSDARG00000053493		ENSDARG00000016713	ENSDARG00000069336
ENSDARG00000002259	ENSDARG00000001437	ENSDARG00000004906	ENSDARG00000013058	ENSDARG00000003328	ENSDARG00000011042	ENSDARG00000055479	ENSDARG00000007825	ENSDARG00000018096	ENSDARG00000053716		ENSDARG00000016999	ENSDARG00000074910
ENSDARG00000002264	ENSDARG00000001447	ENSDARG00000004932	ENSDARG00000013117	ENSDARG00000003411	ENSDARG00000011273	ENSDARG00000055610	ENSDARG00000008219	ENSDARG00000018508	ENSDARG00000054509		ENSDARG00000017710	ENSDARG00000075754
ENSDARG00000002267	ENSDARG00000001470	ENSDARG00000004964	ENSDARG00000013317	ENSDARG00000003527	ENSDARG00000011600	ENSDARG00000055630	ENSDARG00000008363	ENSDARG00000018765	ENSDARG00000062106		ENSDARG00000018308	ENSDARG00000079780
ENSDARG00000002299	ENSDARG00000001557	ENSDARG00000004965	ENSDARG00000014091	ENSDARG00000003531	ENSDARG00000011989	ENSDARG00000056400	ENSDARG00000009212	ENSDARG00000019293	ENSDARG00000068095		ENSDARG00000019222	ENSDARG00000079872
ENSDARG00000002396	ENSDARG00000001621	ENSDARG00000005095	ENSDARG00000014098	ENSDARG00000003684	ENSDARG00000013056	ENSDARG00000057946	ENSDARG00000009471	ENSDARG00000020258	ENSDARG00000069090		ENSDARG00000019815	ENSDARG00000083025
ENSDARG00000002411	ENSDARG00000001710	ENSDARG00000005185	ENSDARG00000014830	ENSDARG00000004060	ENSDARG00000013968	ENSDARG00000059596	ENSDARG00000009585	ENSDARG00000020465	ENSDARG00000069105		ENSDARG00000020114	ENSDARG00000083100
ENSDARG00000002494	ENSDARG00000001729	ENSDARG00000005416	ENSDARG00000015070	ENSDARG00000004109	ENSDARG00000014058	ENSDARG00000061205	ENSDARG00000009610	ENSDARG00000020606	ENSDARG00000070402		ENSDARG00000020164	ENSDARG00000088404
ENSDARG00000002523	ENSDARG00000001734	ENSDARG00000005456	ENSDARG00000015922	ENSDARG00000004169	ENSDARG00000014147	ENSDARG00000061850	ENSDARG00000009779	ENSDARG00000022280	ENSDARG00000073696		ENSDARG00000020978	ENSDARG00000088513
ENSDARG00000002607	ENSDARG00000001788	ENSDARG00000005462	ENSDARG00000016187	ENSDARG00000004297	ENSDARG00000015472	ENSDARG00000062796	ENSDARG00000009922	ENSDARG00000022430	ENSDARG00000075330		ENSDARG00000022689	ENSDARG00000088755
ENSDARG00000002634	ENSDARG00000001804	ENSDARG00000005464	ENSDARG00000016200	ENSDARG00000004311	ENSDARG00000015611	ENSDARG00000063169	ENSDARG00000010246	ENSDARG00000029252	ENSDARG00000077473		ENSDARG00000022768	ENSDARG00000090403
ENSDARG00000002642	ENSDARG00000001817	ENSDARG00000005518	ENSDARG00000016514	ENSDARG00000004525	ENSDARG00000016725	ENSDARG00000067566	ENSDARG00000010511	ENSDARG00000031202	ENSDARG00000079328		ENSDARG00000022904	ENSDARG00000095213
ENSDARG00000002666	ENSDARG00000001832	ENSDARG00000005525	ENSDARG00000017086	ENSDARG00000004680	ENSDARG00000016951	ENSDARG00000067979	ENSDARG00000011000	ENSDARG00000031907	ENSDARG00000088554		ENSDARG00000023933
ENSDARG00000002685	ENSDARG00000001881	ENSDARG00000005567	ENSDARG00000017337	ENSDARG00000004702	ENSDARG00000017078	ENSDARG00000071823	ENSDARG00000011235	ENSDARG00000032765	ENSDARG00000089210		ENSDARG00000024371
ENSDARG00000002701	ENSDARG00000001888	ENSDARG00000005619	ENSDARG00000018312	ENSDARG00000004771	ENSDARG00000017111	ENSDARG00000074481	ENSDARG00000011376	ENSDARG00000034203	ENSDARG00000089701		ENSDARG00000026322
ENSDARG00000002791	ENSDARG00000001889	ENSDARG00000005645	ENSDARG00000018968	ENSDARG00000004830	ENSDARG00000017168	ENSDARG00000074688	ENSDARG00000011511	ENSDARG00000035147	ENSDARG00000092846		ENSDARG00000027391
ENSDARG00000002795	ENSDARG00000001890	ENSDARG00000005947	ENSDARG00000019365	ENSDARG00000004917	ENSDARG00000017173	ENSDARG00000074777	ENSDARG00000011579	ENSDARG00000035152	ENSDARG00000093437		ENSDARG00000027418
ENSDARG00000002933	ENSDARG00000001933	ENSDARG00000006120	ENSDARG00000019743	ENSDARG00000004939	ENSDARG00000018047	ENSDARG00000074813	ENSDARG00000012369	ENSDARG00000035329			ENSDARG00000028896
ENSDARG00000002970	ENSDARG00000001940	ENSDARG00000006220	ENSDARG00000020053	ENSDARG00000005394	ENSDARG00000018165	ENSDARG00000076212	ENSDARG00000012390	ENSDARG00000036161			ENSDARG00000028949
ENSDARG00000002988	ENSDARG00000001976	ENSDARG00000006307	ENSDARG00000020136	ENSDARG00000005458	ENSDARG00000019417	ENSDARG00000079065	ENSDARG00000012747	ENSDARG00000036162			ENSDARG00000030155
ENSDARG00000002991	ENSDARG00000002006	ENSDARG00000006615	ENSDARG00000020345	ENSDARG00000005468	ENSDARG00000019428	ENSDARG00000086985	ENSDARG00000012990	ENSDARG00000036629			ENSDARG00000032603
ENSDARG00000003020	ENSDARG00000002013	ENSDARG00000006677	ENSDARG00000020354	ENSDARG00000005481	ENSDARG00000019442	ENSDARG00000092281	ENSDARG00000013711	ENSDARG00000036875			ENSDARG00000033172
ENSDARG00000003022	ENSDARG00000002016	ENSDARG00000006693	ENSDARG00000020504	ENSDARG00000005526	ENSDARG00000019659	ENSDARG00000092344	ENSDARG00000014005	ENSDARG00000036876			ENSDARG00000033551
ENSDARG00000003046	ENSDARG00000002031	ENSDARG00000006775	ENSDARG00000020887	ENSDARG00000005586	ENSDARG00000019995	ENSDARG00000093553	ENSDARG00000014554	ENSDARG00000037177			ENSDARG00000034577
ENSDARG00000003146	ENSDARG00000002127	ENSDARG00000006838	ENSDARG00000021336	ENSDARG00000005590	ENSDARG00000020080	ENSDARG00000093554	ENSDARG00000014986	ENSDARG00000037677			ENSDARG00000035579
ENSDARG00000003290	ENSDARG00000002131	ENSDARG00000006911	ENSDARG00000022129	ENSDARG00000005643	ENSDARG00000020219	ENSDARG00000094115	ENSDARG00000015123	ENSDARG00000037838			ENSDARG00000035796
ENSDARG00000003313	ENSDARG00000002167	ENSDARG00000006963	ENSDARG00000022970	ENSDARG00000005754	ENSDARG00000020771		ENSDARG00000015460	ENSDARG00000039547			ENSDARG00000036175
ENSDARG00000003373	ENSDARG00000002168	ENSDARG00000007053	ENSDARG00000023190	ENSDARG00000005834	ENSDARG00000022934		ENSDARG00000015546	ENSDARG00000040346			ENSDARG00000037589
ENSDARG00000003495	ENSDARG00000002174	ENSDARG00000007173	ENSDARG00000023261	ENSDARG00000005842	ENSDARG00000028259		ENSDARG00000015657	ENSDARG00000040607			ENSDARG00000038293
ENSDARG00000003544	ENSDARG00000002216	ENSDARG00000007179	ENSDARG00000024143	ENSDARG00000005908	ENSDARG00000029381		ENSDARG00000015915	ENSDARG00000041565			ENSDARG00000038977
ENSDARG00000003573	ENSDARG00000002226	ENSDARG00000007207	ENSDARG00000024306	ENSDARG00000005915	ENSDARG00000029587		ENSDARG00000016153	ENSDARG00000042502			ENSDARG00000040087
ENSDARG00000003706	ENSDARG00000002240	ENSDARG00000007216	ENSDARG00000024828	ENSDARG00000006017	ENSDARG00000030347		ENSDARG00000016421	ENSDARG00000042520			ENSDARG00000040299
ENSDARG00000003797	ENSDARG00000002255	ENSDARG00000007241	ENSDARG00000025693	ENSDARG00000006181	ENSDARG00000031153		ENSDARG00000016477	ENSDARG00000043608			ENSDARG00000041137
ENSDARG00000003803	ENSDARG00000002285	ENSDARG00000007430	ENSDARG00000025974	ENSDARG00000006200	ENSDARG00000031622		ENSDARG00000016623	ENSDARG00000051726			ENSDARG00000041728
ENSDARG00000003808	ENSDARG00000002300	ENSDARG00000007641	ENSDARG00000026090	ENSDARG00000006207	ENSDARG00000031664		ENSDARG00000017219	ENSDARG00000051732			ENSDARG00000041811
ENSDARG00000003854	ENSDARG00000002304	ENSDARG00000007818	ENSDARG00000026842	ENSDARG00000006275	ENSDARG00000031894		ENSDARG00000017354	ENSDARG00000051734			ENSDARG00000042151
ENSDARG00000003860	ENSDARG00000002311	ENSDARG00000008153	ENSDARG00000027657	ENSDARG00000006314	ENSDARG00000032344		ENSDARG00000017400	ENSDARG00000051736			ENSDARG00000042484
ENSDARG00000003899	ENSDARG00000002339	ENSDARG00000008203	ENSDARG00000029722	ENSDARG00000006332	ENSDARG00000032808		ENSDARG00000017444	ENSDARG00000051737			ENSDARG00000044807
ENSDARG00000003902	ENSDARG00000002344	ENSDARG00000008247	ENSDARG00000030236	ENSDARG00000006341	ENSDARG00000032984		ENSDARG00000017445	ENSDARG00000051770			ENSDARG00000045092
ENSDARG00000003925	ENSDARG00000002355	ENSDARG00000008287	ENSDARG00000031098	ENSDARG00000006385	ENSDARG00000033182		ENSDARG00000017843	ENSDARG00000051775			ENSDARG00000045557
ENSDARG00000003931	ENSDARG00000002362	ENSDARG00000008366	ENSDARG00000031720	ENSDARG00000006413	ENSDARG00000033999		ENSDARG00000018383	ENSDARG00000051778			ENSDARG00000051887
ENSDARG00000003968	ENSDARG00000002377	ENSDARG00000008423	ENSDARG00000032637	ENSDARG00000006546	ENSDARG00000034062		ENSDARG00000018787	ENSDARG00000051884			ENSDARG00000053232
ENSDARG00000004018	ENSDARG00000002385	ENSDARG00000008494	ENSDARG00000033134	ENSDARG00000006666	ENSDARG00000034086		ENSDARG00000018914	ENSDARG00000052247			ENSDARG00000053255
ENSDARG00000004150	ENSDARG00000002391	ENSDARG00000008568	ENSDARG00000034291	ENSDARG00000006990	ENSDARG00000034473		ENSDARG00000018989	ENSDARG00000053127			ENSDARG00000054389
ENSDARG00000004151	ENSDARG00000002403	ENSDARG00000008623	ENSDARG00000034610	ENSDARG00000007198	ENSDARG00000034956		ENSDARG00000019566	ENSDARG00000053192			ENSDARG00000054797
ENSDARG00000004154	ENSDARG00000002406	ENSDARG00000008637	ENSDARG00000035150	ENSDARG00000007222	ENSDARG00000035129		ENSDARG00000019881	ENSDARG00000053364			ENSDARG00000054823
ENSDARG00000004270	ENSDARG00000002412	ENSDARG00000008796	ENSDARG00000035151	ENSDARG00000007315	ENSDARG00000035759		ENSDARG00000020645	ENSDARG00000053480			ENSDARG00000054929
ENSDARG00000004291	ENSDARG00000002414	ENSDARG00000008937	ENSDARG00000035521	ENSDARG00000007347	ENSDARG00000035858		ENSDARG00000020699	ENSDARG00000053979			ENSDARG00000054941
ENSDARG00000004302	ENSDARG00000002480	ENSDARG00000008986	ENSDARG00000035680	ENSDARG00000007398	ENSDARG00000035984		ENSDARG00000020841	ENSDARG00000054804			ENSDARG00000054957
ENSDARG00000004305	ENSDARG00000002506	ENSDARG00000009160	ENSDARG00000035694	ENSDARG00000007523	ENSDARG00000036096		ENSDARG00000021140	ENSDARG00000055226			ENSDARG00000055381
ENSDARG00000004306	ENSDARG00000002507	ENSDARG00000009461	ENSDARG00000035699	ENSDARG00000007561	ENSDARG00000036567		ENSDARG00000021959	ENSDARG00000055470			ENSDARG00000056406
ENSDARG00000004377	ENSDARG00000002533	ENSDARG00000009484	ENSDARG00000035700	ENSDARG00000007601	ENSDARG00000036993		ENSDARG00000022727	ENSDARG00000055797			ENSDARG00000056438
ENSDARG00000004378	ENSDARG00000002546	ENSDARG00000009510	ENSDARG00000035810	ENSDARG00000007693	ENSDARG00000037383		ENSDARG00000023217	ENSDARG00000056245			ENSDARG00000056804
ENSDARG00000004386	ENSDARG00000002564	ENSDARG00000009822	ENSDARG00000035862	ENSDARG00000007787	ENSDARG00000037475		ENSDARG00000023587	ENSDARG00000056328			ENSDARG00000057907
ENSDARG00000004405	ENSDARG00000002585	ENSDARG00000009881	ENSDARG00000036065	ENSDARG00000007812	ENSDARG00000037889		ENSDARG00000023991	ENSDARG00000057245			ENSDARG00000057940
ENSDARG00000004782	ENSDARG00000002589	ENSDARG00000010059	ENSDARG00000036254	ENSDARG00000007941	ENSDARG00000038131		ENSDARG00000024286	ENSDARG00000057481			ENSDARG00000058237
ENSDARG00000004930	ENSDARG00000002609	ENSDARG00000010137	ENSDARG00000036386	ENSDARG00000007971	ENSDARG00000038159		ENSDARG00000024314	ENSDARG00000058630			ENSDARG00000058546
ENSDARG00000004937	ENSDARG00000002656	ENSDARG00000010270	ENSDARG00000036422	ENSDARG00000008447	ENSDARG00000038235		ENSDARG00000024365	ENSDARG00000058760			ENSDARG00000059246
ENSDARG00000004954	ENSDARG00000002663	ENSDARG00000010301	ENSDARG00000036584	ENSDARG00000008660	ENSDARG00000038306		ENSDARG00000024771	ENSDARG00000059360			ENSDARG00000060929
ENSDARG00000005050	ENSDARG00000002690	ENSDARG00000010347	ENSDARG00000036628	ENSDARG00000008767	ENSDARG00000038446		ENSDARG00000024844	ENSDARG00000059881			ENSDARG00000061397
ENSDARG00000005104	ENSDARG00000002696	ENSDARG00000010572	ENSDARG00000036846	ENSDARG00000008976	ENSDARG00000038569		ENSDARG00000025074	ENSDARG00000060005			ENSDARG00000061741
ENSDARG00000005126	ENSDARG00000002731	ENSDARG00000010732	ENSDARG00000036965	ENSDARG00000008979	ENSDARG00000039468		ENSDARG00000025493	ENSDARG00000060394			ENSDARG00000062314
ENSDARG00000005139	ENSDARG00000002748	ENSDARG00000010831	ENSDARG00000036990	ENSDARG00000009001	ENSDARG00000040485		ENSDARG00000025522	ENSDARG00000062055			ENSDARG00000062397
ENSDARG00000005210	ENSDARG00000002750	ENSDARG00000011076	ENSDARG00000037020	ENSDARG00000009336	ENSDARG00000040502		ENSDARG00000026198	ENSDARG00000062236			ENSDARG00000062720
ENSDARG00000005271	ENSDARG00000002754	ENSDARG00000011197	ENSDARG00000037116	ENSDARG00000009401	ENSDARG00000040910		ENSDARG00000026473	ENSDARG00000068013			ENSDARG00000063252
ENSDARG00000005318	ENSDARG00000002787	ENSDARG00000011493	ENSDARG00000037144	ENSDARG00000009685	ENSDARG00000042586		ENSDARG00000026577	ENSDARG00000068437			ENSDARG00000068137
ENSDARG00000005355	ENSDARG00000002830	ENSDARG00000011519	ENSDARG00000037484	ENSDARG00000009753	ENSDARG00000042936		ENSDARG00000026595	ENSDARG00000068941			ENSDARG00000069796
ENSDARG00000005356	ENSDARG00000002840	ENSDARG00000011533	ENSDARG00000037555	ENSDARG00000009839	ENSDARG00000043246		ENSDARG00000027734	ENSDARG00000070254			ENSDARG00000070555
ENSDARG00000005382	ENSDARG00000002880	ENSDARG00000011537	ENSDARG00000037760	ENSDARG00000009942	ENSDARG00000043404		ENSDARG00000028583	ENSDARG00000070280			ENSDARG00000071863
ENSDARG00000005425	ENSDARG00000002912	ENSDARG00000011841	ENSDARG00000038359	ENSDARG00000010144	ENSDARG00000043483		ENSDARG00000028815	ENSDARG00000070282			ENSDARG00000074050
ENSDARG00000005453	ENSDARG00000002949	ENSDARG00000011879	ENSDARG00000038371	ENSDARG00000010266	ENSDARG00000043905		ENSDARG00000028862	ENSDARG00000070286			ENSDARG00000074151
ENSDARG00000005470	ENSDARG00000002967	ENSDARG00000012066	ENSDARG00000038428	ENSDARG00000010297	ENSDARG00000044676		ENSDARG00000029064	ENSDARG00000070287			ENSDARG00000074156
ENSDARG00000005642	ENSDARG00000002971	ENSDARG00000012274	ENSDARG00000038530	ENSDARG00000010662	ENSDARG00000045444		ENSDARG00000029695	ENSDARG00000070289			ENSDARG00000074597
ENSDARG00000005690	ENSDARG00000002980	ENSDARG00000012574	ENSDARG00000038954	ENSDARG00000010727	ENSDARG00000045889		ENSDARG00000029818	ENSDARG00000070297			ENSDARG00000074922
ENSDARG00000005776	ENSDARG00000003016	ENSDARG00000012860	ENSDARG00000039970	ENSDARG00000010962	ENSDARG00000052170		ENSDARG00000029830	ENSDARG00000070939			ENSDARG00000074936
ENSDARG00000005783	ENSDARG00000003035	ENSDARG00000012887	ENSDARG00000040186	ENSDARG00000011141	ENSDARG00000052427		ENSDARG00000030177	ENSDARG00000071165			ENSDARG00000074971
ENSDARG00000005786	ENSDARG00000003068	ENSDARG00000012892	ENSDARG00000040614	ENSDARG00000011245	ENSDARG00000052695		ENSDARG00000030213	ENSDARG00000071395			ENSDARG00000075183
ENSDARG00000005800	ENSDARG00000003069	ENSDARG00000012896	ENSDARG00000040838	ENSDARG00000011281	ENSDARG00000053650		ENSDARG00000030326	ENSDARG00000071498			ENSDARG00000075859
ENSDARG00000005872	ENSDARG00000003087	ENSDARG00000012972	ENSDARG00000041065	ENSDARG00000011510	ENSDARG00000053918		ENSDARG00000030537	ENSDARG00000071570			ENSDARG00000076414
ENSDARG00000005913	ENSDARG00000003109	ENSDARG00000013312	ENSDARG00000041299	ENSDARG00000011555	ENSDARG00000054683		ENSDARG00000030585	ENSDARG00000071589			ENSDARG00000076480
ENSDARG00000005959	ENSDARG00000003151	ENSDARG00000013393	ENSDARG00000041430	ENSDARG00000011597	ENSDARG00000054879		ENSDARG00000030703	ENSDARG00000073859			ENSDARG00000077017
ENSDARG00000005980	ENSDARG00000003157	ENSDARG00000013575	ENSDARG00000042337	ENSDARG00000011613	ENSDARG00000055054		ENSDARG00000031075	ENSDARG00000074260			ENSDARG00000077207
ENSDARG00000006040	ENSDARG00000003167	ENSDARG00000013853	ENSDARG00000043126	ENSDARG00000011785	ENSDARG00000055270		ENSDARG00000031426	ENSDARG00000075033			ENSDARG00000077485
ENSDARG00000006060	ENSDARG00000003175	ENSDARG00000013926	ENSDARG00000043271	ENSDARG00000011830	ENSDARG00000055926		ENSDARG00000031495	ENSDARG00000075216			ENSDARG00000078366
ENSDARG00000006079	ENSDARG00000003191	ENSDARG00000014239	ENSDARG00000044075	ENSDARG00000011845	ENSDARG00000056029		ENSDARG00000031983	ENSDARG00000075220			ENSDARG00000079067
ENSDARG00000006151	ENSDARG00000003197	ENSDARG00000014565	ENSDARG00000044356	ENSDARG00000011932	ENSDARG00000056030		ENSDARG00000032013	ENSDARG00000075366			ENSDARG00000080467
ENSDARG00000006174	ENSDARG00000003200	ENSDARG00000014577	ENSDARG00000044462	ENSDARG00000011941	ENSDARG00000056491		ENSDARG00000033760	ENSDARG00000075379			ENSDARG00000082649
ENSDARG00000006192	ENSDARG00000003213	ENSDARG00000014722	ENSDARG00000044685	ENSDARG00000011945	ENSDARG00000056563		ENSDARG00000033789	ENSDARG00000075482			ENSDARG00000086182
ENSDARG00000006206	ENSDARG00000003216	ENSDARG00000014796	ENSDARG00000044845	ENSDARG00000011999	ENSDARG00000056856		ENSDARG00000034210	ENSDARG00000076129			ENSDARG00000086278
ENSDARG00000006212	ENSDARG00000003217	ENSDARG00000015252	ENSDARG00000044899	ENSDARG00000012051	ENSDARG00000057021		ENSDARG00000034240	ENSDARG00000076507			ENSDARG00000086367
ENSDARG00000006240	ENSDARG00000003229	ENSDARG00000015374	ENSDARG00000044914	ENSDARG00000012140	ENSDARG00000057936		ENSDARG00000034497	ENSDARG00000076920			ENSDARG00000086368
ENSDARG00000006290	ENSDARG00000003235	ENSDARG00000015403	ENSDARG00000045242	ENSDARG00000012184	ENSDARG00000058008		ENSDARG00000034916	ENSDARG00000076930			ENSDARG00000086510
ENSDARG00000006292	ENSDARG00000003251	ENSDARG00000015506	ENSDARG00000045453	ENSDARG00000012381	ENSDARG00000058259		ENSDARG00000035678	ENSDARG00000077177			ENSDARG00000086720
ENSDARG00000006308	ENSDARG00000003263	ENSDARG00000015849	ENSDARG00000045898	ENSDARG00000012389	ENSDARG00000058597		ENSDARG00000035719	ENSDARG00000077257			ENSDARG00000086999
ENSDARG00000006350	ENSDARG00000003269	ENSDARG00000015865	ENSDARG00000051718	ENSDARG00000012495	ENSDARG00000058835		ENSDARG00000035734	ENSDARG00000077410			ENSDARG00000087355
ENSDARG00000006396	ENSDARG00000003270	ENSDARG00000015879	ENSDARG00000051735	ENSDARG00000012499	ENSDARG00000058842		ENSDARG00000035957	ENSDARG00000077587			ENSDARG00000087442
ENSDARG00000006524	ENSDARG00000003287	ENSDARG00000015890	ENSDARG00000052966	ENSDARG00000012610	ENSDARG00000058999		ENSDARG00000036038	ENSDARG00000078080			ENSDARG00000087658
ENSDARG00000006588	ENSDARG00000003307	ENSDARG00000015907	ENSDARG00000054160	ENSDARG00000012738	ENSDARG00000059279		ENSDARG00000036136	ENSDARG00000078294			ENSDARG00000087824
ENSDARG00000006600	ENSDARG00000003398	ENSDARG00000016393	ENSDARG00000054746	ENSDARG00000012833	ENSDARG00000059327		ENSDARG00000036174	ENSDARG00000078724			ENSDARG00000087864
ENSDARG00000006624	ENSDARG00000003469	ENSDARG00000016742	ENSDARG00000055080	ENSDARG00000012914	ENSDARG00000059544		ENSDARG00000036292	ENSDARG00000078941			ENSDARG00000088051
ENSDARG00000006642	ENSDARG00000003511	ENSDARG00000016749	ENSDARG00000055900	ENSDARG00000012927	ENSDARG00000059545		ENSDARG00000036345	ENSDARG00000079366			ENSDARG00000088331
ENSDARG00000006760	ENSDARG00000003513	ENSDARG00000017454	ENSDARG00000056557	ENSDARG00000013005	ENSDARG00000059582		ENSDARG00000036494	ENSDARG00000079684			ENSDARG00000088391
ENSDARG00000006818	ENSDARG00000003519	ENSDARG00000017673	ENSDARG00000056561	ENSDARG00000013015	ENSDARG00000059858		ENSDARG00000036510	ENSDARG00000079816			ENSDARG00000088861
ENSDARG00000006832	ENSDARG00000003533	ENSDARG00000017739	ENSDARG00000057099	ENSDARG00000013082	ENSDARG00000061985		ENSDARG00000036685	ENSDARG00000081029			ENSDARG00000089186
ENSDARG00000006849	ENSDARG00000003570	ENSDARG00000017860	ENSDARG00000057108	ENSDARG00000013184	ENSDARG00000062134		ENSDARG00000036774	ENSDARG00000081108			ENSDARG00000089305
ENSDARG00000006859	ENSDARG00000003592	ENSDARG00000017886	ENSDARG00000057113	ENSDARG00000013375	ENSDARG00000062521		ENSDARG00000037186	ENSDARG00000081192			ENSDARG00000089344
ENSDARG00000006889	ENSDARG00000003599	ENSDARG00000018020	ENSDARG00000057184	ENSDARG00000013576	ENSDARG00000069185		ENSDARG00000037773	ENSDARG00000081589			ENSDARG00000089587
ENSDARG00000007077	ENSDARG00000003616	ENSDARG00000018025	ENSDARG00000057286	ENSDARG00000013623	ENSDARG00000069476		ENSDARG00000038398	ENSDARG00000081650			ENSDARG00000090020
ENSDARG00000007096	ENSDARG00000003641	ENSDARG00000018118	ENSDARG00000057303	ENSDARG00000013763	ENSDARG00000070050		ENSDARG00000038429	ENSDARG00000081789			ENSDARG00000090400
ENSDARG00000007099	ENSDARG00000003681	ENSDARG00000018153	ENSDARG00000057352	ENSDARG00000013777	ENSDARG00000070107		ENSDARG00000038514	ENSDARG00000082292			ENSDARG00000090898
ENSDARG00000007129	ENSDARG00000003682	ENSDARG00000018345	ENSDARG00000057403	ENSDARG00000014081	ENSDARG00000070220		ENSDARG00000038524	ENSDARG00000082513			ENSDARG00000091025
ENSDARG00000007195	ENSDARG00000003695	ENSDARG00000018418	ENSDARG00000057890	ENSDARG00000014159	ENSDARG00000070583		ENSDARG00000038693	ENSDARG00000082515			ENSDARG00000091192
ENSDARG00000007199	ENSDARG00000003699	ENSDARG00000018643	ENSDARG00000058120	ENSDARG00000014259	ENSDARG00000070601		ENSDARG00000038731	ENSDARG00000082842			ENSDARG00000091284
ENSDARG00000007220	ENSDARG00000003750	ENSDARG00000018797	ENSDARG00000058410	ENSDARG00000014287	ENSDARG00000074223		ENSDARG00000038768	ENSDARG00000082898			ENSDARG00000091524
ENSDARG00000007221	ENSDARG00000003751	ENSDARG00000018853	ENSDARG00000058479	ENSDARG00000014403	ENSDARG00000074791		ENSDARG00000039008	ENSDARG00000083072			ENSDARG00000091810
ENSDARG00000007244	ENSDARG00000003757	ENSDARG00000018985	ENSDARG00000058675	ENSDARG00000014433	ENSDARG00000074833		ENSDARG00000039048	ENSDARG00000083201			ENSDARG00000092000
ENSDARG00000007264	ENSDARG00000003795	ENSDARG00000019235	ENSDARG00000058701	ENSDARG00000014499	ENSDARG00000075188		ENSDARG00000039299	ENSDARG00000083333			ENSDARG00000092018
ENSDARG00000007275	ENSDARG00000003820	ENSDARG00000019274	ENSDARG00000058702	ENSDARG00000014500	ENSDARG00000075467		ENSDARG00000039304	ENSDARG00000083639			ENSDARG00000092215
ENSDARG00000007285	ENSDARG00000003829	ENSDARG00000019301	ENSDARG00000058824	ENSDARG00000014517	ENSDARG00000075666		ENSDARG00000039466	ENSDARG00000086076			ENSDARG00000092241
ENSDARG00000007289	ENSDARG00000003841	ENSDARG00000019307	ENSDARG00000059404	ENSDARG00000014545	ENSDARG00000076041		ENSDARG00000039502	ENSDARG00000086546			ENSDARG00000092268
ENSDARG00000007407	ENSDARG00000003877	ENSDARG00000019364	ENSDARG00000059748	ENSDARG00000014571	ENSDARG00000076227		ENSDARG00000040338	ENSDARG00000086552			ENSDARG00000092435
ENSDARG00000007467	ENSDARG00000003927	ENSDARG00000019622	ENSDARG00000059923	ENSDARG00000014624	ENSDARG00000076262		ENSDARG00000040505	ENSDARG00000086604			ENSDARG00000092450
ENSDARG00000007494	ENSDARG00000003933	ENSDARG00000019717	ENSDARG00000060309	ENSDARG00000014674	ENSDARG00000076780		ENSDARG00000040735	ENSDARG00000086666			ENSDARG00000092507
ENSDARG00000007614	ENSDARG00000003963	ENSDARG00000020086	ENSDARG00000060368	ENSDARG00000014675	ENSDARG00000077129		ENSDARG00000040736	ENSDARG00000086709			ENSDARG00000092567
ENSDARG00000007663	ENSDARG00000003969	ENSDARG00000020132	ENSDARG00000061773	ENSDARG00000014709	ENSDARG00000077316		ENSDARG00000040738	ENSDARG00000086751			ENSDARG00000092942
ENSDARG00000007734	ENSDARG00000004037	ENSDARG00000020143	ENSDARG00000061791	ENSDARG00000014867	ENSDARG00000077322		ENSDARG00000041179	ENSDARG00000087074			ENSDARG00000093106
ENSDARG00000007739	ENSDARG00000004049	ENSDARG00000020488	ENSDARG00000061963	ENSDARG00000014939	ENSDARG00000077523		ENSDARG00000041376	ENSDARG00000087236			ENSDARG00000094101
ENSDARG00000007751	ENSDARG00000004059	ENSDARG00000020521	ENSDARG00000062135	ENSDARG00000014963	ENSDARG00000077690		ENSDARG00000042247	ENSDARG00000087451			ENSDARG00000094684
ENSDARG00000007774	ENSDARG00000004114	ENSDARG00000020581	ENSDARG00000062190	ENSDARG00000015010	ENSDARG00000077861		ENSDARG00000042563	ENSDARG00000087472			ENSDARG00000094872
ENSDARG00000007795	ENSDARG00000004115	ENSDARG00000020850	ENSDARG00000062268	ENSDARG00000015050	ENSDARG00000078683		ENSDARG00000042667	ENSDARG00000087543
ENSDARG00000007823	ENSDARG00000004160	ENSDARG00000020982	ENSDARG00000062501	ENSDARG00000015161	ENSDARG00000079006		ENSDARG00000042677	ENSDARG00000087670
ENSDARG00000007869	ENSDARG00000004161	ENSDARG00000020984	ENSDARG00000062991	ENSDARG00000015224	ENSDARG00000079125		ENSDARG00000042845	ENSDARG00000087694
ENSDARG00000007976	ENSDARG00000004173	ENSDARG00000021124	ENSDARG00000063101	ENSDARG00000015538	ENSDARG00000079385		ENSDARG00000042880	ENSDARG00000087854
ENSDARG00000007990	ENSDARG00000004174	ENSDARG00000021383	ENSDARG00000063140	ENSDARG00000015566	ENSDARG00000079552		ENSDARG00000043561	ENSDARG00000088028
ENSDARG00000008010	ENSDARG00000004177	ENSDARG00000021404	ENSDARG00000063635	ENSDARG00000015572	ENSDARG00000079623		ENSDARG00000043904	ENSDARG00000088259
ENSDARG00000008022	ENSDARG00000004187	ENSDARG00000021497	ENSDARG00000067913	ENSDARG00000015970	ENSDARG00000079802		ENSDARG00000044479	ENSDARG00000088291
ENSDARG00000008057	ENSDARG00000004211	ENSDARG00000021647	ENSDARG00000068094	ENSDARG00000016084	ENSDARG00000079811		ENSDARG00000044601	ENSDARG00000088562
ENSDARG00000008098	ENSDARG00000004227	ENSDARG00000022295	ENSDARG00000068409	ENSDARG00000016086	ENSDARG00000081362		ENSDARG00000044691	ENSDARG00000088686
ENSDARG00000008105	ENSDARG00000004260	ENSDARG00000022579	ENSDARG00000068593	ENSDARG00000016163	ENSDARG00000086070		ENSDARG00000044811	ENSDARG00000089039
ENSDARG00000008119	ENSDARG00000004265	ENSDARG00000022987	ENSDARG00000068928	ENSDARG00000016181	ENSDARG00000086112		ENSDARG00000044841	ENSDARG00000089044
ENSDARG00000008127	ENSDARG00000004280	ENSDARG00000023861	ENSDARG00000069196	ENSDARG00000016256	ENSDARG00000086179		ENSDARG00000044875	ENSDARG00000089397
ENSDARG00000008131	ENSDARG00000004312	ENSDARG00000024208	ENSDARG00000069337	ENSDARG00000016363	ENSDARG00000086520		ENSDARG00000045051	ENSDARG00000089405
ENSDARG00000008140	ENSDARG00000004325	ENSDARG00000024602	ENSDARG00000069440	ENSDARG00000016404	ENSDARG00000086762		ENSDARG00000045801	ENSDARG00000089437
ENSDARG00000008164	ENSDARG00000004342	ENSDARG00000025162	ENSDARG00000069595	ENSDARG00000016429	ENSDARG00000086905		ENSDARG00000046140	ENSDARG00000089572
ENSDARG00000008209	ENSDARG00000004358	ENSDARG00000025168	ENSDARG00000069980	ENSDARG00000016457	ENSDARG00000087016		ENSDARG00000052064	ENSDARG00000089719
ENSDARG00000008237	ENSDARG00000004427	ENSDARG00000025187	ENSDARG00000070285	ENSDARG00000016476	ENSDARG00000087247		ENSDARG00000052094	ENSDARG00000090149
ENSDARG00000008278	ENSDARG00000004452	ENSDARG00000025335	ENSDARG00000070403	ENSDARG00000016480	ENSDARG00000087646		ENSDARG00000052511	ENSDARG00000090182
ENSDARG00000008305	ENSDARG00000004459	ENSDARG00000025600	ENSDARG00000070453	ENSDARG00000016483	ENSDARG00000087811		ENSDARG00000052630	ENSDARG00000090389
ENSDARG00000008503	ENSDARG00000004472	ENSDARG00000025658	ENSDARG00000070883	ENSDARG00000016490	ENSDARG00000088148		ENSDARG00000052842	ENSDARG00000090861
ENSDARG00000008553	ENSDARG00000004498	ENSDARG00000025747	ENSDARG00000070925	ENSDARG00000016613	ENSDARG00000088232		ENSDARG00000052893	ENSDARG00000090893
ENSDARG00000008593	ENSDARG00000004517	ENSDARG00000026281	ENSDARG00000071233	ENSDARG00000016667	ENSDARG00000088247		ENSDARG00000052897	ENSDARG00000090941
ENSDARG00000008757	ENSDARG00000004529	ENSDARG00000026383	ENSDARG00000071462	ENSDARG00000016691	ENSDARG00000088290		ENSDARG00000052905	ENSDARG00000091066
ENSDARG00000008790	ENSDARG00000004532	ENSDARG00000026491	ENSDARG00000073673	ENSDARG00000016858	ENSDARG00000088455		ENSDARG00000052994	ENSDARG00000091205
ENSDARG00000008829	ENSDARG00000004561	ENSDARG00000026680	ENSDARG00000073860	ENSDARG00000016897	ENSDARG00000088708		ENSDARG00000053459	ENSDARG00000091265
ENSDARG00000008861	ENSDARG00000004574	ENSDARG00000026753	ENSDARG00000074012	ENSDARG00000016934	ENSDARG00000089042		ENSDARG00000053711	ENSDARG00000091525
ENSDARG00000008904	ENSDARG00000004632	ENSDARG00000026766	ENSDARG00000074205	ENSDARG00000016963	ENSDARG00000089223		ENSDARG00000053799	ENSDARG00000091728
ENSDARG00000008946	ENSDARG00000004636	ENSDARG00000026821	ENSDARG00000074346	ENSDARG00000017140	ENSDARG00000089543		ENSDARG00000053868	ENSDARG00000091770
ENSDARG00000008948	ENSDARG00000004692	ENSDARG00000026839	ENSDARG00000074491	ENSDARG00000017367	ENSDARG00000089563		ENSDARG00000054259	ENSDARG00000092743
ENSDARG00000009018	ENSDARG00000004706	ENSDARG00000026882	ENSDARG00000074631	ENSDARG00000017522	ENSDARG00000090704		ENSDARG00000054754	ENSDARG00000093756
ENSDARG00000009021	ENSDARG00000004724	ENSDARG00000026972	ENSDARG00000074779	ENSDARG00000017542	ENSDARG00000090710		ENSDARG00000054906	ENSDARG00000094154
ENSDARG00000009023	ENSDARG00000004729	ENSDARG00000027016	ENSDARG00000074820	ENSDARG00000017636	ENSDARG00000091727		ENSDARG00000055183	ENSDARG00000094610
ENSDARG00000009134	ENSDARG00000004745	ENSDARG00000027065	ENSDARG00000074937	ENSDARG00000017658	ENSDARG00000091818		ENSDARG00000055644	ENSDARG00000094744
ENSDARG00000009142	ENSDARG00000004785	ENSDARG00000027196	ENSDARG00000075107	ENSDARG00000017720	ENSDARG00000093864		ENSDARG00000055678	ENSDARG00000094931
ENSDARG00000009250	ENSDARG00000004789	ENSDARG00000027345	ENSDARG00000075508	ENSDARG00000017762	ENSDARG00000094420		ENSDARG00000055934	ENSDARG00000095115
ENSDARG00000009402	ENSDARG00000004796	ENSDARG00000027584	ENSDARG00000075538	ENSDARG00000018048	ENSDARG00000095284		ENSDARG00000056090	ENSDARG00000095340
ENSDARG00000009499	ENSDARG00000004836	ENSDARG00000028053	ENSDARG00000076182	ENSDARG00000018065			ENSDARG00000056307
ENSDARG00000009607	ENSDARG00000004840	ENSDARG00000028071	ENSDARG00000076607	ENSDARG00000018146			ENSDARG00000056324
ENSDARG00000009899	ENSDARG00000004843	ENSDARG00000028276	ENSDARG00000076732	ENSDARG00000018181			ENSDARG00000056680
ENSDARG00000009903	ENSDARG00000004845	ENSDARG00000028306	ENSDARG00000076766	ENSDARG00000018393			ENSDARG00000056773
ENSDARG00000009930	ENSDARG00000004851	ENSDARG00000028401	ENSDARG00000077161	ENSDARG00000018399			ENSDARG00000057110
ENSDARG00000009965	ENSDARG00000004866	ENSDARG00000028469	ENSDARG00000077307	ENSDARG00000018425			ENSDARG00000057452
ENSDARG00000010145	ENSDARG00000004870	ENSDARG00000028533	ENSDARG00000077456	ENSDARG00000018434			ENSDARG00000057460
ENSDARG00000010181	ENSDARG00000004896	ENSDARG00000028676	ENSDARG00000077589	ENSDARG00000018653			ENSDARG00000057536
ENSDARG00000010248	ENSDARG00000004904	ENSDARG00000028780	ENSDARG00000077631	ENSDARG00000018814			ENSDARG00000057691
ENSDARG00000010280	ENSDARG00000004948	ENSDARG00000029075	ENSDARG00000077712	ENSDARG00000018967			ENSDARG00000058567
ENSDARG00000010317	ENSDARG00000004979	ENSDARG00000029133	ENSDARG00000078004	ENSDARG00000019013			ENSDARG00000058995
ENSDARG00000010408	ENSDARG00000005015	ENSDARG00000029321	ENSDARG00000078133	ENSDARG00000019113			ENSDARG00000059026
ENSDARG00000010420	ENSDARG00000005026	ENSDARG00000029402	ENSDARG00000078285	ENSDARG00000019128			ENSDARG00000059075
ENSDARG00000010433	ENSDARG00000005033	ENSDARG00000029415	ENSDARG00000078419	ENSDARG00000019181			ENSDARG00000059398
ENSDARG00000010434	ENSDARG00000005058	ENSDARG00000029459	ENSDARG00000078432	ENSDARG00000019404			ENSDARG00000059725
ENSDARG00000010472	ENSDARG00000005085	ENSDARG00000029569	ENSDARG00000078552	ENSDARG00000019503			ENSDARG00000060184
ENSDARG00000010514	ENSDARG00000005121	ENSDARG00000029663	ENSDARG00000078952	ENSDARG00000019649			ENSDARG00000060318
ENSDARG00000010591	ENSDARG00000005122	ENSDARG00000029952	ENSDARG00000078986	ENSDARG00000019715			ENSDARG00000060480
ENSDARG00000010603	ENSDARG00000005134	ENSDARG00000030498	ENSDARG00000079009	ENSDARG00000019962			ENSDARG00000060537
ENSDARG00000010655	ENSDARG00000005161	ENSDARG00000030547	ENSDARG00000079150	ENSDARG00000019976			ENSDARG00000060946
ENSDARG00000010684	ENSDARG00000005162	ENSDARG00000030608	ENSDARG00000079230	ENSDARG00000020043			ENSDARG00000061174
ENSDARG00000010785	ENSDARG00000005172	ENSDARG00000030630	ENSDARG00000079340	ENSDARG00000020057			ENSDARG00000061191
ENSDARG00000010794	ENSDARG00000005186	ENSDARG00000030633	ENSDARG00000079452	ENSDARG00000020218			ENSDARG00000061267
ENSDARG00000010918	ENSDARG00000005191	ENSDARG00000030644	ENSDARG00000079575	ENSDARG00000020228			ENSDARG00000061566
ENSDARG00000010933	ENSDARG00000005221	ENSDARG00000030752	ENSDARG00000079652	ENSDARG00000020239			ENSDARG00000061697
ENSDARG00000010940	ENSDARG00000005230	ENSDARG00000030832	ENSDARG00000080237	ENSDARG00000020241			ENSDARG00000061858
ENSDARG00000011066	ENSDARG00000005236	ENSDARG00000031102	ENSDARG00000080493	ENSDARG00000020363			ENSDARG00000062382
ENSDARG00000011091	ENSDARG00000005284	ENSDARG00000031138	ENSDARG00000080556	ENSDARG00000020475			ENSDARG00000062448
ENSDARG00000011127	ENSDARG00000005315	ENSDARG00000031316	ENSDARG00000081593	ENSDARG00000020679			ENSDARG00000062462
ENSDARG00000011170	ENSDARG00000005364	ENSDARG00000031337	ENSDARG00000081621	ENSDARG00000020693			ENSDARG00000062748
ENSDARG00000011219	ENSDARG00000005374	ENSDARG00000031548	ENSDARG00000081623	ENSDARG00000020702			ENSDARG00000062801
ENSDARG00000011370	ENSDARG00000005423	ENSDARG00000031637	ENSDARG00000081654	ENSDARG00000020884			ENSDARG00000063144
ENSDARG00000011408	ENSDARG00000005446	ENSDARG00000031891	ENSDARG00000081875	ENSDARG00000020953			ENSDARG00000063229
ENSDARG00000011422	ENSDARG00000005448	ENSDARG00000032157	ENSDARG00000082017	ENSDARG00000021033			ENSDARG00000063417
ENSDARG00000011434	ENSDARG00000005451	ENSDARG00000032617	ENSDARG00000082078	ENSDARG00000021107			ENSDARG00000063444
ENSDARG00000011445	ENSDARG00000005476	ENSDARG00000032708	ENSDARG00000082556	ENSDARG00000021184			ENSDARG00000063445
ENSDARG00000011462	ENSDARG00000005485	ENSDARG00000032801	ENSDARG00000082634	ENSDARG00000021372			ENSDARG00000068407
ENSDARG00000011463	ENSDARG00000005536	ENSDARG00000032963	ENSDARG00000083147	ENSDARG00000021402			ENSDARG00000068918
ENSDARG00000011515	ENSDARG00000005547	ENSDARG00000032976	ENSDARG00000083247	ENSDARG00000021509			ENSDARG00000069030
ENSDARG00000011538	ENSDARG00000005549	ENSDARG00000033056	ENSDARG00000083339	ENSDARG00000021573			ENSDARG00000069377
ENSDARG00000011701	ENSDARG00000005551	ENSDARG00000033307	ENSDARG00000083434	ENSDARG00000021678			ENSDARG00000069428
ENSDARG00000011743	ENSDARG00000005560	ENSDARG00000033428	ENSDARG00000083655	ENSDARG00000021720			ENSDARG00000069608
ENSDARG00000011819	ENSDARG00000005561	ENSDARG00000033589	ENSDARG00000083789	ENSDARG00000021806			ENSDARG00000069661
ENSDARG00000011890	ENSDARG00000005578	ENSDARG00000033738	ENSDARG00000084312	ENSDARG00000021811			ENSDARG00000069745
ENSDARG00000012125	ENSDARG00000005600	ENSDARG00000033742	ENSDARG00000084451	ENSDARG00000022399			ENSDARG00000069767
ENSDARG00000012130	ENSDARG00000005606	ENSDARG00000033899	ENSDARG00000084533	ENSDARG00000022438			ENSDARG00000069792
ENSDARG00000012199	ENSDARG00000005699	ENSDARG00000033950	ENSDARG00000084639	ENSDARG00000022968			ENSDARG00000069799
ENSDARG00000012203	ENSDARG00000005749	ENSDARG00000034211	ENSDARG00000084659	ENSDARG00000022978			ENSDARG00000069801
ENSDARG00000012353	ENSDARG00000005774	ENSDARG00000034685	ENSDARG00000085349	ENSDARG00000023058			ENSDARG00000069817
ENSDARG00000012395	ENSDARG00000005791	ENSDARG00000034714	ENSDARG00000085397	ENSDARG00000023262			ENSDARG00000069826
ENSDARG00000012397	ENSDARG00000005799	ENSDARG00000034894	ENSDARG00000085703	ENSDARG00000023272			ENSDARG00000069827
ENSDARG00000012405	ENSDARG00000005823	ENSDARG00000035103	ENSDARG00000085786	ENSDARG00000023472			ENSDARG00000069831
ENSDARG00000012432	ENSDARG00000005832	ENSDARG00000035132	ENSDARG00000086060	ENSDARG00000023584			ENSDARG00000069936
ENSDARG00000012458	ENSDARG00000005840	ENSDARG00000035171	ENSDARG00000086174	ENSDARG00000023724			ENSDARG00000069951
ENSDARG00000012460	ENSDARG00000005867	ENSDARG00000035184	ENSDARG00000086233	ENSDARG00000023868			ENSDARG00000069957
ENSDARG00000012482	ENSDARG00000005879	ENSDARG00000035468	ENSDARG00000086304	ENSDARG00000024006			ENSDARG00000069964
ENSDARG00000012513	ENSDARG00000005916	ENSDARG00000035532	ENSDARG00000086369	ENSDARG00000024537			ENSDARG00000070012
ENSDARG00000012535	ENSDARG00000005927	ENSDARG00000035725	ENSDARG00000086416	ENSDARG00000024846			ENSDARG00000070351
ENSDARG00000012840	ENSDARG00000005941	ENSDARG00000035831	ENSDARG00000086555	ENSDARG00000024890			ENSDARG00000070475
ENSDARG00000012866	ENSDARG00000005944	ENSDARG00000035909	ENSDARG00000086591	ENSDARG00000024895			ENSDARG00000070524
ENSDARG00000012903	ENSDARG00000005972	ENSDARG00000035949	ENSDARG00000086686	ENSDARG00000025011			ENSDARG00000070530
ENSDARG00000012942	ENSDARG00000005974	ENSDARG00000035990	ENSDARG00000086749	ENSDARG00000025012			ENSDARG00000070710
ENSDARG00000012995	ENSDARG00000006005	ENSDARG00000035994	ENSDARG00000086809	ENSDARG00000025013			ENSDARG00000070713
ENSDARG00000013004	ENSDARG00000006010	ENSDARG00000036239	ENSDARG00000086860	ENSDARG00000025241			ENSDARG00000070897
ENSDARG00000013007	ENSDARG00000006011	ENSDARG00000036279	ENSDARG00000087183	ENSDARG00000025326			ENSDARG00000071005
ENSDARG00000013044	ENSDARG00000006021	ENSDARG00000036456	ENSDARG00000087235	ENSDARG00000025420			ENSDARG00000071219
ENSDARG00000013072	ENSDARG00000006025	ENSDARG00000036987	ENSDARG00000087412	ENSDARG00000025505			ENSDARG00000071497
ENSDARG00000013079	ENSDARG00000006038	ENSDARG00000037337	ENSDARG00000087952	ENSDARG00000025513			ENSDARG00000071501
ENSDARG00000013110	ENSDARG00000006062	ENSDARG00000037362	ENSDARG00000087990	ENSDARG00000025593			ENSDARG00000071727
ENSDARG00000013125	ENSDARG00000006124	ENSDARG00000037429	ENSDARG00000088313	ENSDARG00000025641			ENSDARG00000073737
ENSDARG00000013153	ENSDARG00000006125	ENSDARG00000037550	ENSDARG00000088420	ENSDARG00000025754			ENSDARG00000073738
ENSDARG00000013177	ENSDARG00000006137	ENSDARG00000037593	ENSDARG00000088889	ENSDARG00000025847			ENSDARG00000073747
ENSDARG00000013207	ENSDARG00000006215	ENSDARG00000037605	ENSDARG00000088946	ENSDARG00000025850			ENSDARG00000073750
ENSDARG00000013222	ENSDARG00000006219	ENSDARG00000037652	ENSDARG00000088963	ENSDARG00000025899			ENSDARG00000073874
ENSDARG00000013240	ENSDARG00000006242	ENSDARG00000037708	ENSDARG00000088998	ENSDARG00000025914			ENSDARG00000074193
ENSDARG00000013343	ENSDARG00000006257	ENSDARG00000037734	ENSDARG00000089049	ENSDARG00000026001			ENSDARG00000074279
ENSDARG00000013397	ENSDARG00000006316	ENSDARG00000037782	ENSDARG00000089091	ENSDARG00000026035			ENSDARG00000074297
ENSDARG00000013415	ENSDARG00000006375	ENSDARG00000037815	ENSDARG00000089137	ENSDARG00000026166			ENSDARG00000074305
ENSDARG00000013441	ENSDARG00000006395	ENSDARG00000037819	ENSDARG00000089384	ENSDARG00000026294			ENSDARG00000074319
ENSDARG00000013453	ENSDARG00000006397	ENSDARG00000038006	ENSDARG00000089626	ENSDARG00000026655			ENSDARG00000074539
ENSDARG00000013481	ENSDARG00000006399	ENSDARG00000038205	ENSDARG00000089628	ENSDARG00000026784			ENSDARG00000074718
ENSDARG00000013794	ENSDARG00000006408	ENSDARG00000038232	ENSDARG00000089684	ENSDARG00000027419			ENSDARG00000074909
ENSDARG00000013842	ENSDARG00000006420	ENSDARG00000038713	ENSDARG00000089737	ENSDARG00000027529			ENSDARG00000075375
ENSDARG00000013892	ENSDARG00000006487	ENSDARG00000038814	ENSDARG00000089744	ENSDARG00000027552			ENSDARG00000075470
ENSDARG00000013907	ENSDARG00000006527	ENSDARG00000038859	ENSDARG00000089790	ENSDARG00000027590			ENSDARG00000075599
ENSDARG00000013979	ENSDARG00000006553	ENSDARG00000039034	ENSDARG00000089823	ENSDARG00000027744			ENSDARG00000075707
ENSDARG00000014022	ENSDARG00000006566	ENSDARG00000039063	ENSDARG00000089832	ENSDARG00000027918			ENSDARG00000075891
ENSDARG00000014050	ENSDARG00000006577	ENSDARG00000039070	ENSDARG00000089835	ENSDARG00000027984			ENSDARG00000076120
ENSDARG00000014137	ENSDARG00000006584	ENSDARG00000039174	ENSDARG00000089895	ENSDARG00000028173			ENSDARG00000076223
ENSDARG00000014218	ENSDARG00000006601	ENSDARG00000039234	ENSDARG00000089989	ENSDARG00000028192			ENSDARG00000076331
ENSDARG00000014233	ENSDARG00000006604	ENSDARG00000039406	ENSDARG00000090018	ENSDARG00000028252			ENSDARG00000076381
ENSDARG00000014321	ENSDARG00000006672	ENSDARG00000039435	ENSDARG00000090099	ENSDARG00000028435			ENSDARG00000076518
ENSDARG00000014487	ENSDARG00000006686	ENSDARG00000039455	ENSDARG00000090258	ENSDARG00000028552			ENSDARG00000076572
ENSDARG00000014495	ENSDARG00000006691	ENSDARG00000039501	ENSDARG00000090280	ENSDARG00000028559			ENSDARG00000076693
ENSDARG00000014569	ENSDARG00000006729	ENSDARG00000039579	ENSDARG00000090426	ENSDARG00000028900			ENSDARG00000076790
ENSDARG00000014652	ENSDARG00000006786	ENSDARG00000039704	ENSDARG00000090521	ENSDARG00000029019			ENSDARG00000077385
ENSDARG00000014670	ENSDARG00000006812	ENSDARG00000039716	ENSDARG00000090591	ENSDARG00000029135			ENSDARG00000077499
ENSDARG00000014746	ENSDARG00000006837	ENSDARG00000039724	ENSDARG00000090670	ENSDARG00000029150			ENSDARG00000077749
ENSDARG00000014858	ENSDARG00000006865	ENSDARG00000039806	ENSDARG00000090772	ENSDARG00000029218			ENSDARG00000077948
ENSDARG00000014946	ENSDARG00000006868	ENSDARG00000039979	ENSDARG00000090817	ENSDARG00000029263			ENSDARG00000078041
ENSDARG00000015015	ENSDARG00000006900	ENSDARG00000039980	ENSDARG00000090987	ENSDARG00000029291			ENSDARG00000078134
ENSDARG00000015073	ENSDARG00000006916	ENSDARG00000040046	ENSDARG00000091011	ENSDARG00000029353			ENSDARG00000078189
ENSDARG00000015102	ENSDARG00000006923	ENSDARG00000040098	ENSDARG00000091017	ENSDARG00000029544			ENSDARG00000078586
ENSDARG00000015176	ENSDARG00000007040	ENSDARG00000040177	ENSDARG00000091051	ENSDARG00000029556			ENSDARG00000078768
ENSDARG00000015278	ENSDARG00000007065	ENSDARG00000040238	ENSDARG00000091098	ENSDARG00000029600			ENSDARG00000078876
ENSDARG00000015654	ENSDARG00000007081	ENSDARG00000040284	ENSDARG00000091111	ENSDARG00000029848			ENSDARG00000079163
ENSDARG00000015780	ENSDARG00000007092	ENSDARG00000040513	ENSDARG00000091288	ENSDARG00000029955			ENSDARG00000079271
ENSDARG00000015835	ENSDARG00000007125	ENSDARG00000040649	ENSDARG00000091313	ENSDARG00000030095			ENSDARG00000079329
ENSDARG00000015880	ENSDARG00000007127	ENSDARG00000040727	ENSDARG00000091382	ENSDARG00000030163			ENSDARG00000079401
ENSDARG00000015931	ENSDARG00000007136	ENSDARG00000040911	ENSDARG00000091446	ENSDARG00000030265			ENSDARG00000079406
ENSDARG00000015946	ENSDARG00000007141	ENSDARG00000040926	ENSDARG00000091481	ENSDARG00000030367			ENSDARG00000079705
ENSDARG00000015966	ENSDARG00000007149	ENSDARG00000040955	ENSDARG00000091536	ENSDARG00000030479			ENSDARG00000079720
ENSDARG00000016015	ENSDARG00000007172	ENSDARG00000040966	ENSDARG00000091673	ENSDARG00000031164			ENSDARG00000079748
ENSDARG00000016062	ENSDARG00000007175	ENSDARG00000041003	ENSDARG00000091744	ENSDARG00000031269			ENSDARG00000080000
ENSDARG00000016141	ENSDARG00000007177	ENSDARG00000041005	ENSDARG00000091905	ENSDARG00000031422			ENSDARG00000080690
ENSDARG00000016235	ENSDARG00000007181	ENSDARG00000041019	ENSDARG00000091968	ENSDARG00000031427			ENSDARG00000081702
ENSDARG00000016280	ENSDARG00000007186	ENSDARG00000041024	ENSDARG00000091987	ENSDARG00000031651			ENSDARG00000082423
ENSDARG00000016293	ENSDARG00000007196	ENSDARG00000041030	ENSDARG00000091988	ENSDARG00000031658			ENSDARG00000082928
ENSDARG00000016415	ENSDARG00000007204	ENSDARG00000041032	ENSDARG00000092239	ENSDARG00000031763			ENSDARG00000083378
ENSDARG00000016447	ENSDARG00000007217	ENSDARG00000041078	ENSDARG00000092263	ENSDARG00000031796			ENSDARG00000086402
ENSDARG00000016494	ENSDARG00000007219	ENSDARG00000041304	ENSDARG00000092297	ENSDARG00000031956			ENSDARG00000086658
ENSDARG00000016551	ENSDARG00000007245	ENSDARG00000041345	ENSDARG00000092394	ENSDARG00000032079			ENSDARG00000086683
ENSDARG00000016594	ENSDARG00000007247	ENSDARG00000041379	ENSDARG00000092395	ENSDARG00000032326			ENSDARG00000086845
ENSDARG00000016699	ENSDARG00000007250	ENSDARG00000041581	ENSDARG00000092396	ENSDARG00000032459			ENSDARG00000086892
ENSDARG00000016721	ENSDARG00000007257	ENSDARG00000041858	ENSDARG00000092660	ENSDARG00000032485			ENSDARG00000086912
ENSDARG00000016736	ENSDARG00000007277	ENSDARG00000041883	ENSDARG00000092791	ENSDARG00000032552			ENSDARG00000086917
ENSDARG00000016771	ENSDARG00000007278	ENSDARG00000041908	ENSDARG00000092823	ENSDARG00000032619			ENSDARG00000086975
ENSDARG00000016788	ENSDARG00000007279	ENSDARG00000041960	ENSDARG00000092917	ENSDARG00000032795			ENSDARG00000086986
ENSDARG00000016939	ENSDARG00000007294	ENSDARG00000041982	ENSDARG00000092970	ENSDARG00000033175			ENSDARG00000087118
ENSDARG00000016945	ENSDARG00000007320	ENSDARG00000042003	ENSDARG00000093071	ENSDARG00000033201			ENSDARG00000087164
ENSDARG00000017047	ENSDARG00000007354	ENSDARG00000042008	ENSDARG00000093129	ENSDARG00000033320			ENSDARG00000087301
ENSDARG00000017055	ENSDARG00000007362	ENSDARG00000042115	ENSDARG00000093220	ENSDARG00000033443			ENSDARG00000087320
ENSDARG00000017115	ENSDARG00000007366	ENSDARG00000042124	ENSDARG00000093230	ENSDARG00000033587			ENSDARG00000087324
ENSDARG00000017155	ENSDARG00000007377	ENSDARG00000042210	ENSDARG00000093243	ENSDARG00000033635			ENSDARG00000087668
ENSDARG00000017174	ENSDARG00000007405	ENSDARG00000042233	ENSDARG00000093284	ENSDARG00000033655			ENSDARG00000087765
ENSDARG00000017195	ENSDARG00000007412	ENSDARG00000042245	ENSDARG00000093455	ENSDARG00000033662			ENSDARG00000088020
ENSDARG00000017294	ENSDARG00000007429	ENSDARG00000042249	ENSDARG00000093492	ENSDARG00000033706			ENSDARG00000088039
ENSDARG00000017312	ENSDARG00000007438	ENSDARG00000042338	ENSDARG00000093544	ENSDARG00000033707			ENSDARG00000088073
ENSDARG00000017320	ENSDARG00000007443	ENSDARG00000042526	ENSDARG00000093696	ENSDARG00000033855			ENSDARG00000088378
ENSDARG00000017329	ENSDARG00000007449	ENSDARG00000042561	ENSDARG00000093730	ENSDARG00000034056			ENSDARG00000088426
ENSDARG00000017407	ENSDARG00000007461	ENSDARG00000042580	ENSDARG00000093871	ENSDARG00000034070			ENSDARG00000088517
ENSDARG00000017427	ENSDARG00000007517	ENSDARG00000042623	ENSDARG00000093874	ENSDARG00000034117			ENSDARG00000088541
ENSDARG00000017437	ENSDARG00000007682	ENSDARG00000042635	ENSDARG00000093895	ENSDARG00000034187			ENSDARG00000088568
ENSDARG00000017446	ENSDARG00000007691	ENSDARG00000042646	ENSDARG00000094081	ENSDARG00000034264			ENSDARG00000088577
ENSDARG00000017504	ENSDARG00000007708	ENSDARG00000042742	ENSDARG00000094120	ENSDARG00000034293			ENSDARG00000088637
ENSDARG00000017545	ENSDARG00000007727	ENSDARG00000042751	ENSDARG00000094418	ENSDARG00000034330			ENSDARG00000088687
ENSDARG00000017615	ENSDARG00000007737	ENSDARG00000042760	ENSDARG00000094542	ENSDARG00000034368			ENSDARG00000088691
ENSDARG00000017624	ENSDARG00000007744	ENSDARG00000042803	ENSDARG00000094646	ENSDARG00000034423			ENSDARG00000088762
ENSDARG00000017649	ENSDARG00000007764	ENSDARG00000042853	ENSDARG00000094666	ENSDARG00000034616			ENSDARG00000088823
ENSDARG00000017676	ENSDARG00000007786	ENSDARG00000042961	ENSDARG00000094715	ENSDARG00000034693			ENSDARG00000088888
ENSDARG00000017798	ENSDARG00000007813	ENSDARG00000042997	ENSDARG00000094729	ENSDARG00000034825			ENSDARG00000089134
ENSDARG00000017799	ENSDARG00000007863	ENSDARG00000043142	ENSDARG00000094794	ENSDARG00000034893			ENSDARG00000089262
ENSDARG00000017983	ENSDARG00000007867	ENSDARG00000043296	ENSDARG00000094899	ENSDARG00000035074			ENSDARG00000089435
ENSDARG00000018174	ENSDARG00000007885	ENSDARG00000043349	ENSDARG00000095164	ENSDARG00000035116			ENSDARG00000089644
ENSDARG00000018179	ENSDARG00000007886	ENSDARG00000043581	ENSDARG00000095181	ENSDARG00000035175			ENSDARG00000090005
ENSDARG00000018258	ENSDARG00000007916	ENSDARG00000043842	ENSDARG00000095269	ENSDARG00000035178			ENSDARG00000090350
ENSDARG00000018281	ENSDARG00000007943	ENSDARG00000044216	ENSDARG00000095304	ENSDARG00000035187			ENSDARG00000090445
ENSDARG00000018296	ENSDARG00000007960	ENSDARG00000044251	ENSDARG00000095311	ENSDARG00000035357			ENSDARG00000090616
ENSDARG00000018426	ENSDARG00000007988	ENSDARG00000044513	ENSDARG00000095373	ENSDARG00000035390			ENSDARG00000090686
ENSDARG00000018440	ENSDARG00000007989	ENSDARG00000044638	ENSDARG00000095451	ENSDARG00000035398			ENSDARG00000090759
ENSDARG00000018459	ENSDARG00000007993	ENSDARG00000044688	ENSDARG00000095550	ENSDARG00000035508			ENSDARG00000090979
ENSDARG00000018529	ENSDARG00000008014	ENSDARG00000044760	ENSDARG00000095621	ENSDARG00000035559			ENSDARG00000091010
ENSDARG00000018693	ENSDARG00000008032	ENSDARG00000044874	ENSDARG00000095677	ENSDARG00000035562			ENSDARG00000091092
ENSDARG00000018726	ENSDARG00000008035	ENSDARG00000045036	ENSDARG00000095691	ENSDARG00000035709			ENSDARG00000091148
ENSDARG00000018773	ENSDARG00000008049	ENSDARG00000045105	ENSDARG00000095745	ENSDARG00000035741			ENSDARG00000091273
ENSDARG00000018825	ENSDARG00000008052	ENSDARG00000045207		ENSDARG00000035761			ENSDARG00000091298
ENSDARG00000018907	ENSDARG00000008109	ENSDARG00000045253		ENSDARG00000035913			ENSDARG00000091299
ENSDARG00000018956	ENSDARG00000008141	ENSDARG00000045373		ENSDARG00000036055			ENSDARG00000091335
ENSDARG00000019024	ENSDARG00000008170	ENSDARG00000045469		ENSDARG00000036057			ENSDARG00000091458
ENSDARG00000019081	ENSDARG00000008174	ENSDARG00000045524		ENSDARG00000036063			ENSDARG00000091573
ENSDARG00000019202	ENSDARG00000008191	ENSDARG00000045633		ENSDARG00000036070			ENSDARG00000091678
ENSDARG00000019231	ENSDARG00000008192	ENSDARG00000045687		ENSDARG00000036100			ENSDARG00000091688
ENSDARG00000019306	ENSDARG00000008200	ENSDARG00000045695		ENSDARG00000036420			ENSDARG00000091777
ENSDARG00000019383	ENSDARG00000008218	ENSDARG00000045737		ENSDARG00000036427			ENSDARG00000092149
ENSDARG00000019473	ENSDARG00000008224	ENSDARG00000045863		ENSDARG00000036428			ENSDARG00000092244
ENSDARG00000019498	ENSDARG00000008238	ENSDARG00000045913		ENSDARG00000036471			ENSDARG00000092764
ENSDARG00000019521	ENSDARG00000008239	ENSDARG00000045929		ENSDARG00000036524			ENSDARG00000092861
ENSDARG00000019532	ENSDARG00000008243	ENSDARG00000045957		ENSDARG00000036541			ENSDARG00000093292
ENSDARG00000019564	ENSDARG00000008255	ENSDARG00000046014		ENSDARG00000036558			ENSDARG00000093349
ENSDARG00000019713	ENSDARG00000008306	ENSDARG00000046019		ENSDARG00000036687			ENSDARG00000093406
ENSDARG00000019726	ENSDARG00000008310	ENSDARG00000046081		ENSDARG00000036745			ENSDARG00000093555
ENSDARG00000019741	ENSDARG00000008312	ENSDARG00000051748		ENSDARG00000036754			ENSDARG00000094054
ENSDARG00000019808	ENSDARG00000008322	ENSDARG00000051940		ENSDARG00000036772			ENSDARG00000094190
ENSDARG00000019810	ENSDARG00000008370	ENSDARG00000051981		ENSDARG00000036829			ENSDARG00000094484
ENSDARG00000019845	ENSDARG00000008372	ENSDARG00000051986		ENSDARG00000036844			ENSDARG00000094863
ENSDARG00000019856	ENSDARG00000008384	ENSDARG00000052131		ENSDARG00000036868			ENSDARG00000095030
ENSDARG00000019951	ENSDARG00000008439	ENSDARG00000052222		ENSDARG00000037012			ENSDARG00000095253
ENSDARG00000019963	ENSDARG00000008450	ENSDARG00000052263		ENSDARG00000037018			ENSDARG00000095742
ENSDARG00000020107	ENSDARG00000008454	ENSDARG00000052429		ENSDARG00000037040
ENSDARG00000020131	ENSDARG00000008461	ENSDARG00000052494		ENSDARG00000037100
ENSDARG00000020133	ENSDARG00000008480	ENSDARG00000052496		ENSDARG00000037158
ENSDARG00000020212	ENSDARG00000008487	ENSDARG00000052556		ENSDARG00000037188
ENSDARG00000020235	ENSDARG00000008490	ENSDARG00000052657		ENSDARG00000037403
ENSDARG00000020292	ENSDARG00000008541	ENSDARG00000052783		ENSDARG00000037488
ENSDARG00000020326	ENSDARG00000008548	ENSDARG00000052846		ENSDARG00000037559
ENSDARG00000020395	ENSDARG00000008680	ENSDARG00000052859		ENSDARG00000037746
ENSDARG00000020417	ENSDARG00000008697	ENSDARG00000052957		ENSDARG00000037747
ENSDARG00000020600	ENSDARG00000008740	ENSDARG00000053015		ENSDARG00000037777
ENSDARG00000020610	ENSDARG00000008748	ENSDARG00000053026		ENSDARG00000037855
ENSDARG00000020611	ENSDARG00000008803	ENSDARG00000053082		ENSDARG00000037859
ENSDARG00000020635	ENSDARG00000008805	ENSDARG00000053183		ENSDARG00000037860
ENSDARG00000020659	ENSDARG00000008816	ENSDARG00000053210		ENSDARG00000037870
ENSDARG00000020730	ENSDARG00000008840	ENSDARG00000053241		ENSDARG00000037932
ENSDARG00000020744	ENSDARG00000008852	ENSDARG00000053246		ENSDARG00000037933
ENSDARG00000020749	ENSDARG00000008880	ENSDARG00000053424		ENSDARG00000037935
ENSDARG00000020781	ENSDARG00000008887	ENSDARG00000053425		ENSDARG00000037955
ENSDARG00000020845	ENSDARG00000008890	ENSDARG00000053488		ENSDARG00000037964
ENSDARG00000020872	ENSDARG00000008921	ENSDARG00000053528		ENSDARG00000037966
ENSDARG00000020946	ENSDARG00000008931	ENSDARG00000053569		ENSDARG00000037997
ENSDARG00000020956	ENSDARG00000008966	ENSDARG00000053586		ENSDARG00000038059
ENSDARG00000020981	ENSDARG00000008983	ENSDARG00000053592		ENSDARG00000038112
ENSDARG00000021110	ENSDARG00000009046	ENSDARG00000053810		ENSDARG00000038378
ENSDARG00000021135	ENSDARG00000009081	ENSDARG00000053877		ENSDARG00000038442
ENSDARG00000021147	ENSDARG00000009113	ENSDARG00000053959		ENSDARG00000038533
ENSDARG00000021150	ENSDARG00000009175	ENSDARG00000054162		ENSDARG00000038538
ENSDARG00000021209	ENSDARG00000009194	ENSDARG00000054253		ENSDARG00000038551
ENSDARG00000021232	ENSDARG00000009217	ENSDARG00000054312		ENSDARG00000038667
ENSDARG00000021346	ENSDARG00000009253	ENSDARG00000054340		ENSDARG00000038754
ENSDARG00000021455	ENSDARG00000009285	ENSDARG00000054456		ENSDARG00000038786
ENSDARG00000021896	ENSDARG00000009346	ENSDARG00000054560		ENSDARG00000038793
ENSDARG00000021936	ENSDARG00000009436	ENSDARG00000054562		ENSDARG00000038981
ENSDARG00000021982	ENSDARG00000009442	ENSDARG00000054575		ENSDARG00000038990
ENSDARG00000021987	ENSDARG00000009447	ENSDARG00000054749		ENSDARG00000039007
ENSDARG00000021996	ENSDARG00000009470	ENSDARG00000054878		ENSDARG00000039022
ENSDARG00000022109	ENSDARG00000009472	ENSDARG00000055043		ENSDARG00000039125
ENSDARG00000022185	ENSDARG00000009477	ENSDARG00000055093		ENSDARG00000039152
ENSDARG00000022203	ENSDARG00000009480	ENSDARG00000055377		ENSDARG00000039257
ENSDARG00000022261	ENSDARG00000009505	ENSDARG00000055524		ENSDARG00000039392
ENSDARG00000022525	ENSDARG00000009525	ENSDARG00000055540		ENSDARG00000039452
ENSDARG00000022550	ENSDARG00000009534	ENSDARG00000055574		ENSDARG00000039456
ENSDARG00000022560	ENSDARG00000009567	ENSDARG00000055592		ENSDARG00000039489
ENSDARG00000022587	ENSDARG00000009594	ENSDARG00000055622		ENSDARG00000039563
ENSDARG00000022682	ENSDARG00000009612	ENSDARG00000055715		ENSDARG00000039615
ENSDARG00000022739	ENSDARG00000009626	ENSDARG00000055897		ENSDARG00000039750
ENSDARG00000022772	ENSDARG00000009629	ENSDARG00000056075		ENSDARG00000039777
ENSDARG00000023062	ENSDARG00000009640	ENSDARG00000056145		ENSDARG00000039974
ENSDARG00000023267	ENSDARG00000009653	ENSDARG00000056239		ENSDARG00000039997
ENSDARG00000023542	ENSDARG00000009657	ENSDARG00000056252		ENSDARG00000040002
ENSDARG00000023624	ENSDARG00000009677	ENSDARG00000056334		ENSDARG00000040037
ENSDARG00000023683	ENSDARG00000009693	ENSDARG00000056479		ENSDARG00000040059
ENSDARG00000023701	ENSDARG00000009727	ENSDARG00000056532		ENSDARG00000040072
ENSDARG00000023797	ENSDARG00000009735	ENSDARG00000056594		ENSDARG00000040161
ENSDARG00000023820	ENSDARG00000009754	ENSDARG00000056704		ENSDARG00000040162
ENSDARG00000023878	ENSDARG00000009783	ENSDARG00000056729		ENSDARG00000040265
ENSDARG00000023952	ENSDARG00000009789	ENSDARG00000056732		ENSDARG00000040407
ENSDARG00000024017	ENSDARG00000009796	ENSDARG00000056781		ENSDARG00000040538
ENSDARG00000024026	ENSDARG00000009806	ENSDARG00000056819		ENSDARG00000040564
ENSDARG00000024049	ENSDARG00000009825	ENSDARG00000056875		ENSDARG00000040732
ENSDARG00000024101	ENSDARG00000009830	ENSDARG00000056995		ENSDARG00000040856
ENSDARG00000024109	ENSDARG00000009870	ENSDARG00000057114		ENSDARG00000040890
ENSDARG00000024195	ENSDARG00000009875	ENSDARG00000057141		ENSDARG00000040988
ENSDARG00000024219	ENSDARG00000009886	ENSDARG00000057195		ENSDARG00000041088
ENSDARG00000024295	ENSDARG00000009933	ENSDARG00000057316		ENSDARG00000041134
ENSDARG00000024575	ENSDARG00000009941	ENSDARG00000057436		ENSDARG00000041150
ENSDARG00000024687	ENSDARG00000009946	ENSDARG00000057440		ENSDARG00000041223
ENSDARG00000024708	ENSDARG00000009950	ENSDARG00000057465		ENSDARG00000041317
ENSDARG00000024748	ENSDARG00000009953	ENSDARG00000057494		ENSDARG00000041389
ENSDARG00000024894	ENSDARG00000009961	ENSDARG00000057606		ENSDARG00000041418
ENSDARG00000024920	ENSDARG00000010002	ENSDARG00000057633		ENSDARG00000041464
ENSDARG00000025081	ENSDARG00000010008	ENSDARG00000057635		ENSDARG00000041616
ENSDARG00000025089	ENSDARG00000010021	ENSDARG00000057992		ENSDARG00000041703
ENSDARG00000025237	ENSDARG00000010025	ENSDARG00000058004		ENSDARG00000041750
ENSDARG00000025299	ENSDARG00000010031	ENSDARG00000058044		ENSDARG00000041853
ENSDARG00000025319	ENSDARG00000010098	ENSDARG00000058179		ENSDARG00000042123
ENSDARG00000025428	ENSDARG00000010149	ENSDARG00000058342		ENSDARG00000042221
ENSDARG00000025789	ENSDARG00000010160	ENSDARG00000058409		ENSDARG00000042468
ENSDARG00000025826	ENSDARG00000010194	ENSDARG00000058480		ENSDARG00000042531
ENSDARG00000025920	ENSDARG00000010231	ENSDARG00000058819		ENSDARG00000042565
ENSDARG00000025921	ENSDARG00000010238	ENSDARG00000058841		ENSDARG00000042752
ENSDARG00000026028	ENSDARG00000010244	ENSDARG00000058845		ENSDARG00000042794
ENSDARG00000026149	ENSDARG00000010250	ENSDARG00000058853		ENSDARG00000042811
ENSDARG00000026178	ENSDARG00000010316	ENSDARG00000058880		ENSDARG00000042823
ENSDARG00000026333	ENSDARG00000010332	ENSDARG00000059116		ENSDARG00000042824
ENSDARG00000026335	ENSDARG00000010400	ENSDARG00000059175		ENSDARG00000042829
ENSDARG00000026395	ENSDARG00000010411	ENSDARG00000059272		ENSDARG00000042894
ENSDARG00000026548	ENSDARG00000010415	ENSDARG00000059459		ENSDARG00000042904
ENSDARG00000026611	ENSDARG00000010478	ENSDARG00000059558		ENSDARG00000042934
ENSDARG00000026629	ENSDARG00000010515	ENSDARG00000059572		ENSDARG00000043006
ENSDARG00000026682	ENSDARG00000010516	ENSDARG00000059657		ENSDARG00000043009
ENSDARG00000026712	ENSDARG00000010556	ENSDARG00000059746		ENSDARG00000043028
ENSDARG00000026738	ENSDARG00000010571	ENSDARG00000059809		ENSDARG00000043094
ENSDARG00000026796	ENSDARG00000010586	ENSDARG00000059815		ENSDARG00000043170
ENSDARG00000026797	ENSDARG00000010602	ENSDARG00000059886		ENSDARG00000043247
ENSDARG00000026801	ENSDARG00000010640	ENSDARG00000059917		ENSDARG00000043394
ENSDARG00000026811	ENSDARG00000010690	ENSDARG00000059933		ENSDARG00000043402
ENSDARG00000026835	ENSDARG00000010712	ENSDARG00000060062		ENSDARG00000043448
ENSDARG00000026990	ENSDARG00000010717	ENSDARG00000060181		ENSDARG00000043484
ENSDARG00000027087	ENSDARG00000010728	ENSDARG00000060285		ENSDARG00000043497
ENSDARG00000027199	ENSDARG00000010745	ENSDARG00000060526		ENSDARG00000043553
ENSDARG00000027310	ENSDARG00000010771	ENSDARG00000060601		ENSDARG00000043680
ENSDARG00000027360	ENSDARG00000010773	ENSDARG00000060649		ENSDARG00000043736
ENSDARG00000027397	ENSDARG00000010789	ENSDARG00000060661		ENSDARG00000043767
ENSDARG00000027512	ENSDARG00000010823	ENSDARG00000060845		ENSDARG00000043768
ENSDARG00000027523	ENSDARG00000010853	ENSDARG00000060954		ENSDARG00000043769
ENSDARG00000027586	ENSDARG00000010905	ENSDARG00000061030		ENSDARG00000043818
ENSDARG00000027638	ENSDARG00000010906	ENSDARG00000061096		ENSDARG00000043821
ENSDARG00000027853	ENSDARG00000010936	ENSDARG00000061142		ENSDARG00000044062
ENSDARG00000027907	ENSDARG00000010945	ENSDARG00000061454		ENSDARG00000044097
ENSDARG00000028336	ENSDARG00000010946	ENSDARG00000061525		ENSDARG00000044281
ENSDARG00000028391	ENSDARG00000010958	ENSDARG00000061548		ENSDARG00000044318
ENSDARG00000028415	ENSDARG00000010965	ENSDARG00000061551		ENSDARG00000044550
ENSDARG00000028507	ENSDARG00000010977	ENSDARG00000061590		ENSDARG00000044635
ENSDARG00000028661	ENSDARG00000011049	ENSDARG00000061699		ENSDARG00000044990
ENSDARG00000028664	ENSDARG00000011055	ENSDARG00000061713		ENSDARG00000045132
ENSDARG00000028725	ENSDARG00000011094	ENSDARG00000061752		ENSDARG00000045150
ENSDARG00000028850	ENSDARG00000011113	ENSDARG00000061818		ENSDARG00000045230
ENSDARG00000029039	ENSDARG00000011122	ENSDARG00000061895		ENSDARG00000045331
ENSDARG00000029157	ENSDARG00000011125	ENSDARG00000061940		ENSDARG00000045355
ENSDARG00000029241	ENSDARG00000011146	ENSDARG00000061974		ENSDARG00000045359
ENSDARG00000029351	ENSDARG00000011157	ENSDARG00000062049		ENSDARG00000045398
ENSDARG00000029356	ENSDARG00000011166	ENSDARG00000062168		ENSDARG00000045408
ENSDARG00000029394	ENSDARG00000011188	ENSDARG00000062263		ENSDARG00000045428
ENSDARG00000029452	ENSDARG00000011196	ENSDARG00000062267		ENSDARG00000045976
ENSDARG00000029609	ENSDARG00000011201	ENSDARG00000062303		ENSDARG00000046004
ENSDARG00000029692	ENSDARG00000011208	ENSDARG00000062375		ENSDARG00000046043
ENSDARG00000029751	ENSDARG00000011222	ENSDARG00000062432		ENSDARG00000046150
ENSDARG00000029865	ENSDARG00000011272	ENSDARG00000062478		ENSDARG00000051763
ENSDARG00000029898	ENSDARG00000011298	ENSDARG00000062552		ENSDARG00000051791
ENSDARG00000029928	ENSDARG00000011301	ENSDARG00000062593		ENSDARG00000051851
ENSDARG00000029944	ENSDARG00000011373	ENSDARG00000062753		ENSDARG00000051861
ENSDARG00000030064	ENSDARG00000011400	ENSDARG00000062811		ENSDARG00000051886
ENSDARG00000030078	ENSDARG00000011405	ENSDARG00000062892		ENSDARG00000052114
ENSDARG00000030146	ENSDARG00000011418	ENSDARG00000062897		ENSDARG00000052139
ENSDARG00000030297	ENSDARG00000011487	ENSDARG00000062909		ENSDARG00000052304
ENSDARG00000030340	ENSDARG00000011496	ENSDARG00000063001		ENSDARG00000052324
ENSDARG00000030364	ENSDARG00000011498	ENSDARG00000063129		ENSDARG00000052330
ENSDARG00000030417	ENSDARG00000011549	ENSDARG00000063207		ENSDARG00000052383
ENSDARG00000030448	ENSDARG00000011553	ENSDARG00000063230		ENSDARG00000052433
ENSDARG00000030478	ENSDARG00000011564	ENSDARG00000063370		ENSDARG00000052470
ENSDARG00000030508	ENSDARG00000011581	ENSDARG00000063538		ENSDARG00000052537
ENSDARG00000030532	ENSDARG00000011594	ENSDARG00000063606		ENSDARG00000052673
ENSDARG00000030563	ENSDARG00000011611	ENSDARG00000063612		ENSDARG00000052894
ENSDARG00000030638	ENSDARG00000011636	ENSDARG00000063661		ENSDARG00000052954
ENSDARG00000030650	ENSDARG00000011661	ENSDARG00000067563		ENSDARG00000053049
ENSDARG00000030737	ENSDARG00000011662	ENSDARG00000067729		ENSDARG00000053114
ENSDARG00000030790	ENSDARG00000011665	ENSDARG00000068019		ENSDARG00000053201
ENSDARG00000030804	ENSDARG00000011666	ENSDARG00000068123		ENSDARG00000053209
ENSDARG00000030844	ENSDARG00000011724	ENSDARG00000068125		ENSDARG00000053225
ENSDARG00000030933	ENSDARG00000011727	ENSDARG00000068168		ENSDARG00000053383
ENSDARG00000031020	ENSDARG00000011740	ENSDARG00000068179		ENSDARG00000053558
ENSDARG00000031222	ENSDARG00000011764	ENSDARG00000068227		ENSDARG00000053709
ENSDARG00000031246	ENSDARG00000011809	ENSDARG00000068483		ENSDARG00000053746
ENSDARG00000031302	ENSDARG00000011821	ENSDARG00000068493		ENSDARG00000053771
ENSDARG00000031345	ENSDARG00000011824	ENSDARG00000068659		ENSDARG00000054003
ENSDARG00000031413	ENSDARG00000011825	ENSDARG00000068660		ENSDARG00000054213
ENSDARG00000031420	ENSDARG00000011862	ENSDARG00000068661		ENSDARG00000054222
ENSDARG00000031439	ENSDARG00000011884	ENSDARG00000068704		ENSDARG00000054321
ENSDARG00000031506	ENSDARG00000011921	ENSDARG00000068705		ENSDARG00000054352
ENSDARG00000031587	ENSDARG00000011925	ENSDARG00000068726		ENSDARG00000054447
ENSDARG00000031693	ENSDARG00000011983	ENSDARG00000068976		ENSDARG00000054530
ENSDARG00000031737	ENSDARG00000012002	ENSDARG00000068981		ENSDARG00000054588
ENSDARG00000031757	ENSDARG00000012019	ENSDARG00000069065		ENSDARG00000054807
ENSDARG00000031782	ENSDARG00000012072	ENSDARG00000069270		ENSDARG00000054814
ENSDARG00000031817	ENSDARG00000012126	ENSDARG00000069326		ENSDARG00000054894
ENSDARG00000031875	ENSDARG00000012135	ENSDARG00000069419		ENSDARG00000054903
ENSDARG00000031885	ENSDARG00000012177	ENSDARG00000069441		ENSDARG00000055027
ENSDARG00000031898	ENSDARG00000012275	ENSDARG00000069469		ENSDARG00000055106
ENSDARG00000031920	ENSDARG00000012281	ENSDARG00000069522		ENSDARG00000055124
ENSDARG00000032039	ENSDARG00000012294	ENSDARG00000069624		ENSDARG00000055160
ENSDARG00000032083	ENSDARG00000012347	ENSDARG00000069630		ENSDARG00000055283
ENSDARG00000032098	ENSDARG00000012368	ENSDARG00000069715		ENSDARG00000055332
ENSDARG00000032218	ENSDARG00000012378	ENSDARG00000069795		ENSDARG00000055346
ENSDARG00000032238	ENSDARG00000012403	ENSDARG00000069940		ENSDARG00000055350
ENSDARG00000032242	ENSDARG00000012409	ENSDARG00000069991		ENSDARG00000055493
ENSDARG00000032348	ENSDARG00000012422	ENSDARG00000070011		ENSDARG00000055504
ENSDARG00000032389	ENSDARG00000012450	ENSDARG00000070037		ENSDARG00000055509
ENSDARG00000032469	ENSDARG00000012468	ENSDARG00000070047		ENSDARG00000055510
ENSDARG00000032553	ENSDARG00000012505	ENSDARG00000070348		ENSDARG00000055690
ENSDARG00000032606	ENSDARG00000012519	ENSDARG00000070408		ENSDARG00000055698
ENSDARG00000032640	ENSDARG00000012524	ENSDARG00000070434		ENSDARG00000055791
ENSDARG00000032849	ENSDARG00000012539	ENSDARG00000070448		ENSDARG00000055855
ENSDARG00000032865	ENSDARG00000012552	ENSDARG00000070460		ENSDARG00000055930
ENSDARG00000033029	ENSDARG00000012577	ENSDARG00000070474		ENSDARG00000056008
ENSDARG00000033179	ENSDARG00000012625	ENSDARG00000070621		ENSDARG00000056015
ENSDARG00000033280	ENSDARG00000012627	ENSDARG00000070746		ENSDARG00000056059
ENSDARG00000033296	ENSDARG00000012632	ENSDARG00000070770		ENSDARG00000056160
ENSDARG00000033400	ENSDARG00000012688	ENSDARG00000070804		ENSDARG00000056167
ENSDARG00000033426	ENSDARG00000012723	ENSDARG00000070843		ENSDARG00000056318
ENSDARG00000033436	ENSDARG00000012777	ENSDARG00000070971		ENSDARG00000056346
ENSDARG00000033440	ENSDARG00000012801	ENSDARG00000071017		ENSDARG00000056502
ENSDARG00000033447	ENSDARG00000012816	ENSDARG00000071159		ENSDARG00000056531
ENSDARG00000033666	ENSDARG00000012820	ENSDARG00000071310		ENSDARG00000056623
ENSDARG00000033680	ENSDARG00000012823	ENSDARG00000071364		ENSDARG00000056723
ENSDARG00000033683	ENSDARG00000012848	ENSDARG00000071368		ENSDARG00000056783
ENSDARG00000033852	ENSDARG00000012915	ENSDARG00000071381		ENSDARG00000056800
ENSDARG00000033971	ENSDARG00000012932	ENSDARG00000071386		ENSDARG00000056855
ENSDARG00000034077	ENSDARG00000012947	ENSDARG00000071389		ENSDARG00000056871
ENSDARG00000034174	ENSDARG00000012986	ENSDARG00000071493		ENSDARG00000056885
ENSDARG00000034207	ENSDARG00000012987	ENSDARG00000071596		ENSDARG00000056929
ENSDARG00000034222	ENSDARG00000013012	ENSDARG00000071671		ENSDARG00000056964
ENSDARG00000034344	ENSDARG00000013020	ENSDARG00000071841		ENSDARG00000057093
ENSDARG00000034375	ENSDARG00000013076	ENSDARG00000073814		ENSDARG00000057105
ENSDARG00000034443	ENSDARG00000013095	ENSDARG00000073853		ENSDARG00000057142
ENSDARG00000034518	ENSDARG00000013122	ENSDARG00000074020		ENSDARG00000057439
ENSDARG00000034528	ENSDARG00000013128	ENSDARG00000074029		ENSDARG00000057504
ENSDARG00000034555	ENSDARG00000013150	ENSDARG00000074081		ENSDARG00000057508
ENSDARG00000034643	ENSDARG00000013203	ENSDARG00000074102		ENSDARG00000057593
ENSDARG00000034710	ENSDARG00000013224	ENSDARG00000074142		ENSDARG00000057679
ENSDARG00000034718	ENSDARG00000013227	ENSDARG00000074173		ENSDARG00000057699
ENSDARG00000034808	ENSDARG00000013251	ENSDARG00000074183		ENSDARG00000057768
ENSDARG00000034836	ENSDARG00000013266	ENSDARG00000074204		ENSDARG00000057772
ENSDARG00000034941	ENSDARG00000013279	ENSDARG00000074222		ENSDARG00000057841
ENSDARG00000035056	ENSDARG00000013295	ENSDARG00000074255		ENSDARG00000057879
ENSDARG00000035066	ENSDARG00000013307	ENSDARG00000074307		ENSDARG00000057886
ENSDARG00000035148	ENSDARG00000013329	ENSDARG00000074322		ENSDARG00000057934
ENSDARG00000035163	ENSDARG00000013346	ENSDARG00000074493		ENSDARG00000058023
ENSDARG00000035169	ENSDARG00000013382	ENSDARG00000074589		ENSDARG00000058230
ENSDARG00000035227	ENSDARG00000013434	ENSDARG00000074672		ENSDARG00000058284
ENSDARG00000035338	ENSDARG00000013438	ENSDARG00000074712		ENSDARG00000058322
ENSDARG00000035366	ENSDARG00000013460	ENSDARG00000074831		ENSDARG00000058459
ENSDARG00000035422	ENSDARG00000013475	ENSDARG00000074856		ENSDARG00000058488
ENSDARG00000035550	ENSDARG00000013476	ENSDARG00000074897		ENSDARG00000058492
ENSDARG00000035563	ENSDARG00000013479	ENSDARG00000074923		ENSDARG00000058507
ENSDARG00000035750	ENSDARG00000013491	ENSDARG00000074966		ENSDARG00000058543
ENSDARG00000035763	ENSDARG00000013492	ENSDARG00000075027		ENSDARG00000058557
ENSDARG00000035809	ENSDARG00000013505	ENSDARG00000075100		ENSDARG00000058579
ENSDARG00000035832	ENSDARG00000013528	ENSDARG00000075128		ENSDARG00000058605
ENSDARG00000035853	ENSDARG00000013533	ENSDARG00000075215		ENSDARG00000058606
ENSDARG00000035859	ENSDARG00000013561	ENSDARG00000075271		ENSDARG00000058800
ENSDARG00000035868	ENSDARG00000013615	ENSDARG00000075317		ENSDARG00000058822
ENSDARG00000035875	ENSDARG00000013628	ENSDARG00000075706		ENSDARG00000058858
ENSDARG00000035904	ENSDARG00000013655	ENSDARG00000075727		ENSDARG00000058969
ENSDARG00000036008	ENSDARG00000013681	ENSDARG00000075760		ENSDARG00000058996
ENSDARG00000036060	ENSDARG00000013704	ENSDARG00000075823		ENSDARG00000059032
ENSDARG00000036092	ENSDARG00000013708	ENSDARG00000075834		ENSDARG00000059067
ENSDARG00000036118	ENSDARG00000013719	ENSDARG00000075953		ENSDARG00000059303
ENSDARG00000036212	ENSDARG00000013729	ENSDARG00000076009		ENSDARG00000059311
ENSDARG00000036231	ENSDARG00000013734	ENSDARG00000076056		ENSDARG00000059333
ENSDARG00000036237	ENSDARG00000013749	ENSDARG00000076178		ENSDARG00000059367
ENSDARG00000036257	ENSDARG00000013750	ENSDARG00000076259		ENSDARG00000059411
ENSDARG00000036308	ENSDARG00000013775	ENSDARG00000076271		ENSDARG00000059469
ENSDARG00000036383	ENSDARG00000013795	ENSDARG00000076324		ENSDARG00000059752
ENSDARG00000036438	ENSDARG00000013800	ENSDARG00000076399		ENSDARG00000059760
ENSDARG00000036468	ENSDARG00000013804	ENSDARG00000076512		ENSDARG00000059784
ENSDARG00000036546	ENSDARG00000013860	ENSDARG00000076520		ENSDARG00000059816
ENSDARG00000036570	ENSDARG00000013916	ENSDARG00000076531		ENSDARG00000059888
ENSDARG00000036704	ENSDARG00000013933	ENSDARG00000076534		ENSDARG00000060001
ENSDARG00000036831	ENSDARG00000013938	ENSDARG00000076684		ENSDARG00000060054
ENSDARG00000036863	ENSDARG00000013961	ENSDARG00000076747		ENSDARG00000060073
ENSDARG00000036864	ENSDARG00000013965	ENSDARG00000076757		ENSDARG00000060103
ENSDARG00000036930	ENSDARG00000013966	ENSDARG00000076830		ENSDARG00000060248
ENSDARG00000036952	ENSDARG00000014004	ENSDARG00000076868		ENSDARG00000060340
ENSDARG00000036967	ENSDARG00000014013	ENSDARG00000076889		ENSDARG00000060357
ENSDARG00000037009	ENSDARG00000014015	ENSDARG00000076933		ENSDARG00000060380
ENSDARG00000037033	ENSDARG00000014047	ENSDARG00000077004		ENSDARG00000060430
ENSDARG00000037038	ENSDARG00000014068	ENSDARG00000077040		ENSDARG00000060442
ENSDARG00000037046	ENSDARG00000014083	ENSDARG00000077111		ENSDARG00000060481
ENSDARG00000037048	ENSDARG00000014085	ENSDARG00000077200		ENSDARG00000060674
ENSDARG00000037176	ENSDARG00000014095	ENSDARG00000077538		ENSDARG00000060702
ENSDARG00000037238	ENSDARG00000014134	ENSDARG00000077650		ENSDARG00000060766
ENSDARG00000037256	ENSDARG00000014138	ENSDARG00000077730		ENSDARG00000060808
ENSDARG00000037278	ENSDARG00000014139	ENSDARG00000077830		ENSDARG00000060847
ENSDARG00000037341	ENSDARG00000014148	ENSDARG00000077960		ENSDARG00000060911
ENSDARG00000037363	ENSDARG00000014161	ENSDARG00000078117		ENSDARG00000060933
ENSDARG00000037422	ENSDARG00000014165	ENSDARG00000078145		ENSDARG00000061257
ENSDARG00000037495	ENSDARG00000014171	ENSDARG00000078161		ENSDARG00000061338
ENSDARG00000037619	ENSDARG00000014181	ENSDARG00000078231		ENSDARG00000061352
ENSDARG00000037660	ENSDARG00000014209	ENSDARG00000078335		ENSDARG00000061380
ENSDARG00000037682	ENSDARG00000014244	ENSDARG00000078354		ENSDARG00000061437
ENSDARG00000037835	ENSDARG00000014303	ENSDARG00000078362		ENSDARG00000061478
ENSDARG00000037843	ENSDARG00000014311	ENSDARG00000078391		ENSDARG00000061504
ENSDARG00000037857	ENSDARG00000014313	ENSDARG00000078404		ENSDARG00000061610
ENSDARG00000037880	ENSDARG00000014329	ENSDARG00000078433		ENSDARG00000061735
ENSDARG00000037904	ENSDARG00000014340	ENSDARG00000078447		ENSDARG00000061796
ENSDARG00000037910	ENSDARG00000014357	ENSDARG00000078489		ENSDARG00000061798
ENSDARG00000037943	ENSDARG00000014366	ENSDARG00000078509		ENSDARG00000061804
ENSDARG00000037967	ENSDARG00000014378	ENSDARG00000078523		ENSDARG00000061862
ENSDARG00000038012	ENSDARG00000014385	ENSDARG00000078578		ENSDARG00000061890
ENSDARG00000038040	ENSDARG00000014395	ENSDARG00000078599		ENSDARG00000061923
ENSDARG00000038094	ENSDARG00000014420	ENSDARG00000078625		ENSDARG00000061928
ENSDARG00000038097	ENSDARG00000014428	ENSDARG00000078815		ENSDARG00000061948
ENSDARG00000038151	ENSDARG00000014432	ENSDARG00000078822		ENSDARG00000061992
ENSDARG00000038176	ENSDARG00000014439	ENSDARG00000078874		ENSDARG00000062002
ENSDARG00000038215	ENSDARG00000014463	ENSDARG00000078902		ENSDARG00000062020
ENSDARG00000038258	ENSDARG00000014465	ENSDARG00000078994		ENSDARG00000062083
ENSDARG00000038302	ENSDARG00000014472	ENSDARG00000079003		ENSDARG00000062152
ENSDARG00000038312	ENSDARG00000014480	ENSDARG00000079012		ENSDARG00000062154
ENSDARG00000038352	ENSDARG00000014488	ENSDARG00000079059		ENSDARG00000062199
ENSDARG00000038445	ENSDARG00000014506	ENSDARG00000079182		ENSDARG00000062244
ENSDARG00000038465	ENSDARG00000014615	ENSDARG00000079253		ENSDARG00000062261
ENSDARG00000038559	ENSDARG00000014646	ENSDARG00000079266		ENSDARG00000062379
ENSDARG00000038585	ENSDARG00000014655	ENSDARG00000079313		ENSDARG00000062396
ENSDARG00000038687	ENSDARG00000014680	ENSDARG00000079363		ENSDARG00000062517
ENSDARG00000038700	ENSDARG00000014690	ENSDARG00000079479		ENSDARG00000062711
ENSDARG00000038780	ENSDARG00000014717	ENSDARG00000079542		ENSDARG00000062831
ENSDARG00000038805	ENSDARG00000014731	ENSDARG00000079556		ENSDARG00000062986
ENSDARG00000038858	ENSDARG00000014745	ENSDARG00000079572		ENSDARG00000063079
ENSDARG00000038867	ENSDARG00000014770	ENSDARG00000079727		ENSDARG00000063100
ENSDARG00000038905	ENSDARG00000014803	ENSDARG00000079876		ENSDARG00000063153
ENSDARG00000038957	ENSDARG00000014806	ENSDARG00000079912		ENSDARG00000063177
ENSDARG00000038974	ENSDARG00000014817	ENSDARG00000079922		ENSDARG00000063213
ENSDARG00000038985	ENSDARG00000014828	ENSDARG00000080032		ENSDARG00000063390
ENSDARG00000039051	ENSDARG00000014836	ENSDARG00000080508		ENSDARG00000063555
ENSDARG00000039062	ENSDARG00000014871	ENSDARG00000080612		ENSDARG00000063558
ENSDARG00000039116	ENSDARG00000014878	ENSDARG00000081004		ENSDARG00000063649
ENSDARG00000039131	ENSDARG00000014914	ENSDARG00000081098		ENSDARG00000063663
ENSDARG00000039173	ENSDARG00000014915	ENSDARG00000081346		ENSDARG00000063698
ENSDARG00000039181	ENSDARG00000014943	ENSDARG00000081350		ENSDARG00000067545
ENSDARG00000039309	ENSDARG00000014956	ENSDARG00000081646		ENSDARG00000067591
ENSDARG00000039319	ENSDARG00000014994	ENSDARG00000081661		ENSDARG00000067607
ENSDARG00000039329	ENSDARG00000014995	ENSDARG00000081687		ENSDARG00000067668
ENSDARG00000039335	ENSDARG00000015002	ENSDARG00000081961		ENSDARG00000067719
ENSDARG00000039341	ENSDARG00000015003	ENSDARG00000082197		ENSDARG00000067784
ENSDARG00000039429	ENSDARG00000015025	ENSDARG00000082396		ENSDARG00000067794
ENSDARG00000039436	ENSDARG00000015033	ENSDARG00000082925		ENSDARG00000067817
ENSDARG00000039458	ENSDARG00000015064	ENSDARG00000083126		ENSDARG00000067824
ENSDARG00000039500	ENSDARG00000015158	ENSDARG00000083256		ENSDARG00000068064
ENSDARG00000039528	ENSDARG00000015164	ENSDARG00000085781		ENSDARG00000068083
ENSDARG00000039569	ENSDARG00000015201	ENSDARG00000086013		ENSDARG00000068194
ENSDARG00000039602	ENSDARG00000015208	ENSDARG00000086034		ENSDARG00000068213
ENSDARG00000039652	ENSDARG00000015236	ENSDARG00000086225		ENSDARG00000068255
ENSDARG00000039667	ENSDARG00000015254	ENSDARG00000086257		ENSDARG00000068374
ENSDARG00000039675	ENSDARG00000015293	ENSDARG00000086383		ENSDARG00000068462
ENSDARG00000039697	ENSDARG00000015315	ENSDARG00000086406		ENSDARG00000068641
ENSDARG00000039757	ENSDARG00000015325	ENSDARG00000086494		ENSDARG00000068732
ENSDARG00000039881	ENSDARG00000015337	ENSDARG00000086538		ENSDARG00000068745
ENSDARG00000039958	ENSDARG00000015343	ENSDARG00000086561		ENSDARG00000068992
ENSDARG00000039987	ENSDARG00000015385	ENSDARG00000086627		ENSDARG00000069302
ENSDARG00000039999	ENSDARG00000015392	ENSDARG00000086633		ENSDARG00000069335
ENSDARG00000040069	ENSDARG00000015422	ENSDARG00000086679		ENSDARG00000069385
ENSDARG00000040119	ENSDARG00000015429	ENSDARG00000086688		ENSDARG00000069421
ENSDARG00000040131	ENSDARG00000015449	ENSDARG00000086745		ENSDARG00000069461
ENSDARG00000040137	ENSDARG00000015453	ENSDARG00000086782		ENSDARG00000069525
ENSDARG00000040156	ENSDARG00000015471	ENSDARG00000086831		ENSDARG00000069620
ENSDARG00000040237	ENSDARG00000015490	ENSDARG00000086865		ENSDARG00000069622
ENSDARG00000040252	ENSDARG00000015524	ENSDARG00000086866		ENSDARG00000069625
ENSDARG00000040302	ENSDARG00000015543	ENSDARG00000086878		ENSDARG00000069626
ENSDARG00000040306	ENSDARG00000015599	ENSDARG00000086915		ENSDARG00000069675
ENSDARG00000040391	ENSDARG00000015610	ENSDARG00000086947		ENSDARG00000069692
ENSDARG00000040442	ENSDARG00000015626	ENSDARG00000086991		ENSDARG00000069754
ENSDARG00000040474	ENSDARG00000015638	ENSDARG00000087002		ENSDARG00000069774
ENSDARG00000040503	ENSDARG00000015676	ENSDARG00000087039		ENSDARG00000069852
ENSDARG00000040510	ENSDARG00000015681	ENSDARG00000087064		ENSDARG00000069968
ENSDARG00000040569	ENSDARG00000015722	ENSDARG00000087066		ENSDARG00000070017
ENSDARG00000040623	ENSDARG00000015757	ENSDARG00000087104		ENSDARG00000070020
ENSDARG00000040669	ENSDARG00000015765	ENSDARG00000087120		ENSDARG00000070069
ENSDARG00000040719	ENSDARG00000015770	ENSDARG00000087143		ENSDARG00000070145
ENSDARG00000040725	ENSDARG00000015775	ENSDARG00000087229		ENSDARG00000070228
ENSDARG00000040741	ENSDARG00000015790	ENSDARG00000087266		ENSDARG00000070339
ENSDARG00000040780	ENSDARG00000015793	ENSDARG00000087325		ENSDARG00000070352
ENSDARG00000040815	ENSDARG00000015803	ENSDARG00000087569		ENSDARG00000070390
ENSDARG00000040860	ENSDARG00000015829	ENSDARG00000087585		ENSDARG00000070413
ENSDARG00000040874	ENSDARG00000015831	ENSDARG00000087625		ENSDARG00000070463
ENSDARG00000040990	ENSDARG00000015851	ENSDARG00000087641		ENSDARG00000070471
ENSDARG00000041011	ENSDARG00000015856	ENSDARG00000087673		ENSDARG00000070586
ENSDARG00000041023	ENSDARG00000015862	ENSDARG00000087700		ENSDARG00000070620
ENSDARG00000041041	ENSDARG00000015863	ENSDARG00000087707		ENSDARG00000070670
ENSDARG00000041081	ENSDARG00000015889	ENSDARG00000087715		ENSDARG00000070705
ENSDARG00000041086	ENSDARG00000015902	ENSDARG00000087721		ENSDARG00000070787
ENSDARG00000041162	ENSDARG00000015905	ENSDARG00000087793		ENSDARG00000070850
ENSDARG00000041260	ENSDARG00000015911	ENSDARG00000087839		ENSDARG00000070851
ENSDARG00000041397	ENSDARG00000015964	ENSDARG00000087844		ENSDARG00000070951
ENSDARG00000041428	ENSDARG00000015971	ENSDARG00000087892		ENSDARG00000070954
ENSDARG00000041566	ENSDARG00000015978	ENSDARG00000087951		ENSDARG00000071018
ENSDARG00000041570	ENSDARG00000015990	ENSDARG00000087980		ENSDARG00000071026
ENSDARG00000041609	ENSDARG00000015997	ENSDARG00000088038		ENSDARG00000071152
ENSDARG00000041691	ENSDARG00000016016	ENSDARG00000088056		ENSDARG00000071304
ENSDARG00000041708	ENSDARG00000016059	ENSDARG00000088079		ENSDARG00000071393
ENSDARG00000041718	ENSDARG00000016080	ENSDARG00000088084		ENSDARG00000071403
ENSDARG00000041747	ENSDARG00000016081	ENSDARG00000088128		ENSDARG00000071547
ENSDARG00000041839	ENSDARG00000016088	ENSDARG00000088216		ENSDARG00000071594
ENSDARG00000041848	ENSDARG00000016122	ENSDARG00000088305		ENSDARG00000071652
ENSDARG00000041869	ENSDARG00000016132	ENSDARG00000088401		ENSDARG00000073681
ENSDARG00000041904	ENSDARG00000016173	ENSDARG00000088406		ENSDARG00000073705
ENSDARG00000042027	ENSDARG00000016177	ENSDARG00000088435		ENSDARG00000073711
ENSDARG00000042114	ENSDARG00000016207	ENSDARG00000088453		ENSDARG00000073792
ENSDARG00000042122	ENSDARG00000016212	ENSDARG00000088563		ENSDARG00000073798
ENSDARG00000042128	ENSDARG00000016231	ENSDARG00000088605		ENSDARG00000073857
ENSDARG00000042180	ENSDARG00000016260	ENSDARG00000088742		ENSDARG00000073861
ENSDARG00000042213	ENSDARG00000016263	ENSDARG00000088816		ENSDARG00000073944
ENSDARG00000042214	ENSDARG00000016301	ENSDARG00000088820		ENSDARG00000073988
ENSDARG00000042291	ENSDARG00000016304	ENSDARG00000088831		ENSDARG00000074023
ENSDARG00000042293	ENSDARG00000016336	ENSDARG00000088846		ENSDARG00000074030
ENSDARG00000042329	ENSDARG00000016350	ENSDARG00000088921		ENSDARG00000074040
ENSDARG00000042361	ENSDARG00000016360	ENSDARG00000088929		ENSDARG00000074106
ENSDARG00000042452	ENSDARG00000016364	ENSDARG00000089023		ENSDARG00000074166
ENSDARG00000042456	ENSDARG00000016368	ENSDARG00000089167		ENSDARG00000074195
ENSDARG00000042465	ENSDARG00000016381	ENSDARG00000089173		ENSDARG00000074261
ENSDARG00000042470	ENSDARG00000016427	ENSDARG00000089225		ENSDARG00000074262
ENSDARG00000042525	ENSDARG00000016463	ENSDARG00000089288		ENSDARG00000074293
ENSDARG00000042556	ENSDARG00000016465	ENSDARG00000089376		ENSDARG00000074321
ENSDARG00000042557	ENSDARG00000016481	ENSDARG00000089412		ENSDARG00000074337
ENSDARG00000042595	ENSDARG00000016484	ENSDARG00000089485		ENSDARG00000074351
ENSDARG00000042624	ENSDARG00000016496	ENSDARG00000089507		ENSDARG00000074435
ENSDARG00000042703	ENSDARG00000016516	ENSDARG00000089539		ENSDARG00000074469
ENSDARG00000042722	ENSDARG00000016519	ENSDARG00000089560		ENSDARG00000074498
ENSDARG00000042793	ENSDARG00000016528	ENSDARG00000089598		ENSDARG00000074502
ENSDARG00000042816	ENSDARG00000016573	ENSDARG00000089657		ENSDARG00000074544
ENSDARG00000042821	ENSDARG00000016607	ENSDARG00000089674		ENSDARG00000074558
ENSDARG00000042840	ENSDARG00000016630	ENSDARG00000089708		ENSDARG00000074611
ENSDARG00000042846	ENSDARG00000016636	ENSDARG00000089727		ENSDARG00000074655
ENSDARG00000042970	ENSDARG00000016651	ENSDARG00000089805		ENSDARG00000074660
ENSDARG00000042974	ENSDARG00000016656	ENSDARG00000089940		ENSDARG00000074670
ENSDARG00000043130	ENSDARG00000016664	ENSDARG00000089972		ENSDARG00000074686
ENSDARG00000043211	ENSDARG00000016687	ENSDARG00000090014		ENSDARG00000074747
ENSDARG00000043242	ENSDARG00000016704	ENSDARG00000090052		ENSDARG00000074807
ENSDARG00000043287	ENSDARG00000016710	ENSDARG00000090083		ENSDARG00000074843
ENSDARG00000043403	ENSDARG00000016718	ENSDARG00000090152		ENSDARG00000074886
ENSDARG00000043446	ENSDARG00000016763	ENSDARG00000090179		ENSDARG00000074889
ENSDARG00000043510	ENSDARG00000016765	ENSDARG00000090225		ENSDARG00000074892
ENSDARG00000043531	ENSDARG00000016774	ENSDARG00000090279		ENSDARG00000074921
ENSDARG00000043584	ENSDARG00000016775	ENSDARG00000090286		ENSDARG00000074997
ENSDARG00000043589	ENSDARG00000016782	ENSDARG00000090299		ENSDARG00000075003
ENSDARG00000043609	ENSDARG00000016783	ENSDARG00000090326		ENSDARG00000075026
ENSDARG00000043666	ENSDARG00000016809	ENSDARG00000090380		ENSDARG00000075036
ENSDARG00000043667	ENSDARG00000016811	ENSDARG00000090391		ENSDARG00000075126
ENSDARG00000043682	ENSDARG00000016837	ENSDARG00000090408		ENSDARG00000075165
ENSDARG00000043729	ENSDARG00000016871	ENSDARG00000090420		ENSDARG00000075198
ENSDARG00000043792	ENSDARG00000016875	ENSDARG00000090421		ENSDARG00000075359
ENSDARG00000043852	ENSDARG00000016903	ENSDARG00000090488		ENSDARG00000075369
ENSDARG00000043864	ENSDARG00000016904	ENSDARG00000090513		ENSDARG00000075397
ENSDARG00000043951	ENSDARG00000016923	ENSDARG00000090569		ENSDARG00000075437
ENSDARG00000043953	ENSDARG00000016977	ENSDARG00000090630		ENSDARG00000075450
ENSDARG00000043961	ENSDARG00000016979	ENSDARG00000090657		ENSDARG00000075461
ENSDARG00000044013	ENSDARG00000017004	ENSDARG00000090672		ENSDARG00000075464
ENSDARG00000044034	ENSDARG00000017014	ENSDARG00000090674		ENSDARG00000075468
ENSDARG00000044044	ENSDARG00000017038	ENSDARG00000090685		ENSDARG00000075549
ENSDARG00000044084	ENSDARG00000017046	ENSDARG00000090719		ENSDARG00000075552
ENSDARG00000044086	ENSDARG00000017049	ENSDARG00000090771		ENSDARG00000075619
ENSDARG00000044090	ENSDARG00000017084	ENSDARG00000090797		ENSDARG00000075634
ENSDARG00000044094	ENSDARG00000017093	ENSDARG00000090805		ENSDARG00000075669
ENSDARG00000044142	ENSDARG00000017105	ENSDARG00000090841		ENSDARG00000075670
ENSDARG00000044161	ENSDARG00000017154	ENSDARG00000090850		ENSDARG00000075712
ENSDARG00000044212	ENSDARG00000017165	ENSDARG00000090916		ENSDARG00000075716
ENSDARG00000044246	ENSDARG00000017229	ENSDARG00000091053		ENSDARG00000075735
ENSDARG00000044255	ENSDARG00000017230	ENSDARG00000091054		ENSDARG00000075752
ENSDARG00000044298	ENSDARG00000017244	ENSDARG00000091061		ENSDARG00000075801
ENSDARG00000044319	ENSDARG00000017246	ENSDARG00000091064		ENSDARG00000075870
ENSDARG00000044328	ENSDARG00000017272	ENSDARG00000091136		ENSDARG00000075883
ENSDARG00000044395	ENSDARG00000017299	ENSDARG00000091143		ENSDARG00000075898
ENSDARG00000044406	ENSDARG00000017338	ENSDARG00000091172		ENSDARG00000075903
ENSDARG00000044415	ENSDARG00000017339	ENSDARG00000091191		ENSDARG00000075924
ENSDARG00000044512	ENSDARG00000017355	ENSDARG00000091203		ENSDARG00000075926
ENSDARG00000044514	ENSDARG00000017359	ENSDARG00000091216		ENSDARG00000075982
ENSDARG00000044632	ENSDARG00000017385	ENSDARG00000091317		ENSDARG00000076053
ENSDARG00000044672	ENSDARG00000017388	ENSDARG00000091364		ENSDARG00000076081
ENSDARG00000044719	ENSDARG00000017397	ENSDARG00000091410		ENSDARG00000076096
ENSDARG00000044752	ENSDARG00000017425	ENSDARG00000091575		ENSDARG00000076135
ENSDARG00000044767	ENSDARG00000017431	ENSDARG00000091624		ENSDARG00000076169
ENSDARG00000044861	ENSDARG00000017439	ENSDARG00000091677		ENSDARG00000076171
ENSDARG00000044862	ENSDARG00000017494	ENSDARG00000091683		ENSDARG00000076220
ENSDARG00000044900	ENSDARG00000017525	ENSDARG00000091699		ENSDARG00000076306
ENSDARG00000044954	ENSDARG00000017549	ENSDARG00000091755		ENSDARG00000076364
ENSDARG00000044956	ENSDARG00000017562	ENSDARG00000091778		ENSDARG00000076380
ENSDARG00000044972	ENSDARG00000017568	ENSDARG00000091791		ENSDARG00000076443
ENSDARG00000045038	ENSDARG00000017569	ENSDARG00000091792		ENSDARG00000076477
ENSDARG00000045129	ENSDARG00000017579	ENSDARG00000091797		ENSDARG00000076498
ENSDARG00000045131	ENSDARG00000017590	ENSDARG00000091800		ENSDARG00000076532
ENSDARG00000045145	ENSDARG00000017595	ENSDARG00000091823		ENSDARG00000076584
ENSDARG00000045172	ENSDARG00000017602	ENSDARG00000091854		ENSDARG00000076592
ENSDARG00000045205	ENSDARG00000017612	ENSDARG00000092114		ENSDARG00000076638
ENSDARG00000045224	ENSDARG00000017659	ENSDARG00000092218		ENSDARG00000076667
ENSDARG00000045279	ENSDARG00000017675	ENSDARG00000092238		ENSDARG00000076699
ENSDARG00000045371	ENSDARG00000017681	ENSDARG00000092342		ENSDARG00000076701
ENSDARG00000045484	ENSDARG00000017696	ENSDARG00000092412		ENSDARG00000076702
ENSDARG00000045486	ENSDARG00000017703	ENSDARG00000092518		ENSDARG00000076716
ENSDARG00000045525	ENSDARG00000017722	ENSDARG00000092532		ENSDARG00000076810
ENSDARG00000045562	ENSDARG00000017728	ENSDARG00000092788		ENSDARG00000076870
ENSDARG00000045608	ENSDARG00000017730	ENSDARG00000092814		ENSDARG00000076966
ENSDARG00000045666	ENSDARG00000017738	ENSDARG00000092877		ENSDARG00000076974
ENSDARG00000045692	ENSDARG00000017741	ENSDARG00000092921		ENSDARG00000076988
ENSDARG00000045706	ENSDARG00000017775	ENSDARG00000093003		ENSDARG00000077052
ENSDARG00000045797	ENSDARG00000017795	ENSDARG00000093043		ENSDARG00000077053
ENSDARG00000045822	ENSDARG00000017803	ENSDARG00000093077		ENSDARG00000077082
ENSDARG00000045857	ENSDARG00000017841	ENSDARG00000093225		ENSDARG00000077136
ENSDARG00000045885	ENSDARG00000017853	ENSDARG00000093415		ENSDARG00000077139
ENSDARG00000045887	ENSDARG00000017882	ENSDARG00000093420		ENSDARG00000077243
ENSDARG00000045926	ENSDARG00000017891	ENSDARG00000093450		ENSDARG00000077244
ENSDARG00000045949	ENSDARG00000017927	ENSDARG00000093491		ENSDARG00000077260
ENSDARG00000046045	ENSDARG00000017928	ENSDARG00000093556		ENSDARG00000077273
ENSDARG00000046053	ENSDARG00000018002	ENSDARG00000093843		ENSDARG00000077285
ENSDARG00000051804	ENSDARG00000018022	ENSDARG00000094077		ENSDARG00000077300
ENSDARG00000051809	ENSDARG00000018030	ENSDARG00000094080		ENSDARG00000077353
ENSDARG00000051874	ENSDARG00000018108	ENSDARG00000094125		ENSDARG00000077388
ENSDARG00000051896	ENSDARG00000018109	ENSDARG00000094160		ENSDARG00000077395
ENSDARG00000051913	ENSDARG00000018111	ENSDARG00000094426		ENSDARG00000077404
ENSDARG00000051935	ENSDARG00000018124	ENSDARG00000094444		ENSDARG00000077407
ENSDARG00000051939	ENSDARG00000018130	ENSDARG00000094479		ENSDARG00000077479
ENSDARG00000051962	ENSDARG00000018145	ENSDARG00000094589		ENSDARG00000077581
ENSDARG00000051965	ENSDARG00000018162	ENSDARG00000094605		ENSDARG00000077726
ENSDARG00000052004	ENSDARG00000018190	ENSDARG00000094662		ENSDARG00000077766
ENSDARG00000052012	ENSDARG00000018234	ENSDARG00000094778		ENSDARG00000077805
ENSDARG00000052025	ENSDARG00000018272	ENSDARG00000094813		ENSDARG00000077899
ENSDARG00000052056	ENSDARG00000018283	ENSDARG00000094840		ENSDARG00000078012
ENSDARG00000052057	ENSDARG00000018285	ENSDARG00000095005		ENSDARG00000078056
ENSDARG00000052073	ENSDARG00000018325	ENSDARG00000095175		ENSDARG00000078061
ENSDARG00000052124	ENSDARG00000018328	ENSDARG00000095355		ENSDARG00000078090
ENSDARG00000052215	ENSDARG00000018334	ENSDARG00000095384		ENSDARG00000078092
ENSDARG00000052232	ENSDARG00000018411	ENSDARG00000095438		ENSDARG00000078095
ENSDARG00000052315	ENSDARG00000018430	ENSDARG00000095512		ENSDARG00000078102
ENSDARG00000052322	ENSDARG00000018432	ENSDARG00000095572		ENSDARG00000078125
ENSDARG00000052326	ENSDARG00000018436	ENSDARG00000095658		ENSDARG00000078127
ENSDARG00000052343	ENSDARG00000018461	ENSDARG00000095708		ENSDARG00000078135
ENSDARG00000052371	ENSDARG00000018491	ENSDARG00000095729		ENSDARG00000078139
ENSDARG00000052387	ENSDARG00000018492			ENSDARG00000078211
ENSDARG00000052465	ENSDARG00000018516			ENSDARG00000078245
ENSDARG00000052512	ENSDARG00000018534			ENSDARG00000078274
ENSDARG00000052555	ENSDARG00000018542			ENSDARG00000078310
ENSDARG00000052604	ENSDARG00000018559			ENSDARG00000078388
ENSDARG00000052607	ENSDARG00000018566			ENSDARG00000078399
ENSDARG00000052624	ENSDARG00000018574			ENSDARG00000078410
ENSDARG00000052642	ENSDARG00000018602			ENSDARG00000078525
ENSDARG00000052661	ENSDARG00000018637			ENSDARG00000078675
ENSDARG00000052903	ENSDARG00000018681			ENSDARG00000078680
ENSDARG00000052907	ENSDARG00000018742			ENSDARG00000078750
ENSDARG00000052917	ENSDARG00000018745			ENSDARG00000078803
ENSDARG00000053003	ENSDARG00000018750			ENSDARG00000078821
ENSDARG00000053205	ENSDARG00000018800			ENSDARG00000078853
ENSDARG00000053303	ENSDARG00000018810			ENSDARG00000078865
ENSDARG00000053344	ENSDARG00000018820			ENSDARG00000078901
ENSDARG00000053389	ENSDARG00000018847			ENSDARG00000078918
ENSDARG00000053431	ENSDARG00000018854			ENSDARG00000078966
ENSDARG00000053449	ENSDARG00000018890			ENSDARG00000078992
ENSDARG00000053474	ENSDARG00000018891			ENSDARG00000079039
ENSDARG00000053505	ENSDARG00000018903			ENSDARG00000079071
ENSDARG00000053535	ENSDARG00000018918			ENSDARG00000079167
ENSDARG00000053652	ENSDARG00000018936			ENSDARG00000079170
ENSDARG00000053702	ENSDARG00000018966			ENSDARG00000079233
ENSDARG00000053708	ENSDARG00000018973			ENSDARG00000079249
ENSDARG00000053830	ENSDARG00000019000			ENSDARG00000079310
ENSDARG00000053855	ENSDARG00000019004			ENSDARG00000079358
ENSDARG00000053857	ENSDARG00000019060			ENSDARG00000079391
ENSDARG00000053858	ENSDARG00000019116			ENSDARG00000079414
ENSDARG00000053864	ENSDARG00000019130			ENSDARG00000079438
ENSDARG00000053906	ENSDARG00000019160			ENSDARG00000079467
ENSDARG00000053940	ENSDARG00000019188			ENSDARG00000079488
ENSDARG00000053963	ENSDARG00000019205			ENSDARG00000079561
ENSDARG00000054031	ENSDARG00000019230			ENSDARG00000079569
ENSDARG00000054137	ENSDARG00000019239			ENSDARG00000079585
ENSDARG00000054164	ENSDARG00000019299			ENSDARG00000079654
ENSDARG00000054181	ENSDARG00000019300			ENSDARG00000079721
ENSDARG00000054343	ENSDARG00000019302			ENSDARG00000079749
ENSDARG00000054528	ENSDARG00000019338			ENSDARG00000079772
ENSDARG00000054537	ENSDARG00000019341			ENSDARG00000079778
ENSDARG00000054539	ENSDARG00000019362			ENSDARG00000079835
ENSDARG00000054609	ENSDARG00000019398			ENSDARG00000079879
ENSDARG00000054619	ENSDARG00000019420			ENSDARG00000079889
ENSDARG00000054666	ENSDARG00000019444			ENSDARG00000079917
ENSDARG00000054723	ENSDARG00000019457			ENSDARG00000079939
ENSDARG00000054755	ENSDARG00000019478			ENSDARG00000079978
ENSDARG00000054805	ENSDARG00000019489			ENSDARG00000080344
ENSDARG00000054844	ENSDARG00000019507			ENSDARG00000080565
ENSDARG00000054849	ENSDARG00000019516			ENSDARG00000080567
ENSDARG00000054962	ENSDARG00000019526			ENSDARG00000080587
ENSDARG00000054978	ENSDARG00000019530			ENSDARG00000080818
ENSDARG00000055009	ENSDARG00000019547			ENSDARG00000080953
ENSDARG00000055232	ENSDARG00000019556			ENSDARG00000080973
ENSDARG00000055284	ENSDARG00000019572			ENSDARG00000081015
ENSDARG00000055288	ENSDARG00000019581			ENSDARG00000081136
ENSDARG00000055292	ENSDARG00000019591			ENSDARG00000081190
ENSDARG00000055294	ENSDARG00000019595			ENSDARG00000081307
ENSDARG00000055295	ENSDARG00000019613			ENSDARG00000081322
ENSDARG00000055300	ENSDARG00000019644			ENSDARG00000081930
ENSDARG00000055307	ENSDARG00000019707			ENSDARG00000081975
ENSDARG00000055383	ENSDARG00000019728			ENSDARG00000081987
ENSDARG00000055523	ENSDARG00000019732			ENSDARG00000082127
ENSDARG00000055536	ENSDARG00000019763			ENSDARG00000082279
ENSDARG00000055543	ENSDARG00000019765			ENSDARG00000082289
ENSDARG00000055550	ENSDARG00000019772			ENSDARG00000082384
ENSDARG00000055643	ENSDARG00000019778			ENSDARG00000082446
ENSDARG00000055720	ENSDARG00000019797			ENSDARG00000082908
ENSDARG00000055752	ENSDARG00000019834			ENSDARG00000082979
ENSDARG00000055792	ENSDARG00000019838			ENSDARG00000083131
ENSDARG00000055825	ENSDARG00000019907			ENSDARG00000083223
ENSDARG00000055839	ENSDARG00000019917			ENSDARG00000083231
ENSDARG00000055854	ENSDARG00000019950			ENSDARG00000083321
ENSDARG00000055874	ENSDARG00000019961			ENSDARG00000083350
ENSDARG00000055938	ENSDARG00000019973			ENSDARG00000083429
ENSDARG00000056058	ENSDARG00000020001			ENSDARG00000083567
ENSDARG00000056085	ENSDARG00000020008			ENSDARG00000083638
ENSDARG00000056181	ENSDARG00000020039			ENSDARG00000084532
ENSDARG00000056250	ENSDARG00000020048			ENSDARG00000084628
ENSDARG00000056268	ENSDARG00000020085			ENSDARG00000086022
ENSDARG00000056270	ENSDARG00000020101			ENSDARG00000086028
ENSDARG00000056292	ENSDARG00000020115			ENSDARG00000086054
ENSDARG00000056322	ENSDARG00000020128			ENSDARG00000086075
ENSDARG00000056407	ENSDARG00000020149			ENSDARG00000086078
ENSDARG00000056427	ENSDARG00000020153			ENSDARG00000086086
ENSDARG00000056439	ENSDARG00000020158			ENSDARG00000086142
ENSDARG00000056478	ENSDARG00000020169			ENSDARG00000086147
ENSDARG00000056480	ENSDARG00000020176			ENSDARG00000086150
ENSDARG00000056504	ENSDARG00000020192			ENSDARG00000086207
ENSDARG00000056519	ENSDARG00000020197			ENSDARG00000086210
ENSDARG00000056572	ENSDARG00000020204			ENSDARG00000086246
ENSDARG00000056601	ENSDARG00000020237			ENSDARG00000086284
ENSDARG00000056609	ENSDARG00000020261			ENSDARG00000086358
ENSDARG00000056617	ENSDARG00000020278			ENSDARG00000086393
ENSDARG00000056633	ENSDARG00000020279			ENSDARG00000086394
ENSDARG00000056638	ENSDARG00000020286			ENSDARG00000086427
ENSDARG00000056656	ENSDARG00000020289			ENSDARG00000086460
ENSDARG00000056683	ENSDARG00000020298			ENSDARG00000086540
ENSDARG00000056722	ENSDARG00000020334			ENSDARG00000086558
ENSDARG00000056757	ENSDARG00000020344			ENSDARG00000086589
ENSDARG00000056764	ENSDARG00000020373			ENSDARG00000086622
ENSDARG00000056771	ENSDARG00000020377			ENSDARG00000086764
ENSDARG00000056774	ENSDARG00000020405			ENSDARG00000086813
ENSDARG00000056778	ENSDARG00000020435			ENSDARG00000086829
ENSDARG00000056793	ENSDARG00000020442			ENSDARG00000086858
ENSDARG00000056797	ENSDARG00000020449			ENSDARG00000086881
ENSDARG00000056801	ENSDARG00000020450			ENSDARG00000086936
ENSDARG00000056835	ENSDARG00000020467			ENSDARG00000087023
ENSDARG00000056842	ENSDARG00000020482			ENSDARG00000087035
ENSDARG00000056845	ENSDARG00000020527			ENSDARG00000087085
ENSDARG00000056910	ENSDARG00000020541			ENSDARG00000087115
ENSDARG00000056913	ENSDARG00000020573			ENSDARG00000087317
ENSDARG00000056921	ENSDARG00000020595			ENSDARG00000087330
ENSDARG00000056926	ENSDARG00000020596			ENSDARG00000087339
ENSDARG00000056961	ENSDARG00000020607			ENSDARG00000087396
ENSDARG00000056976	ENSDARG00000020618			ENSDARG00000087459
ENSDARG00000056998	ENSDARG00000020623			ENSDARG00000087519
ENSDARG00000057058	ENSDARG00000020708			ENSDARG00000087529
ENSDARG00000057074	ENSDARG00000020711			ENSDARG00000087624
ENSDARG00000057107	ENSDARG00000020718			ENSDARG00000087647
ENSDARG00000057173	ENSDARG00000020742			ENSDARG00000087751
ENSDARG00000057180	ENSDARG00000020758			ENSDARG00000087785
ENSDARG00000057238	ENSDARG00000020795			ENSDARG00000087822
ENSDARG00000057287	ENSDARG00000020834			ENSDARG00000087826
ENSDARG00000057345	ENSDARG00000020838			ENSDARG00000087856
ENSDARG00000057410	ENSDARG00000020891			ENSDARG00000087868
ENSDARG00000057438	ENSDARG00000020893			ENSDARG00000087923
ENSDARG00000057498	ENSDARG00000020913			ENSDARG00000087936
ENSDARG00000057519	ENSDARG00000020929			ENSDARG00000087948
ENSDARG00000057531	ENSDARG00000020944			ENSDARG00000087991
ENSDARG00000057610	ENSDARG00000020960			ENSDARG00000088042
ENSDARG00000057649	ENSDARG00000020964			ENSDARG00000088066
ENSDARG00000057719	ENSDARG00000020976			ENSDARG00000088087
ENSDARG00000057741	ENSDARG00000020994			ENSDARG00000088114
ENSDARG00000057833	ENSDARG00000021047			ENSDARG00000088123
ENSDARG00000057928	ENSDARG00000021082			ENSDARG00000088156
ENSDARG00000057984	ENSDARG00000021086			ENSDARG00000088165
ENSDARG00000058015	ENSDARG00000021097			ENSDARG00000088170
ENSDARG00000058028	ENSDARG00000021113			ENSDARG00000088180
ENSDARG00000058102	ENSDARG00000021141			ENSDARG00000088194
ENSDARG00000058180	ENSDARG00000021149			ENSDARG00000088195
ENSDARG00000058202	ENSDARG00000021154			ENSDARG00000088235
ENSDARG00000058212	ENSDARG00000021193			ENSDARG00000088238
ENSDARG00000058219	ENSDARG00000021200			ENSDARG00000088250
ENSDARG00000058226	ENSDARG00000021233			ENSDARG00000088252
ENSDARG00000058229	ENSDARG00000021242			ENSDARG00000088263
ENSDARG00000058256	ENSDARG00000021257			ENSDARG00000088411
ENSDARG00000058292	ENSDARG00000021293			ENSDARG00000088473
ENSDARG00000058325	ENSDARG00000021309			ENSDARG00000088492
ENSDARG00000058328	ENSDARG00000021343			ENSDARG00000088499
ENSDARG00000058329	ENSDARG00000021398			ENSDARG00000088525
ENSDARG00000058341	ENSDARG00000021432			ENSDARG00000088569
ENSDARG00000058347	ENSDARG00000021488			ENSDARG00000088590
ENSDARG00000058358	ENSDARG00000021539			ENSDARG00000088608
ENSDARG00000058371	ENSDARG00000021550			ENSDARG00000088647
ENSDARG00000058377	ENSDARG00000021564			ENSDARG00000088675
ENSDARG00000058425	ENSDARG00000021579			ENSDARG00000088682
ENSDARG00000058462	ENSDARG00000021787			ENSDARG00000088747
ENSDARG00000058486	ENSDARG00000021794			ENSDARG00000088772
ENSDARG00000058644	ENSDARG00000021812			ENSDARG00000088774
ENSDARG00000058646	ENSDARG00000021838			ENSDARG00000088818
ENSDARG00000058660	ENSDARG00000021855			ENSDARG00000088821
ENSDARG00000058688	ENSDARG00000021864			ENSDARG00000088824
ENSDARG00000058695	ENSDARG00000021885			ENSDARG00000088829
ENSDARG00000058728	ENSDARG00000021891			ENSDARG00000088834
ENSDARG00000058820	ENSDARG00000021916			ENSDARG00000088866
ENSDARG00000058875	ENSDARG00000021924			ENSDARG00000088877
ENSDARG00000058941	ENSDARG00000021973			ENSDARG00000088919
ENSDARG00000058961	ENSDARG00000021984			ENSDARG00000088953
ENSDARG00000058985	ENSDARG00000021985			ENSDARG00000088958
ENSDARG00000059002	ENSDARG00000022001			ENSDARG00000088978
ENSDARG00000059020	ENSDARG00000022160			ENSDARG00000088985
ENSDARG00000059036	ENSDARG00000022161			ENSDARG00000089004
ENSDARG00000059053	ENSDARG00000022187			ENSDARG00000089054
ENSDARG00000059093	ENSDARG00000022232			ENSDARG00000089067
ENSDARG00000059158	ENSDARG00000022260			ENSDARG00000089078
ENSDARG00000059171	ENSDARG00000022303			ENSDARG00000089103
ENSDARG00000059247	ENSDARG00000022370			ENSDARG00000089119
ENSDARG00000059255	ENSDARG00000022372			ENSDARG00000089150
ENSDARG00000059256	ENSDARG00000022413			ENSDARG00000089169
ENSDARG00000059263	ENSDARG00000022456			ENSDARG00000089232
ENSDARG00000059267	ENSDARG00000022532			ENSDARG00000089254
ENSDARG00000059269	ENSDARG00000022652			ENSDARG00000089258
ENSDARG00000059270	ENSDARG00000022659			ENSDARG00000089347
ENSDARG00000059323	ENSDARG00000022690			ENSDARG00000089363
ENSDARG00000059340	ENSDARG00000022728			ENSDARG00000089367
ENSDARG00000059348	ENSDARG00000022730			ENSDARG00000089372
ENSDARG00000059355	ENSDARG00000022788			ENSDARG00000089379
ENSDARG00000059386	ENSDARG00000022795			ENSDARG00000089443
ENSDARG00000059399	ENSDARG00000022807			ENSDARG00000089453
ENSDARG00000059425	ENSDARG00000022810			ENSDARG00000089464
ENSDARG00000059483	ENSDARG00000022813			ENSDARG00000089483
ENSDARG00000059510	ENSDARG00000022832			ENSDARG00000089493
ENSDARG00000059594	ENSDARG00000022833			ENSDARG00000089497
ENSDARG00000059646	ENSDARG00000022845			ENSDARG00000089505
ENSDARG00000059674	ENSDARG00000022853			ENSDARG00000089524
ENSDARG00000059689	ENSDARG00000022893			ENSDARG00000089538
ENSDARG00000059763	ENSDARG00000022895			ENSDARG00000089578
ENSDARG00000059770	ENSDARG00000022939			ENSDARG00000089601
ENSDARG00000059818	ENSDARG00000022974			ENSDARG00000089647
ENSDARG00000059846	ENSDARG00000022996			ENSDARG00000089697
ENSDARG00000059850	ENSDARG00000023002			ENSDARG00000089752
ENSDARG00000059903	ENSDARG00000023028			ENSDARG00000089758
ENSDARG00000059939	ENSDARG00000023040			ENSDARG00000089814
ENSDARG00000060006	ENSDARG00000023145			ENSDARG00000089868
ENSDARG00000060007	ENSDARG00000023152			ENSDARG00000089870
ENSDARG00000060035	ENSDARG00000023209			ENSDARG00000089910
ENSDARG00000060094	ENSDARG00000023220			ENSDARG00000089950
ENSDARG00000060113	ENSDARG00000023279			ENSDARG00000089962
ENSDARG00000060127	ENSDARG00000023290			ENSDARG00000090001
ENSDARG00000060148	ENSDARG00000023298			ENSDARG00000090036
ENSDARG00000060196	ENSDARG00000023299			ENSDARG00000090043
ENSDARG00000060243	ENSDARG00000023323			ENSDARG00000090049
ENSDARG00000060253	ENSDARG00000023324			ENSDARG00000090065
ENSDARG00000060259	ENSDARG00000023330			ENSDARG00000090090
ENSDARG00000060312	ENSDARG00000023583			ENSDARG00000090092
ENSDARG00000060372	ENSDARG00000023600			ENSDARG00000090106
ENSDARG00000060445	ENSDARG00000023648			ENSDARG00000090162
ENSDARG00000060497	ENSDARG00000023659			ENSDARG00000090166
ENSDARG00000060581	ENSDARG00000023678			ENSDARG00000090236
ENSDARG00000060596	ENSDARG00000023712			ENSDARG00000090342
ENSDARG00000060682	ENSDARG00000023759			ENSDARG00000090368
ENSDARG00000060729	ENSDARG00000023814			ENSDARG00000090377
ENSDARG00000060767	ENSDARG00000023880			ENSDARG00000090386
ENSDARG00000060783	ENSDARG00000023903			ENSDARG00000090394
ENSDARG00000060907	ENSDARG00000023914			ENSDARG00000090450
ENSDARG00000060921	ENSDARG00000023921			ENSDARG00000090465
ENSDARG00000060962	ENSDARG00000023988			ENSDARG00000090577
ENSDARG00000061006	ENSDARG00000023989			ENSDARG00000090586
ENSDARG00000061013	ENSDARG00000024037			ENSDARG00000090611
ENSDARG00000061024	ENSDARG00000024047			ENSDARG00000090631
ENSDARG00000061045	ENSDARG00000024184			ENSDARG00000090636
ENSDARG00000061057	ENSDARG00000024204			ENSDARG00000090646
ENSDARG00000061062	ENSDARG00000024209			ENSDARG00000090653
ENSDARG00000061089	ENSDARG00000024276			ENSDARG00000090655
ENSDARG00000061099	ENSDARG00000024278			ENSDARG00000090695
ENSDARG00000061131	ENSDARG00000024299			ENSDARG00000090714
ENSDARG00000061159	ENSDARG00000024311			ENSDARG00000090751
ENSDARG00000061195	ENSDARG00000024317			ENSDARG00000090786
ENSDARG00000061197	ENSDARG00000024324			ENSDARG00000090809
ENSDARG00000061207	ENSDARG00000024325			ENSDARG00000090884
ENSDARG00000061208	ENSDARG00000024381			ENSDARG00000090895
ENSDARG00000061222	ENSDARG00000024465			ENSDARG00000090933
ENSDARG00000061226	ENSDARG00000024478			ENSDARG00000090938
ENSDARG00000061303	ENSDARG00000024479			ENSDARG00000090955
ENSDARG00000061471	ENSDARG00000024488			ENSDARG00000091006
ENSDARG00000061586	ENSDARG00000024511			ENSDARG00000091083
ENSDARG00000061600	ENSDARG00000024669			ENSDARG00000091095
ENSDARG00000061603	ENSDARG00000024746			ENSDARG00000091122
ENSDARG00000061621	ENSDARG00000024818			ENSDARG00000091156
ENSDARG00000061640	ENSDARG00000024933			ENSDARG00000091198
ENSDARG00000061660	ENSDARG00000024954			ENSDARG00000091302
ENSDARG00000061758	ENSDARG00000024966			ENSDARG00000091309
ENSDARG00000061794	ENSDARG00000024967			ENSDARG00000091367
ENSDARG00000061810	ENSDARG00000024979			ENSDARG00000091400
ENSDARG00000061832	ENSDARG00000025033			ENSDARG00000091440
ENSDARG00000061845	ENSDARG00000025034			ENSDARG00000091450
ENSDARG00000061846	ENSDARG00000025071			ENSDARG00000091467
ENSDARG00000061889	ENSDARG00000025091			ENSDARG00000091495
ENSDARG00000061896	ENSDARG00000025108			ENSDARG00000091540
ENSDARG00000061909	ENSDARG00000025174			ENSDARG00000091549
ENSDARG00000061920	ENSDARG00000025212			ENSDARG00000091570
ENSDARG00000061937	ENSDARG00000025220			ENSDARG00000091584
ENSDARG00000061990	ENSDARG00000025226			ENSDARG00000091589
ENSDARG00000062003	ENSDARG00000025269			ENSDARG00000091601
ENSDARG00000062023	ENSDARG00000025314			ENSDARG00000091629
ENSDARG00000062054	ENSDARG00000025325			ENSDARG00000091648
ENSDARG00000062077	ENSDARG00000025332			ENSDARG00000091661
ENSDARG00000062081	ENSDARG00000025340			ENSDARG00000091702
ENSDARG00000062111	ENSDARG00000025350			ENSDARG00000091804
ENSDARG00000062123	ENSDARG00000025364			ENSDARG00000092031
ENSDARG00000062137	ENSDARG00000025386			ENSDARG00000092067
ENSDARG00000062216	ENSDARG00000025391			ENSDARG00000092115
ENSDARG00000062272	ENSDARG00000025397			ENSDARG00000092146
ENSDARG00000062277	ENSDARG00000025404			ENSDARG00000092158
ENSDARG00000062280	ENSDARG00000025436			ENSDARG00000092172
ENSDARG00000062362	ENSDARG00000025478			ENSDARG00000092273
ENSDARG00000062420	ENSDARG00000025507			ENSDARG00000092303
ENSDARG00000062485	ENSDARG00000025518			ENSDARG00000092384
ENSDARG00000062510	ENSDARG00000025554			ENSDARG00000092391
ENSDARG00000062518	ENSDARG00000025555			ENSDARG00000092464
ENSDARG00000062568	ENSDARG00000025559			ENSDARG00000092526
ENSDARG00000062590	ENSDARG00000025566			ENSDARG00000092598
ENSDARG00000062608	ENSDARG00000025567			ENSDARG00000092608
ENSDARG00000062610	ENSDARG00000025581			ENSDARG00000092638
ENSDARG00000062621	ENSDARG00000025605			ENSDARG00000092644
ENSDARG00000062633	ENSDARG00000025613			ENSDARG00000092837
ENSDARG00000062723	ENSDARG00000025615			ENSDARG00000092976
ENSDARG00000062754	ENSDARG00000025635			ENSDARG00000092986
ENSDARG00000062821	ENSDARG00000025679			ENSDARG00000093039
ENSDARG00000062854	ENSDARG00000025728			ENSDARG00000093312
ENSDARG00000062889	ENSDARG00000025784			ENSDARG00000093389
ENSDARG00000062959	ENSDARG00000025808			ENSDARG00000093411
ENSDARG00000063018	ENSDARG00000025824			ENSDARG00000093421
ENSDARG00000063049	ENSDARG00000025854			ENSDARG00000093595
ENSDARG00000063062	ENSDARG00000025855			ENSDARG00000093629
ENSDARG00000063068	ENSDARG00000025859			ENSDARG00000093652
ENSDARG00000063089	ENSDARG00000025875			ENSDARG00000093673
ENSDARG00000063142	ENSDARG00000025902			ENSDARG00000093799
ENSDARG00000063147	ENSDARG00000025904			ENSDARG00000093876
ENSDARG00000063157	ENSDARG00000025948			ENSDARG00000093909
ENSDARG00000063167	ENSDARG00000025972			ENSDARG00000094019
ENSDARG00000063195	ENSDARG00000026011			ENSDARG00000094176
ENSDARG00000063212	ENSDARG00000026024			ENSDARG00000094184
ENSDARG00000063282	ENSDARG00000026048			ENSDARG00000094225
ENSDARG00000063299	ENSDARG00000026068			ENSDARG00000094294
ENSDARG00000063359	ENSDARG00000026072			ENSDARG00000094313
ENSDARG00000063400	ENSDARG00000026086			ENSDARG00000094325
ENSDARG00000063430	ENSDARG00000026183			ENSDARG00000094336
ENSDARG00000063436	ENSDARG00000026225			ENSDARG00000094377
ENSDARG00000063522	ENSDARG00000026313			ENSDARG00000094453
ENSDARG00000063535	ENSDARG00000026325			ENSDARG00000094454
ENSDARG00000063545	ENSDARG00000026338			ENSDARG00000094473
ENSDARG00000063549	ENSDARG00000026359			ENSDARG00000094625
ENSDARG00000063564	ENSDARG00000026369			ENSDARG00000094716
ENSDARG00000063614	ENSDARG00000026400			ENSDARG00000094750
ENSDARG00000063651	ENSDARG00000026448			ENSDARG00000094911
ENSDARG00000063684	ENSDARG00000026454			ENSDARG00000095045
ENSDARG00000063686	ENSDARG00000026482			ENSDARG00000095091
ENSDARG00000063713	ENSDARG00000026489			ENSDARG00000095250
ENSDARG00000063715	ENSDARG00000026519			ENSDARG00000095326
ENSDARG00000063731	ENSDARG00000026540			ENSDARG00000095335
ENSDARG00000063732	ENSDARG00000026582			ENSDARG00000095339
ENSDARG00000067520	ENSDARG00000026634			ENSDARG00000095358
ENSDARG00000067569	ENSDARG00000026651			ENSDARG00000095381
ENSDARG00000067608	ENSDARG00000026736			ENSDARG00000095415
ENSDARG00000067613	ENSDARG00000026757			ENSDARG00000095481
ENSDARG00000067634	ENSDARG00000026767			ENSDARG00000095592
ENSDARG00000067665	ENSDARG00000026787			ENSDARG00000095701
ENSDARG00000067701	ENSDARG00000026799			ENSDARG00000095757
ENSDARG00000067713	ENSDARG00000026840			ENSDARG00000095901
ENSDARG00000067717	ENSDARG00000026845
ENSDARG00000067723	ENSDARG00000026865
ENSDARG00000067727	ENSDARG00000026871
ENSDARG00000067785	ENSDARG00000026895
ENSDARG00000067820	ENSDARG00000026902
ENSDARG00000067829	ENSDARG00000026964
ENSDARG00000067850	ENSDARG00000027009
ENSDARG00000067858	ENSDARG00000027046
ENSDARG00000067908	ENSDARG00000027063
ENSDARG00000067949	ENSDARG00000027078
ENSDARG00000067958	ENSDARG00000027109
ENSDARG00000067964	ENSDARG00000027112
ENSDARG00000067969	ENSDARG00000027140
ENSDARG00000068008	ENSDARG00000027141
ENSDARG00000068100	ENSDARG00000027154
ENSDARG00000068114	ENSDARG00000027161
ENSDARG00000068128	ENSDARG00000027183
ENSDARG00000068149	ENSDARG00000027187
ENSDARG00000068161	ENSDARG00000027200
ENSDARG00000068191	ENSDARG00000027249
ENSDARG00000068199	ENSDARG00000027279
ENSDARG00000068240	ENSDARG00000027316
ENSDARG00000068245	ENSDARG00000027357
ENSDARG00000068296	ENSDARG00000027381
ENSDARG00000068365	ENSDARG00000027403
ENSDARG00000068370	ENSDARG00000027424
ENSDARG00000068417	ENSDARG00000027461
ENSDARG00000068484	ENSDARG00000027465
ENSDARG00000068516	ENSDARG00000027491
ENSDARG00000068567	ENSDARG00000027497
ENSDARG00000068600	ENSDARG00000027500
ENSDARG00000068709	ENSDARG00000027501
ENSDARG00000068714	ENSDARG00000027515
ENSDARG00000068759	ENSDARG00000027538
ENSDARG00000068830	ENSDARG00000027547
ENSDARG00000068841	ENSDARG00000027582
ENSDARG00000068858	ENSDARG00000027589
ENSDARG00000068868	ENSDARG00000027595
ENSDARG00000068903	ENSDARG00000027676
ENSDARG00000068926	ENSDARG00000027687
ENSDARG00000069011	ENSDARG00000027689
ENSDARG00000069017	ENSDARG00000027714
ENSDARG00000069028	ENSDARG00000027749
ENSDARG00000069037	ENSDARG00000027750
ENSDARG00000069160	ENSDARG00000027799
ENSDARG00000069192	ENSDARG00000027824
ENSDARG00000069223	ENSDARG00000027825
ENSDARG00000069242	ENSDARG00000027828
ENSDARG00000069246	ENSDARG00000027857
ENSDARG00000069260	ENSDARG00000027887
ENSDARG00000069295	ENSDARG00000027916
ENSDARG00000069329	ENSDARG00000027930
ENSDARG00000069402	ENSDARG00000027978
ENSDARG00000069407	ENSDARG00000028000
ENSDARG00000069427	ENSDARG00000028017
ENSDARG00000069435	ENSDARG00000028056
ENSDARG00000069481	ENSDARG00000028082
ENSDARG00000069484	ENSDARG00000028086
ENSDARG00000069485	ENSDARG00000028087
ENSDARG00000069518	ENSDARG00000028088
ENSDARG00000069555	ENSDARG00000028099
ENSDARG00000069559	ENSDARG00000028106
ENSDARG00000069583	ENSDARG00000028119
ENSDARG00000069589	ENSDARG00000028198
ENSDARG00000069591	ENSDARG00000028295
ENSDARG00000069669	ENSDARG00000028321
ENSDARG00000069717	ENSDARG00000028323
ENSDARG00000069748	ENSDARG00000028327
ENSDARG00000069756	ENSDARG00000028345
ENSDARG00000069765	ENSDARG00000028379
ENSDARG00000069766	ENSDARG00000028431
ENSDARG00000069841	ENSDARG00000028475
ENSDARG00000069850	ENSDARG00000028543
ENSDARG00000069866	ENSDARG00000028546
ENSDARG00000069917	ENSDARG00000028688
ENSDARG00000069956	ENSDARG00000028699
ENSDARG00000069982	ENSDARG00000028721
ENSDARG00000069994	ENSDARG00000028793
ENSDARG00000070056	ENSDARG00000028800
ENSDARG00000070100	ENSDARG00000028842
ENSDARG00000070162	ENSDARG00000028857
ENSDARG00000070174	ENSDARG00000028889
ENSDARG00000070231	ENSDARG00000028943
ENSDARG00000070272	ENSDARG00000028971
ENSDARG00000070314	ENSDARG00000028973
ENSDARG00000070319	ENSDARG00000029014
ENSDARG00000070338	ENSDARG00000029018
ENSDARG00000070340	ENSDARG00000029043
ENSDARG00000070343	ENSDARG00000029051
ENSDARG00000070360	ENSDARG00000029072
ENSDARG00000070362	ENSDARG00000029100
ENSDARG00000070389	ENSDARG00000029114
ENSDARG00000070394	ENSDARG00000029177
ENSDARG00000070404	ENSDARG00000029179
ENSDARG00000070417	ENSDARG00000029215
ENSDARG00000070425	ENSDARG00000029234
ENSDARG00000070442	ENSDARG00000029248
ENSDARG00000070449	ENSDARG00000029307
ENSDARG00000070452	ENSDARG00000029308
ENSDARG00000070456	ENSDARG00000029331
ENSDARG00000070473	ENSDARG00000029358
ENSDARG00000070478	ENSDARG00000029370
ENSDARG00000070480	ENSDARG00000029406
ENSDARG00000070485	ENSDARG00000029419
ENSDARG00000070487	ENSDARG00000029439
ENSDARG00000070491	ENSDARG00000029445
ENSDARG00000070511	ENSDARG00000029472
ENSDARG00000070536	ENSDARG00000029479
ENSDARG00000070538	ENSDARG00000029480
ENSDARG00000070560	ENSDARG00000029482
ENSDARG00000070588	ENSDARG00000029500
ENSDARG00000070650	ENSDARG00000029501
ENSDARG00000070653	ENSDARG00000029533
ENSDARG00000070654	ENSDARG00000029621
ENSDARG00000070834	ENSDARG00000029660
ENSDARG00000070864	ENSDARG00000029671
ENSDARG00000070866	ENSDARG00000029688
ENSDARG00000070929	ENSDARG00000029724
ENSDARG00000070932	ENSDARG00000029738
ENSDARG00000071012	ENSDARG00000029761
ENSDARG00000071024	ENSDARG00000029768
ENSDARG00000071036	ENSDARG00000029783
ENSDARG00000071070	ENSDARG00000029789
ENSDARG00000071085	ENSDARG00000029841
ENSDARG00000071088	ENSDARG00000029911
ENSDARG00000071090	ENSDARG00000029925
ENSDARG00000071213	ENSDARG00000029930
ENSDARG00000071230	ENSDARG00000030020
ENSDARG00000071314	ENSDARG00000030022
ENSDARG00000071326	ENSDARG00000030038
ENSDARG00000071394	ENSDARG00000030053
ENSDARG00000071425	ENSDARG00000030114
ENSDARG00000071492	ENSDARG00000030116
ENSDARG00000071496	ENSDARG00000030139
ENSDARG00000071528	ENSDARG00000030176
ENSDARG00000071672	ENSDARG00000030224
ENSDARG00000071685	ENSDARG00000030237
ENSDARG00000071837	ENSDARG00000030239
ENSDARG00000071879	ENSDARG00000030262
ENSDARG00000071889	ENSDARG00000030263
ENSDARG00000071890	ENSDARG00000030267
ENSDARG00000071891	ENSDARG00000030368
ENSDARG00000071892	ENSDARG00000030408
ENSDARG00000071893	ENSDARG00000030411
ENSDARG00000071894	ENSDARG00000030440
ENSDARG00000071895	ENSDARG00000030449
ENSDARG00000073688	ENSDARG00000030465
ENSDARG00000073716	ENSDARG00000030560
ENSDARG00000073724	ENSDARG00000030588
ENSDARG00000073744	ENSDARG00000030598
ENSDARG00000073753	ENSDARG00000030602
ENSDARG00000073755	ENSDARG00000030614
ENSDARG00000073822	ENSDARG00000030616
ENSDARG00000073845	ENSDARG00000030665
ENSDARG00000073883	ENSDARG00000030694
ENSDARG00000073896	ENSDARG00000030700
ENSDARG00000073917	ENSDARG00000030716
ENSDARG00000073930	ENSDARG00000030766
ENSDARG00000073975	ENSDARG00000030791
ENSDARG00000074017	ENSDARG00000030887
ENSDARG00000074033	ENSDARG00000030905
ENSDARG00000074049	ENSDARG00000030913
ENSDARG00000074052	ENSDARG00000030961
ENSDARG00000074089	ENSDARG00000030972
ENSDARG00000074120	ENSDARG00000030999
ENSDARG00000074136	ENSDARG00000031001
ENSDARG00000074145	ENSDARG00000031014
ENSDARG00000074153	ENSDARG00000031064
ENSDARG00000074186	ENSDARG00000031086
ENSDARG00000074202	ENSDARG00000031161
ENSDARG00000074226	ENSDARG00000031203
ENSDARG00000074283	ENSDARG00000031216
ENSDARG00000074302	ENSDARG00000031219
ENSDARG00000074306	ENSDARG00000031240
ENSDARG00000074317	ENSDARG00000031243
ENSDARG00000074348	ENSDARG00000031248
ENSDARG00000074357	ENSDARG00000031317
ENSDARG00000074358	ENSDARG00000031346
ENSDARG00000074363	ENSDARG00000031372
ENSDARG00000074369	ENSDARG00000031382
ENSDARG00000074378	ENSDARG00000031435
ENSDARG00000074379	ENSDARG00000031465
ENSDARG00000074384	ENSDARG00000031475
ENSDARG00000074389	ENSDARG00000031494
ENSDARG00000074422	ENSDARG00000031533
ENSDARG00000074430	ENSDARG00000031560
ENSDARG00000074444	ENSDARG00000031562
ENSDARG00000074451	ENSDARG00000031632
ENSDARG00000074503	ENSDARG00000031680
ENSDARG00000074546	ENSDARG00000031745
ENSDARG00000074552	ENSDARG00000031751
ENSDARG00000074563	ENSDARG00000031770
ENSDARG00000074583	ENSDARG00000031774
ENSDARG00000074600	ENSDARG00000031775
ENSDARG00000074614	ENSDARG00000031795
ENSDARG00000074645	ENSDARG00000031845
ENSDARG00000074665	ENSDARG00000031848
ENSDARG00000074666	ENSDARG00000031855
ENSDARG00000074738	ENSDARG00000031888
ENSDARG00000074760	ENSDARG00000031930
ENSDARG00000074808	ENSDARG00000031981
ENSDARG00000074858	ENSDARG00000032005
ENSDARG00000074863	ENSDARG00000032037
ENSDARG00000074876	ENSDARG00000032072
ENSDARG00000074903	ENSDARG00000032103
ENSDARG00000074905	ENSDARG00000032117
ENSDARG00000074959	ENSDARG00000032126
ENSDARG00000075008	ENSDARG00000032129
ENSDARG00000075025	ENSDARG00000032155
ENSDARG00000075030	ENSDARG00000032175
ENSDARG00000075048	ENSDARG00000032211
ENSDARG00000075052	ENSDARG00000032237
ENSDARG00000075110	ENSDARG00000032261
ENSDARG00000075111	ENSDARG00000032264
ENSDARG00000075115	ENSDARG00000032298
ENSDARG00000075116	ENSDARG00000032340
ENSDARG00000075121	ENSDARG00000032373
ENSDARG00000075133	ENSDARG00000032405
ENSDARG00000075170	ENSDARG00000032431
ENSDARG00000075180	ENSDARG00000032444
ENSDARG00000075201	ENSDARG00000032516
ENSDARG00000075204	ENSDARG00000032532
ENSDARG00000075212	ENSDARG00000032535
ENSDARG00000075231	ENSDARG00000032575
ENSDARG00000075245	ENSDARG00000032614
ENSDARG00000075249	ENSDARG00000032651
ENSDARG00000075260	ENSDARG00000032653
ENSDARG00000075261	ENSDARG00000032725
ENSDARG00000075268	ENSDARG00000032750
ENSDARG00000075274	ENSDARG00000032761
ENSDARG00000075277	ENSDARG00000032780
ENSDARG00000075284	ENSDARG00000032876
ENSDARG00000075310	ENSDARG00000032929
ENSDARG00000075315	ENSDARG00000032932
ENSDARG00000075321	ENSDARG00000032951
ENSDARG00000075337	ENSDARG00000032970
ENSDARG00000075339	ENSDARG00000032985
ENSDARG00000075370	ENSDARG00000033020
ENSDARG00000075380	ENSDARG00000033143
ENSDARG00000075389	ENSDARG00000033184
ENSDARG00000075476	ENSDARG00000033231
ENSDARG00000075485	ENSDARG00000033355
ENSDARG00000075525	ENSDARG00000033367
ENSDARG00000075527	ENSDARG00000033451
ENSDARG00000075532	ENSDARG00000033533
ENSDARG00000075540	ENSDARG00000033537
ENSDARG00000075603	ENSDARG00000033539
ENSDARG00000075608	ENSDARG00000033548
ENSDARG00000075625	ENSDARG00000033586
ENSDARG00000075648	ENSDARG00000033596
ENSDARG00000075657	ENSDARG00000033599
ENSDARG00000075659	ENSDARG00000033647
ENSDARG00000075694	ENSDARG00000033660
ENSDARG00000075699	ENSDARG00000033757
ENSDARG00000075724	ENSDARG00000033771
ENSDARG00000075738	ENSDARG00000033804
ENSDARG00000075759	ENSDARG00000033811
ENSDARG00000075761	ENSDARG00000033872
ENSDARG00000075763	ENSDARG00000033889
ENSDARG00000075769	ENSDARG00000033901
ENSDARG00000075774	ENSDARG00000033916
ENSDARG00000075779	ENSDARG00000033953
ENSDARG00000075785	ENSDARG00000034043
ENSDARG00000075795	ENSDARG00000034160
ENSDARG00000075812	ENSDARG00000034189
ENSDARG00000075815	ENSDARG00000034195
ENSDARG00000075821	ENSDARG00000034215
ENSDARG00000075831	ENSDARG00000034243
ENSDARG00000075837	ENSDARG00000034256
ENSDARG00000075845	ENSDARG00000034313
ENSDARG00000075854	ENSDARG00000034358
ENSDARG00000075856	ENSDARG00000034427
ENSDARG00000075857	ENSDARG00000034467
ENSDARG00000075864	ENSDARG00000034470
ENSDARG00000075909	ENSDARG00000034568
ENSDARG00000075923	ENSDARG00000034662
ENSDARG00000075935	ENSDARG00000034700
ENSDARG00000075942	ENSDARG00000034763
ENSDARG00000075951	ENSDARG00000034768
ENSDARG00000075978	ENSDARG00000034771
ENSDARG00000075989	ENSDARG00000034826
ENSDARG00000076011	ENSDARG00000034897
ENSDARG00000076020	ENSDARG00000034982
ENSDARG00000076022	ENSDARG00000035023
ENSDARG00000076058	ENSDARG00000035084
ENSDARG00000076070	ENSDARG00000035120
ENSDARG00000076093	ENSDARG00000035136
ENSDARG00000076107	ENSDARG00000035137
ENSDARG00000076111	ENSDARG00000035149
ENSDARG00000076142	ENSDARG00000035256
ENSDARG00000076149	ENSDARG00000035257
ENSDARG00000076174	ENSDARG00000035273
ENSDARG00000076215	ENSDARG00000035285
ENSDARG00000076238	ENSDARG00000035308
ENSDARG00000076320	ENSDARG00000035322
ENSDARG00000076338	ENSDARG00000035323
ENSDARG00000076339	ENSDARG00000035325
ENSDARG00000076360	ENSDARG00000035330
ENSDARG00000076391	ENSDARG00000035352
ENSDARG00000076420	ENSDARG00000035367
ENSDARG00000076449	ENSDARG00000035391
ENSDARG00000076460	ENSDARG00000035400
ENSDARG00000076461	ENSDARG00000035423
ENSDARG00000076472	ENSDARG00000035427
ENSDARG00000076499	ENSDARG00000035433
ENSDARG00000076563	ENSDARG00000035470
ENSDARG00000076577	ENSDARG00000035471
ENSDARG00000076590	ENSDARG00000035506
ENSDARG00000076591	ENSDARG00000035535
ENSDARG00000076594	ENSDARG00000035557
ENSDARG00000076670	ENSDARG00000035558
ENSDARG00000076707	ENSDARG00000035564
ENSDARG00000076712	ENSDARG00000035573
ENSDARG00000076733	ENSDARG00000035577
ENSDARG00000076777	ENSDARG00000035595
ENSDARG00000076796	ENSDARG00000035596
ENSDARG00000076801	ENSDARG00000035598
ENSDARG00000076835	ENSDARG00000035634
ENSDARG00000076843	ENSDARG00000035650
ENSDARG00000076856	ENSDARG00000035660
ENSDARG00000076857	ENSDARG00000035676
ENSDARG00000076919	ENSDARG00000035696
ENSDARG00000076936	ENSDARG00000035697
ENSDARG00000076943	ENSDARG00000035706
ENSDARG00000076980	ENSDARG00000035747
ENSDARG00000076987	ENSDARG00000035756
ENSDARG00000077047	ENSDARG00000035768
ENSDARG00000077051	ENSDARG00000035770
ENSDARG00000077057	ENSDARG00000035771
ENSDARG00000077087	ENSDARG00000035781
ENSDARG00000077094	ENSDARG00000035808
ENSDARG00000077098	ENSDARG00000035821
ENSDARG00000077121	ENSDARG00000035823
ENSDARG00000077145	ENSDARG00000035835
ENSDARG00000077157	ENSDARG00000035838
ENSDARG00000077190	ENSDARG00000035844
ENSDARG00000077193	ENSDARG00000035860
ENSDARG00000077217	ENSDARG00000035871
ENSDARG00000077220	ENSDARG00000035952
ENSDARG00000077295	ENSDARG00000035986
ENSDARG00000077310	ENSDARG00000035987
ENSDARG00000077328	ENSDARG00000035993
ENSDARG00000077343	ENSDARG00000036012
ENSDARG00000077357	ENSDARG00000036016
ENSDARG00000077369	ENSDARG00000036028
ENSDARG00000077377	ENSDARG00000036036
ENSDARG00000077389	ENSDARG00000036040
ENSDARG00000077426	ENSDARG00000036041
ENSDARG00000077500	ENSDARG00000036043
ENSDARG00000077539	ENSDARG00000036044
ENSDARG00000077544	ENSDARG00000036069
ENSDARG00000077606	ENSDARG00000036071
ENSDARG00000077608	ENSDARG00000036104
ENSDARG00000077622	ENSDARG00000036107
ENSDARG00000077643	ENSDARG00000036140
ENSDARG00000077645	ENSDARG00000036156
ENSDARG00000077652	ENSDARG00000036180
ENSDARG00000077656	ENSDARG00000036190
ENSDARG00000077691	ENSDARG00000036232
ENSDARG00000077740	ENSDARG00000036251
ENSDARG00000077755	ENSDARG00000036272
ENSDARG00000077765	ENSDARG00000036293
ENSDARG00000077771	ENSDARG00000036305
ENSDARG00000077792	ENSDARG00000036316
ENSDARG00000077822	ENSDARG00000036337
ENSDARG00000077840	ENSDARG00000036338
ENSDARG00000077842	ENSDARG00000036359
ENSDARG00000077846	ENSDARG00000036376
ENSDARG00000077852	ENSDARG00000036388
ENSDARG00000077854	ENSDARG00000036394
ENSDARG00000077867	ENSDARG00000036402
ENSDARG00000077897	ENSDARG00000036414
ENSDARG00000077915	ENSDARG00000036451
ENSDARG00000077954	ENSDARG00000036457
ENSDARG00000077964	ENSDARG00000036463
ENSDARG00000077988	ENSDARG00000036473
ENSDARG00000078050	ENSDARG00000036481
ENSDARG00000078084	ENSDARG00000036489
ENSDARG00000078108	ENSDARG00000036493
ENSDARG00000078130	ENSDARG00000036500
ENSDARG00000078148	ENSDARG00000036542
ENSDARG00000078167	ENSDARG00000036577
ENSDARG00000078179	ENSDARG00000036587
ENSDARG00000078187	ENSDARG00000036588
ENSDARG00000078190	ENSDARG00000036592
ENSDARG00000078208	ENSDARG00000036593
ENSDARG00000078215	ENSDARG00000036630
ENSDARG00000078216	ENSDARG00000036684
ENSDARG00000078233	ENSDARG00000036698
ENSDARG00000078239	ENSDARG00000036713
ENSDARG00000078241	ENSDARG00000036715
ENSDARG00000078256	ENSDARG00000036721
ENSDARG00000078262	ENSDARG00000036750
ENSDARG00000078270	ENSDARG00000036764
ENSDARG00000078281	ENSDARG00000036767
ENSDARG00000078299	ENSDARG00000036773
ENSDARG00000078317	ENSDARG00000036781
ENSDARG00000078328	ENSDARG00000036791
ENSDARG00000078329	ENSDARG00000036811
ENSDARG00000078338	ENSDARG00000036818
ENSDARG00000078339	ENSDARG00000036833
ENSDARG00000078400	ENSDARG00000036853
ENSDARG00000078425	ENSDARG00000036870
ENSDARG00000078430	ENSDARG00000036888
ENSDARG00000078445	ENSDARG00000036903
ENSDARG00000078448	ENSDARG00000036924
ENSDARG00000078514	ENSDARG00000036943
ENSDARG00000078528	ENSDARG00000036944
ENSDARG00000078529	ENSDARG00000036956
ENSDARG00000078537	ENSDARG00000036966
ENSDARG00000078555	ENSDARG00000036974
ENSDARG00000078567	ENSDARG00000036985
ENSDARG00000078570	ENSDARG00000037017
ENSDARG00000078572	ENSDARG00000037042
ENSDARG00000078593	ENSDARG00000037057
ENSDARG00000078615	ENSDARG00000037066
ENSDARG00000078618	ENSDARG00000037067
ENSDARG00000078705	ENSDARG00000037071
ENSDARG00000078707	ENSDARG00000037094
ENSDARG00000078718	ENSDARG00000037099
ENSDARG00000078733	ENSDARG00000037108
ENSDARG00000078752	ENSDARG00000037109
ENSDARG00000078761	ENSDARG00000037153
ENSDARG00000078778	ENSDARG00000037182
ENSDARG00000078797	ENSDARG00000037196
ENSDARG00000078842	ENSDARG00000037245
ENSDARG00000078863	ENSDARG00000037259
ENSDARG00000078866	ENSDARG00000037260
ENSDARG00000078899	ENSDARG00000037267
ENSDARG00000078917	ENSDARG00000037307
ENSDARG00000078940	ENSDARG00000037345
ENSDARG00000078951	ENSDARG00000037346
ENSDARG00000078959	ENSDARG00000037350
ENSDARG00000078998	ENSDARG00000037356
ENSDARG00000079049	ENSDARG00000037359
ENSDARG00000079095	ENSDARG00000037373
ENSDARG00000079124	ENSDARG00000037388
ENSDARG00000079153	ENSDARG00000037392
ENSDARG00000079171	ENSDARG00000037405
ENSDARG00000079198	ENSDARG00000037421
ENSDARG00000079199	ENSDARG00000037473
ENSDARG00000079226	ENSDARG00000037487
ENSDARG00000079272	ENSDARG00000037506
ENSDARG00000079285	ENSDARG00000037517
ENSDARG00000079286	ENSDARG00000037528
ENSDARG00000079289	ENSDARG00000037532
ENSDARG00000079324	ENSDARG00000037539
ENSDARG00000079326	ENSDARG00000037554
ENSDARG00000079376	ENSDARG00000037570
ENSDARG00000079384	ENSDARG00000037613
ENSDARG00000079396	ENSDARG00000037639
ENSDARG00000079424	ENSDARG00000037640
ENSDARG00000079433	ENSDARG00000037654
ENSDARG00000079444	ENSDARG00000037665
ENSDARG00000079446	ENSDARG00000037675
ENSDARG00000079469	ENSDARG00000037679
ENSDARG00000079478	ENSDARG00000037706
ENSDARG00000079482	ENSDARG00000037713
ENSDARG00000079483	ENSDARG00000037738
ENSDARG00000079489	ENSDARG00000037781
ENSDARG00000079491	ENSDARG00000037832
ENSDARG00000079496	ENSDARG00000037836
ENSDARG00000079501	ENSDARG00000037846
ENSDARG00000079516	ENSDARG00000037852
ENSDARG00000079522	ENSDARG00000037861
ENSDARG00000079533	ENSDARG00000037883
ENSDARG00000079549	ENSDARG00000037884
ENSDARG00000079555	ENSDARG00000037894
ENSDARG00000079591	ENSDARG00000037897
ENSDARG00000079622	ENSDARG00000037900
ENSDARG00000079632	ENSDARG00000037905
ENSDARG00000079636	ENSDARG00000037906
ENSDARG00000079637	ENSDARG00000037919
ENSDARG00000079640	ENSDARG00000037928
ENSDARG00000079656	ENSDARG00000037929
ENSDARG00000079659	ENSDARG00000037958
ENSDARG00000079675	ENSDARG00000037961
ENSDARG00000079686	ENSDARG00000037963
ENSDARG00000079703	ENSDARG00000037965
ENSDARG00000079738	ENSDARG00000037968
ENSDARG00000079751	ENSDARG00000037998
ENSDARG00000079766	ENSDARG00000038005
ENSDARG00000079770	ENSDARG00000038025
ENSDARG00000079788	ENSDARG00000038027
ENSDARG00000079857	ENSDARG00000038028
ENSDARG00000079860	ENSDARG00000038043
ENSDARG00000079869	ENSDARG00000038066
ENSDARG00000079891	ENSDARG00000038067
ENSDARG00000079934	ENSDARG00000038068
ENSDARG00000079937	ENSDARG00000038075
ENSDARG00000079964	ENSDARG00000038076
ENSDARG00000079986	ENSDARG00000038089
ENSDARG00000080006	ENSDARG00000038113
ENSDARG00000080594	ENSDARG00000038121
ENSDARG00000081440	ENSDARG00000038133
ENSDARG00000081785	ENSDARG00000038141
ENSDARG00000081807	ENSDARG00000038186
ENSDARG00000082099	ENSDARG00000038188
ENSDARG00000082222	ENSDARG00000038198
ENSDARG00000082399	ENSDARG00000038213
ENSDARG00000082755	ENSDARG00000038219
ENSDARG00000082766	ENSDARG00000038226
ENSDARG00000082877	ENSDARG00000038228
ENSDARG00000083415	ENSDARG00000038239
ENSDARG00000083496	ENSDARG00000038243
ENSDARG00000083582	ENSDARG00000038245
ENSDARG00000084224	ENSDARG00000038278
ENSDARG00000084924	ENSDARG00000038281
ENSDARG00000086027	ENSDARG00000038288
ENSDARG00000086033	ENSDARG00000038290
ENSDARG00000086037	ENSDARG00000038300
ENSDARG00000086044	ENSDARG00000038308
ENSDARG00000086057	ENSDARG00000038315
ENSDARG00000086104	ENSDARG00000038348
ENSDARG00000086133	ENSDARG00000038361
ENSDARG00000086160	ENSDARG00000038372
ENSDARG00000086172	ENSDARG00000038374
ENSDARG00000086248	ENSDARG00000038475
ENSDARG00000086300	ENSDARG00000038489
ENSDARG00000086306	ENSDARG00000038518
ENSDARG00000086319	ENSDARG00000038561
ENSDARG00000086321	ENSDARG00000038566
ENSDARG00000086326	ENSDARG00000038567
ENSDARG00000086355	ENSDARG00000038624
ENSDARG00000086391	ENSDARG00000038639
ENSDARG00000086409	ENSDARG00000038658
ENSDARG00000086431	ENSDARG00000038686
ENSDARG00000086450	ENSDARG00000038737
ENSDARG00000086454	ENSDARG00000038770
ENSDARG00000086471	ENSDARG00000038787
ENSDARG00000086479	ENSDARG00000038826
ENSDARG00000086566	ENSDARG00000038870
ENSDARG00000086576	ENSDARG00000038876
ENSDARG00000086581	ENSDARG00000038879
ENSDARG00000086609	ENSDARG00000038882
ENSDARG00000086615	ENSDARG00000038894
ENSDARG00000086645	ENSDARG00000038964
ENSDARG00000086663	ENSDARG00000038967
ENSDARG00000086668	ENSDARG00000038976
ENSDARG00000086690	ENSDARG00000038978
ENSDARG00000086693	ENSDARG00000038980
ENSDARG00000086711	ENSDARG00000038996
ENSDARG00000086716	ENSDARG00000039020
ENSDARG00000086731	ENSDARG00000039162
ENSDARG00000086750	ENSDARG00000039164
ENSDARG00000086768	ENSDARG00000039185
ENSDARG00000086785	ENSDARG00000039194
ENSDARG00000086799	ENSDARG00000039197
ENSDARG00000086825	ENSDARG00000039208
ENSDARG00000086826	ENSDARG00000039213
ENSDARG00000086830	ENSDARG00000039217
ENSDARG00000086851	ENSDARG00000039241
ENSDARG00000086897	ENSDARG00000039255
ENSDARG00000086927	ENSDARG00000039256
ENSDARG00000086960	ENSDARG00000039265
ENSDARG00000086969	ENSDARG00000039266
ENSDARG00000086976	ENSDARG00000039310
ENSDARG00000087101	ENSDARG00000039316
ENSDARG00000087195	ENSDARG00000039322
ENSDARG00000087205	ENSDARG00000039338
ENSDARG00000087220	ENSDARG00000039340
ENSDARG00000087251	ENSDARG00000039345
ENSDARG00000087275	ENSDARG00000039347
ENSDARG00000087287	ENSDARG00000039352
ENSDARG00000087295	ENSDARG00000039363
ENSDARG00000087299	ENSDARG00000039365
ENSDARG00000087319	ENSDARG00000039385
ENSDARG00000087333	ENSDARG00000039386
ENSDARG00000087357	ENSDARG00000039399
ENSDARG00000087365	ENSDARG00000039400
ENSDARG00000087372	ENSDARG00000039411
ENSDARG00000087397	ENSDARG00000039443
ENSDARG00000087402	ENSDARG00000039493
ENSDARG00000087418	ENSDARG00000039513
ENSDARG00000087450	ENSDARG00000039515
ENSDARG00000087492	ENSDARG00000039543
ENSDARG00000087495	ENSDARG00000039583
ENSDARG00000087535	ENSDARG00000039641
ENSDARG00000087544	ENSDARG00000039642
ENSDARG00000087597	ENSDARG00000039649
ENSDARG00000087599	ENSDARG00000039666
ENSDARG00000087618	ENSDARG00000039669
ENSDARG00000087622	ENSDARG00000039687
ENSDARG00000087651	ENSDARG00000039778
ENSDARG00000087665	ENSDARG00000039784
ENSDARG00000087681	ENSDARG00000039801
ENSDARG00000087699	ENSDARG00000039820
ENSDARG00000087714	ENSDARG00000039830
ENSDARG00000087722	ENSDARG00000039832
ENSDARG00000087736	ENSDARG00000039851
ENSDARG00000087753	ENSDARG00000039863
ENSDARG00000087756	ENSDARG00000039872
ENSDARG00000087758	ENSDARG00000039878
ENSDARG00000087780	ENSDARG00000039880
ENSDARG00000087781	ENSDARG00000039887
ENSDARG00000087821	ENSDARG00000039892
ENSDARG00000087905	ENSDARG00000039899
ENSDARG00000087932	ENSDARG00000039901
ENSDARG00000088001	ENSDARG00000039913
ENSDARG00000088037	ENSDARG00000039914
ENSDARG00000088050	ENSDARG00000039915
ENSDARG00000088062	ENSDARG00000039926
ENSDARG00000088069	ENSDARG00000039945
ENSDARG00000088119	ENSDARG00000039969
ENSDARG00000088132	ENSDARG00000039996
ENSDARG00000088137	ENSDARG00000040022
ENSDARG00000088146	ENSDARG00000040031
ENSDARG00000088154	ENSDARG00000040036
ENSDARG00000088204	ENSDARG00000040064
ENSDARG00000088214	ENSDARG00000040067
ENSDARG00000088225	ENSDARG00000040076
ENSDARG00000088231	ENSDARG00000040080
ENSDARG00000088245	ENSDARG00000040085
ENSDARG00000088271	ENSDARG00000040095
ENSDARG00000088303	ENSDARG00000040111
ENSDARG00000088371	ENSDARG00000040128
ENSDARG00000088396	ENSDARG00000040133
ENSDARG00000088424	ENSDARG00000040149
ENSDARG00000088432	ENSDARG00000040151
ENSDARG00000088475	ENSDARG00000040157
ENSDARG00000088484	ENSDARG00000040178
ENSDARG00000088490	ENSDARG00000040245
ENSDARG00000088515	ENSDARG00000040259
ENSDARG00000088549	ENSDARG00000040287
ENSDARG00000088559	ENSDARG00000040295
ENSDARG00000088560	ENSDARG00000040352
ENSDARG00000088574	ENSDARG00000040362
ENSDARG00000088586	ENSDARG00000040439
ENSDARG00000088641	ENSDARG00000040440
ENSDARG00000088702	ENSDARG00000040452
ENSDARG00000088712	ENSDARG00000040463
ENSDARG00000088722	ENSDARG00000040479
ENSDARG00000088723	ENSDARG00000040543
ENSDARG00000088754	ENSDARG00000040546
ENSDARG00000088779	ENSDARG00000040548
ENSDARG00000088799	ENSDARG00000040553
ENSDARG00000088801	ENSDARG00000040556
ENSDARG00000088813	ENSDARG00000040559
ENSDARG00000088833	ENSDARG00000040566
ENSDARG00000088890	ENSDARG00000040606
ENSDARG00000088898	ENSDARG00000040620
ENSDARG00000088905	ENSDARG00000040633
ENSDARG00000088913	ENSDARG00000040684
ENSDARG00000088933	ENSDARG00000040700
ENSDARG00000088937	ENSDARG00000040705
ENSDARG00000088959	ENSDARG00000040712
ENSDARG00000088967	ENSDARG00000040730
ENSDARG00000088977	ENSDARG00000040822
ENSDARG00000088979	ENSDARG00000040853
ENSDARG00000089041	ENSDARG00000040869
ENSDARG00000089056	ENSDARG00000040881
ENSDARG00000089060	ENSDARG00000040898
ENSDARG00000089061	ENSDARG00000040912
ENSDARG00000089064	ENSDARG00000040917
ENSDARG00000089066	ENSDARG00000040923
ENSDARG00000089076	ENSDARG00000040971
ENSDARG00000089118	ENSDARG00000041051
ENSDARG00000089172	ENSDARG00000041068
ENSDARG00000089193	ENSDARG00000041071
ENSDARG00000089218	ENSDARG00000041072
ENSDARG00000089236	ENSDARG00000041080
ENSDARG00000089253	ENSDARG00000041115
ENSDARG00000089263	ENSDARG00000041119
ENSDARG00000089270	ENSDARG00000041125
ENSDARG00000089286	ENSDARG00000041141
ENSDARG00000089318	ENSDARG00000041155
ENSDARG00000089319	ENSDARG00000041157
ENSDARG00000089336	ENSDARG00000041169
ENSDARG00000089358	ENSDARG00000041182
ENSDARG00000089362	ENSDARG00000041190
ENSDARG00000089365	ENSDARG00000041217
ENSDARG00000089393	ENSDARG00000041232
ENSDARG00000089411	ENSDARG00000041237
ENSDARG00000089423	ENSDARG00000041239
ENSDARG00000089439	ENSDARG00000041250
ENSDARG00000089463	ENSDARG00000041252
ENSDARG00000089465	ENSDARG00000041294
ENSDARG00000089467	ENSDARG00000041314
ENSDARG00000089468	ENSDARG00000041323
ENSDARG00000089490	ENSDARG00000041337
ENSDARG00000089499	ENSDARG00000041338
ENSDARG00000089506	ENSDARG00000041340
ENSDARG00000089512	ENSDARG00000041361
ENSDARG00000089517	ENSDARG00000041372
ENSDARG00000089559	ENSDARG00000041373
ENSDARG00000089564	ENSDARG00000041394
ENSDARG00000089570	ENSDARG00000041400
ENSDARG00000089586	ENSDARG00000041402
ENSDARG00000089622	ENSDARG00000041411
ENSDARG00000089650	ENSDARG00000041417
ENSDARG00000089717	ENSDARG00000041421
ENSDARG00000089734	ENSDARG00000041425
ENSDARG00000089750	ENSDARG00000041481
ENSDARG00000089769	ENSDARG00000041511
ENSDARG00000089791	ENSDARG00000041515
ENSDARG00000089806	ENSDARG00000041516
ENSDARG00000089816	ENSDARG00000041533
ENSDARG00000089817	ENSDARG00000041538
ENSDARG00000089858	ENSDARG00000041560
ENSDARG00000089863	ENSDARG00000041562
ENSDARG00000089887	ENSDARG00000041569
ENSDARG00000089921	ENSDARG00000041595
ENSDARG00000089935	ENSDARG00000041600
ENSDARG00000089937	ENSDARG00000041607
ENSDARG00000090024	ENSDARG00000041619
ENSDARG00000090028	ENSDARG00000041627
ENSDARG00000090033	ENSDARG00000041665
ENSDARG00000090126	ENSDARG00000041689
ENSDARG00000090164	ENSDARG00000041693
ENSDARG00000090173	ENSDARG00000041720
ENSDARG00000090194	ENSDARG00000041723
ENSDARG00000090203	ENSDARG00000041724
ENSDARG00000090204	ENSDARG00000041754
ENSDARG00000090292	ENSDARG00000041830
ENSDARG00000090311	ENSDARG00000041864
ENSDARG00000090314	ENSDARG00000041875
ENSDARG00000090316	ENSDARG00000041878
ENSDARG00000090338	ENSDARG00000041887
ENSDARG00000090343	ENSDARG00000041895
ENSDARG00000090358	ENSDARG00000041926
ENSDARG00000090371	ENSDARG00000041947
ENSDARG00000090385	ENSDARG00000041951
ENSDARG00000090392	ENSDARG00000042000
ENSDARG00000090402	ENSDARG00000042004
ENSDARG00000090422	ENSDARG00000042025
ENSDARG00000090441	ENSDARG00000042029
ENSDARG00000090456	ENSDARG00000042045
ENSDARG00000090468	ENSDARG00000042049
ENSDARG00000090482	ENSDARG00000042065
ENSDARG00000090512	ENSDARG00000042071
ENSDARG00000090535	ENSDARG00000042072
ENSDARG00000090537	ENSDARG00000042077
ENSDARG00000090561	ENSDARG00000042080
ENSDARG00000090570	ENSDARG00000042087
ENSDARG00000090580	ENSDARG00000042090
ENSDARG00000090587	ENSDARG00000042091
ENSDARG00000090605	ENSDARG00000042094
ENSDARG00000090614	ENSDARG00000042111
ENSDARG00000090617	ENSDARG00000042120
ENSDARG00000090623	ENSDARG00000042126
ENSDARG00000090635	ENSDARG00000042139
ENSDARG00000090654	ENSDARG00000042141
ENSDARG00000090687	ENSDARG00000042215
ENSDARG00000090765	ENSDARG00000042259
ENSDARG00000090769	ENSDARG00000042261
ENSDARG00000090776	ENSDARG00000042272
ENSDARG00000090785	ENSDARG00000042285
ENSDARG00000090795	ENSDARG00000042308
ENSDARG00000090824	ENSDARG00000042319
ENSDARG00000090834	ENSDARG00000042322
ENSDARG00000090856	ENSDARG00000042370
ENSDARG00000090866	ENSDARG00000042375
ENSDARG00000090867	ENSDARG00000042382
ENSDARG00000090918	ENSDARG00000042383
ENSDARG00000090919	ENSDARG00000042389
ENSDARG00000090930	ENSDARG00000042391
ENSDARG00000090937	ENSDARG00000042401
ENSDARG00000090972	ENSDARG00000042428
ENSDARG00000090973	ENSDARG00000042458
ENSDARG00000090976	ENSDARG00000042489
ENSDARG00000090977	ENSDARG00000042492
ENSDARG00000090981	ENSDARG00000042508
ENSDARG00000090982	ENSDARG00000042517
ENSDARG00000091028	ENSDARG00000042521
ENSDARG00000091103	ENSDARG00000042527
ENSDARG00000091110	ENSDARG00000042534
ENSDARG00000091169	ENSDARG00000042539
ENSDARG00000091201	ENSDARG00000042551
ENSDARG00000091213	ENSDARG00000042566
ENSDARG00000091232	ENSDARG00000042571
ENSDARG00000091241	ENSDARG00000042615
ENSDARG00000091279	ENSDARG00000042637
ENSDARG00000091287	ENSDARG00000042641
ENSDARG00000091292	ENSDARG00000042658
ENSDARG00000091329	ENSDARG00000042659
ENSDARG00000091348	ENSDARG00000042660
ENSDARG00000091352	ENSDARG00000042661
ENSDARG00000091366	ENSDARG00000042689
ENSDARG00000091375	ENSDARG00000042712
ENSDARG00000091398	ENSDARG00000042714
ENSDARG00000091399	ENSDARG00000042717
ENSDARG00000091431	ENSDARG00000042726
ENSDARG00000091468	ENSDARG00000042727
ENSDARG00000091534	ENSDARG00000042729
ENSDARG00000091537	ENSDARG00000042732
[truncated: 2,977 more rows]
