# Supplementary material for: Global identification of Smad2 and Eomesodermin targets in zebrafish identifies a conserved transcriptional network in mesendoderm and a novel role for Eomesodermin in repression of ectodermal gene expression
Source: BMC Biol. 2014 Oct 3;12:81. doi: 10.1186/s12915-014-0081-5 (PMC4206766; doi:10.1186/s12915-014-0081-5)
Supplement: Additional file 8: Table S4. — Functional and anatomical enrichment results obtained using DAVID. [file 12915_2014_81_MOESM8_ESM.xlsx]

## Sheet: Sheet1
Table S4: Functional and anatomical enrichment results obtained using DAVID. The top 20 significant terms (Benjamini corrected P ≤ 0.05) are reported where more terms were identified.
The part of the paper to which the analyses relate are indicated above each sub-table. Tables are colour coded as in the relevant figure where appropriate.
Genes upregulated on ndr1 overexpression, P ≤ 0.02 - see Fig. 1
Category	Term	Count	%	PValue	Genes	List Total	Pop Hits	Pop Total	Fold Enrichment	Bonferroni	Benjamini	FDR
GOTERM_BP_FAT	GO:0007389~pattern specification process	25	11.0619	1.82e-13	ENSDARG00000019335, ENSDARG00000020164, ENSDARG00000009737, ENSDARG00000057096, ENSDARG00000041341, ENSDARG00000007329, ENSDARG00000002336, ENSDARG00000016139, ENSDARG00000070914, ENSDARG00000012788, ENSDARG00000019995, ENSDARG00000015554, ENSDARG00000014098, ENSDARG00000052910, ENSDARG00000009905, ENSDARG00000069252, ENSDARG00000055381, ENSDARG00000006110, ENSDARG00000021201, ENSDARG00000019920,…	114	205	6097	6.52225	1.14e-10	1.14e-10	2.71e-10
GOTERM_BP_FAT	GO:0003002~regionalization	17	7.52212	9.5e-09	ENSDARG00000015554, ENSDARG00000019335, ENSDARG00000020164, ENSDARG00000052910, ENSDARG00000057096, ENSDARG00000009905, ENSDARG00000055381, ENSDARG00000006110, ENSDARG00000002336, ENSDARG00000023520, ENSDARG00000003399, ENSDARG00000070914, ENSDARG00000012788, ENSDARG00000019995, ENSDARG00000037362, ENSDARG00000068094, ENSDARG00000059073	114	148	6097	6.14326	5.96e-06	2.98e-06	1.41e-05
GOTERM_BP_FAT	GO:0007498~mesoderm development	10	4.42478	6.23e-08	ENSDARG00000023520, ENSDARG00000003399, ENSDARG00000041341, ENSDARG00000052910, ENSDARG00000009905, ENSDARG00000076571, ENSDARG00000007329, ENSDARG00000019995, ENSDARG00000004256, ENSDARG00000014091	114	43	6097	12.4378	3.91e-05	9.77e-06	9.26e-05
GOTERM_BP_FAT	GO:0007368~determination of left/right symmetry	11	4.86726	7.93e-08	ENSDARG00000014098, ENSDARG00000003399, ENSDARG00000041341, ENSDARG00000016139, ENSDARG00000009905, ENSDARG00000006110, ENSDARG00000007329, ENSDARG00000019995, ENSDARG00000021201, ENSDARG00000019920, ENSDARG00000019969	114	58	6097	10.1432	4.97e-05	9.94e-06	0.000118
GOTERM_BP_FAT	GO:0007492~endoderm development	8	3.53982	5.85e-08	ENSDARG00000017821, ENSDARG00000009737, ENSDARG00000003399, ENSDARG00000041341, ENSDARG00000052910, ENSDARG00000069252, ENSDARG00000014091, ENSDARG00000044688, ENSDARG00000003411	114	21	6097	20.3743	3.67e-05	1.22e-05	8.69e-05
GOTERM_BP_FAT	GO:0009799~determination of symmetry	11	4.86726	5.73e-07	ENSDARG00000014098, ENSDARG00000003399, ENSDARG00000041341, ENSDARG00000016139, ENSDARG00000009905, ENSDARG00000006110, ENSDARG00000007329, ENSDARG00000019995, ENSDARG00000021201, ENSDARG00000019920, ENSDARG00000019969	114	71	6097	8.28601	0.000359	5.13e-05	0.000852
GOTERM_BP_FAT	GO:0009855~determination of bilateral symmetry	11	4.86726	5.73e-07	ENSDARG00000014098, ENSDARG00000003399, ENSDARG00000041341, ENSDARG00000016139, ENSDARG00000009905, ENSDARG00000006110, ENSDARG00000007329, ENSDARG00000019995, ENSDARG00000021201, ENSDARG00000019920, ENSDARG00000019969	114	71	6097	8.28601	0.000359	5.13e-05	0.000852
GOTERM_BP_FAT	GO:0007507~heart development	14	6.19469	5.4e-07	ENSDARG00000014098, ENSDARG00000009737, ENSDARG00000041341, ENSDARG00000006110, ENSDARG00000009905, ENSDARG00000069252, ENSDARG00000007329, ENSDARG00000019920, ENSDARG00000021201, ENSDARG00000017821, ENSDARG00000003399, ENSDARG00000016139, ENSDARG00000019995, ENSDARG00000004256, ENSDARG00000035831	114	128	6097	5.84964	0.000338	5.64e-05	0.000802
GOTERM_BP_FAT	GO:0009953~dorsal/ventral pattern formation	10	4.42478	1.08e-06	ENSDARG00000015554, ENSDARG00000003399, ENSDARG00000052910, ENSDARG00000057096, ENSDARG00000055381, ENSDARG00000070914, ENSDARG00000006110, ENSDARG00000019995, ENSDARG00000068094, ENSDARG00000059073	114	59	6097	9.06482	0.00068	8.5e-05	0.00161101
GOTERM_BP_FAT	GO:0045165~cell fate commitment	9	3.9823	2.21e-06	ENSDARG00000003399, ENSDARG00000041341, ENSDARG00000052910, ENSDARG00000019995, ENSDARG00000037362, ENSDARG00000068094, ENSDARG00000007682, ENSDARG00000044688, ENSDARG00000003411	114	48	6097	10.028	0.00138445	0.000154	0.00328299
GOTERM_BP_FAT	GO:0035295~tube development	11	4.86726	5.85e-06	ENSDARG00000014098, ENSDARG00000009737, ENSDARG00000003399, ENSDARG00000041341, ENSDARG00000016139, ENSDARG00000069252, ENSDARG00000009905, ENSDARG00000006110, ENSDARG00000007329, ENSDARG00000019995, ENSDARG00000021201, ENSDARG00000019920	114	91	6097	6.46491	0.003662	0.000367	0.00869349
GOTERM_BP_FAT	GO:0001704~formation of primary germ layer	7	3.09735	9.59e-06	ENSDARG00000017821, ENSDARG00000009737, ENSDARG00000041341, ENSDARG00000052910, ENSDARG00000069252, ENSDARG00000019995, ENSDARG00000004256, ENSDARG00000044688	114	28	6097	13.3706	0.00599186	0.000546	0.0142408
GOTERM_BP_FAT	GO:0007369~gastrulation	11	4.86726	1.37e-05	ENSDARG00000017821, ENSDARG00000009737, ENSDARG00000041341, ENSDARG00000052910, ENSDARG00000016139, ENSDARG00000069252, ENSDARG00000006110, ENSDARG00000052947, ENSDARG00000019995, ENSDARG00000034894, ENSDARG00000004256, ENSDARG00000044688	114	100	6097	5.88307	0.00855734	0.000716	0.0203638
GOTERM_BP_FAT	GO:0035050~embryonic heart tube development	8	3.53982	1.58e-05	ENSDARG00000009737, ENSDARG00000003399, ENSDARG00000041341, ENSDARG00000069252, ENSDARG00000009905, ENSDARG00000006110, ENSDARG00000007329, ENSDARG00000021201, ENSDARG00000019920	114	45	6097	9.50799	0.00986626	0.000762	0.0234937
GOTERM_BP_FAT	GO:0048598~embryonic morphogenesis	15	6.63717	1.86e-05	ENSDARG00000015554, ENSDARG00000009737, ENSDARG00000041341, ENSDARG00000052910, ENSDARG00000069252, ENSDARG00000057465, ENSDARG00000006110, ENSDARG00000052947, ENSDARG00000044688, ENSDARG00000017821, ENSDARG00000003399, ENSDARG00000016139, ENSDARG00000019995, ENSDARG00000004256, ENSDARG00000034894, ENSDARG00000068094	114	202	6097	3.97147	0.0115841	0.000832	0.0276075
GOTERM_BP_FAT	GO:0021548~pons development	4	1.76991	0.000206	ENSDARG00000003399, ENSDARG00000045694, ENSDARG00000068094, ENSDARG00000021664	114	7	6097	30.5614	0.120928	0.00855576	0.304965
GOTERM_BP_FAT	GO:0001708~cell fate specification	6	2.65487	0.000314	ENSDARG00000003399, ENSDARG00000019995, ENSDARG00000037362, ENSDARG00000068094, ENSDARG00000007682, ENSDARG00000044688	114	33	6097	9.72408	0.178644	0.0115097	0.465275
GOTERM_BP_FAT	GO:0009952~anterior/posterior pattern formation	9	3.9823	0.000298	ENSDARG00000019335, ENSDARG00000023520, ENSDARG00000020164, ENSDARG00000003399, ENSDARG00000052910, ENSDARG00000009905, ENSDARG00000037362, ENSDARG00000068094, ENSDARG00000002336	114	93	6097	5.17572	0.17069	0.0116294	0.44254
GOTERM_BP_FAT	GO:0003007~heart morphogenesis	7	3.09735	0.000361	ENSDARG00000017821, ENSDARG00000014098, ENSDARG00000003399, ENSDARG00000041341, ENSDARG00000016139, ENSDARG00000019995, ENSDARG00000035831	114	52	6097	7.19956	0.202465	0.0124896	0.534667
GOTERM_BP_FAT	GO:0001756~somitogenesis	7	3.09735	0.000444	ENSDARG00000019335, ENSDARG00000020164, ENSDARG00000003399, ENSDARG00000052910, ENSDARG00000009905, ENSDARG00000037362, ENSDARG00000002336	114	54	6097	6.93291	0.243091	0.0145516	0.657824
Category	Term	Count	%	PValue	Genes	List Total	Pop Hits	Pop Total	Fold Enrichment	Bonferroni	Benjamini	FDR
ZFIN_ANATOMY	margin	41	18.1416	6.78087e-36	ENSDARG00000019335, ENSDARG00000020164, ENSDARG00000009737, ENSDARG00000057096, ENSDARG00000041341, ENSDARG00000007329, ENSDARG00000042977, ENSDARG00000033614, ENSDARG00000006467, ENSDARG00000002336, ENSDARG00000017821, ENSDARG00000033466, ENSDARG00000042526, ENSDARG00000070914, ENSDARG00000012788, ENSDARG00000019995, ENSDARG00000034894, ENSDARG00000004256, ENSDARG00000068965, ENSDARG00000015554,…	134	160	7322	14.002	2.41399e-33	2.41399e-33	9.29749e-33
ZFIN_ANATOMY	shield	18	7.9646	6.56703e-17	ENSDARG00000015554, ENSDARG00000020164, ENSDARG00000014098, ENSDARG00000009905, ENSDARG00000055381, ENSDARG00000006110, ENSDARG00000019920, ENSDARG00000021201, ENSDARG00000003399, ENSDARG00000070914, ENSDARG00000052025, ENSDARG00000040815, ENSDARG00000012788, ENSDARG00000068094, ENSDARG00000033182, ENSDARG00000014091, ENSDARG00000014018, ENSDARG00000059073	134	57	7322	17.2553	3.95239e-14	1.9762e-14	1.55431e-13
ZFIN_ANATOMY	axial mesoderm	17	7.52212	1.21633e-15	ENSDARG00000015554, ENSDARG00000039269, ENSDARG00000021032, ENSDARG00000009905, ENSDARG00000006110, ENSDARG00000045694, ENSDARG00000033614, ENSDARG00000019920, ENSDARG00000021201, ENSDARG00000003399, ENSDARG00000040815, ENSDARG00000036082, ENSDARG00000068094, ENSDARG00000014018, ENSDARG00000003411, ENSDARG00000059073, ENSDARG00000068965	134	56	7322	16.5877	4.34763e-13	1.44884e-13	1.67644e-12
ZFIN_ANATOMY	marginal blastomere	12	5.30973	1.68094e-13	ENSDARG00000017821, ENSDARG00000023520, ENSDARG00000003399, ENSDARG00000057096, ENSDARG00000009905, ENSDARG00000044059, ENSDARG00000012788, ENSDARG00000004256, ENSDARG00000068094, ENSDARG00000033614, ENSDARG00000019920, ENSDARG00000059073	134	25	7322	26.2281	5.98392e-11	1.49598e-11	2.30471e-10
ZFIN_ANATOMY	tail bud	31	13.7168	4.20844e-13	ENSDARG00000019335, ENSDARG00000007329, ENSDARG00000042977, ENSDARG00000006467, ENSDARG00000002336, ENSDARG00000012248, ENSDARG00000070914, ENSDARG00000040815, ENSDARG00000019995, ENSDARG00000004256, ENSDARG00000034894, ENSDARG00000076895, ENSDARG00000014098, ENSDARG00000052910, ENSDARG00000021032, ENSDARG00000006110, ENSDARG00000055381, ENSDARG00000009905, ENSDARG00000054823, ENSDARG00000057085,…	134	349	7322	4.85357	1.49835e-10	2.9967e-11	5.77094e-10
ZFIN_ANATOMY	presumptive mesoderm	9	3.9823	3.60441e-10	ENSDARG00000015554, ENSDARG00000009905, ENSDARG00000006110, ENSDARG00000007329, ENSDARG00000019995, ENSDARG00000014091, ENSDARG00000006467, ENSDARG00000002336, ENSDARG00000059073	134	18	7322	27.3209	1.28317e-07	2.13862e-08	4.94213e-07
ZFIN_ANATOMY	anterior axial hypoblast	15	6.63717	4.38447e-10	ENSDARG00000004402, ENSDARG00000044059, ENSDARG00000055381, ENSDARG00000009905, ENSDARG00000054823, ENSDARG00000057085, ENSDARG00000007329, ENSDARG00000010658, ENSDARG00000019920, ENSDARG00000033466, ENSDARG00000023520, ENSDARG00000018921, ENSDARG00000019995, ENSDARG00000014091, ENSDARG00000059073	134	88	7322	9.31394	1.56087e-07	2.22982e-08	6.0117e-07
ZFIN_ANATOMY	mesoderm	19	8.40708	1.77672e-07	ENSDARG00000015554, ENSDARG00000020164, ENSDARG00000076895, ENSDARG00000052910, ENSDARG00000009905, ENSDARG00000006110, ENSDARG00000052947, ENSDARG00000057085, ENSDARG00000007329, ENSDARG00000006467, ENSDARG00000019969, ENSDARG00000017821, ENSDARG00000003399, ENSDARG00000040815, ENSDARG00000019995, ENSDARG00000004256, ENSDARG00000068094, ENSDARG00000014091, ENSDARG00000059073	134	233	7322	4.45577	6.32492e-05	7.90637e-06	0.000243612
ZFIN_ANATOMY	germ ring	9	3.9823	1.893e-07	ENSDARG00000020164, ENSDARG00000003399, ENSDARG00000009905, ENSDARG00000052947, ENSDARG00000040815, ENSDARG00000007329, ENSDARG00000068094, ENSDARG00000033614, ENSDARG00000059073	134	36	7322	13.6604	6.73886e-05	7.48784e-06	0.000259556
ZFIN_ANATOMY	axis	19	8.40708	2.77508e-07	ENSDARG00000015554, ENSDARG00000004402, ENSDARG00000044059, ENSDARG00000006110, ENSDARG00000057085, ENSDARG00000052947, ENSDARG00000010085, ENSDARG00000033614, ENSDARG00000003961, ENSDARG00000019920, ENSDARG00000044688, ENSDARG00000018921, ENSDARG00000003399, ENSDARG00000052025, ENSDARG00000036082, ENSDARG00000033182, ENSDARG00000014018, ENSDARG00000003411, ENSDARG00000059073	134	240	7322	4.32581	9.87879e-05	9.87923e-06	0.0003805
ZFIN_ANATOMY	neuroectoderm	9	3.9823	1.66304e-06	ENSDARG00000015554, ENSDARG00000052232, ENSDARG00000003399, ENSDARG00000021032, ENSDARG00000009905, ENSDARG00000006110, ENSDARG00000004256, ENSDARG00000068094, ENSDARG00000003411	134	47	7322	10.4633	0.000591866	5.38205e-05	0.00228022
ZFIN_ANATOMY	hypoblast	9	3.9823	2.31335e-06	ENSDARG00000015554, ENSDARG00000017821, ENSDARG00000014098, ENSDARG00000057096, ENSDARG00000009905, ENSDARG00000052947, ENSDARG00000014091, ENSDARG00000003411, ENSDARG00000059073	134	49	7322	10.0362	0.000823216	6.86272e-05	0.00317187
ZFIN_ANATOMY	forerunner cell group	11	4.86726	4.18954e-06	ENSDARG00000039269, ENSDARG00000014098, ENSDARG00000003399, ENSDARG00000041341, ENSDARG00000057096, ENSDARG00000009905, ENSDARG00000007329, ENSDARG00000004256, ENSDARG00000033614, ENSDARG00000026821, ENSDARG00000068965	134	89	7322	6.75348	0.00149037	0.000114723	0.00574427
ZFIN_ANATOMY	axial hypoblast	5	2.21239	6.88527e-06	ENSDARG00000009905, ENSDARG00000070914, ENSDARG00000006110, ENSDARG00000019920, ENSDARG00000059073	134	8	7322	34.1511	0.00244816	0.000175068	0.00944022
ZFIN_ANATOMY	presumptive endoderm	5	2.21239	1.2219e-05	ENSDARG00000017821, ENSDARG00000009737, ENSDARG00000041341, ENSDARG00000069252, ENSDARG00000014091, ENSDARG00000003411	134	9	7322	30.3566	0.00434056	0.000289958	0.0167527
ZFIN_ANATOMY	endoderm	10	4.42478	4.34658e-05	ENSDARG00000017821, ENSDARG00000033466, ENSDARG00000076895, ENSDARG00000041341, ENSDARG00000055381, ENSDARG00000012788, ENSDARG00000014091, ENSDARG00000033614, ENSDARG00000003411, ENSDARG00000035831	134	93	7322	5.87546	0.0153551	0.000966669	0.0595811
ZFIN_ANATOMY	presumptive telencephalon	8	3.53982	7.74377e-05	ENSDARG00000015554, ENSDARG00000023520, ENSDARG00000003399, ENSDARG00000004402, ENSDARG00000033182, ENSDARG00000021201, ENSDARG00000036558, ENSDARG00000059073	134	58	7322	7.5368	0.0271923	0.00162039	0.106125
ZFIN_ANATOMY	neural plate	21	9.29204	8.13125e-05	ENSDARG00000015554, ENSDARG00000021032, ENSDARG00000006110, ENSDARG00000052947, ENSDARG00000045694, ENSDARG00000033614, ENSDARG00000021201, ENSDARG00000019920, ENSDARG00000044688, ENSDARG00000018921, ENSDARG00000003399, ENSDARG00000020332, ENSDARG00000037362, ENSDARG00000068094, ENSDARG00000004256, ENSDARG00000033182, ENSDARG00000035810, ENSDARG00000036558, ENSDARG00000003411, ENSDARG00000076857,…	134	428	7322	2.68102	0.0285335	0.00160695	0.111433
ZFIN_ANATOMY	pharyngeal arch	19	8.40708	0.00011917	ENSDARG00000077469, ENSDARG00000020164, ENSDARG00000076895, ENSDARG00000014098, ENSDARG00000045694, ENSDARG00000010085, ENSDARG00000002336, ENSDARG00000036855, ENSDARG00000033466, ENSDARG00000040815, ENSDARG00000012788, ENSDARG00000019995, ENSDARG00000004256, ENSDARG00000029764, ENSDARG00000034894, ENSDARG00000014091, ENSDARG00000059073, ENSDARG00000068965, ENSDARG00000044356	134	371	7322	2.79837	0.0415398	0.00223052	0.163275
ZFIN_ANATOMY	presumptive rhombomere 4	5	2.21239	0.000121598	ENSDARG00000020164, ENSDARG00000003399, ENSDARG00000006110, ENSDARG00000052947, ENSDARG00000068094	134	15	7322	18.2139	0.0423679	0.00216224	0.166599
Genes with Smad2 binding within 10kb of TSSs in zebrafish - see Fig. 2
Category	Term	Count	%	PValue	Genes	List Total	Pop Hits	Pop Total	Fold Enrichment	Bonferroni	Benjamini	FDR
GOTERM_BP_FAT	GO:0007389~pattern specification process	38	8.10235	2.12638e-16	ENSDARG00000014277, ENSDARG00000019335, ENSDARG00000035095, ENSDARG00000018260, ENSDARG00000009737, ENSDARG00000057096, ENSDARG00000041341, ENSDARG00000014309, ENSDARG00000007329, ENSDARG00000078308, ENSDARG00000053493, ENSDARG00000010124, ENSDARG00000012025, ENSDARG00000037879, ENSDARG00000077177, ENSDARG00000059337, ENSDARG00000070914, ENSDARG00000012788, ENSDARG00000037677, ENSDARG00000055630,…	232	244	7504	5.03731	1.78302e-13	1.78302e-13	3.44169e-13
GOTERM_BP_FAT	GO:0009953~dorsal/ventral pattern formation	18	3.83795	2.63133e-11	ENSDARG00000014277, ENSDARG00000015554, ENSDARG00000038843, ENSDARG00000018260, ENSDARG00000052910, ENSDARG00000057096, ENSDARG00000017164, ENSDARG00000018968, ENSDARG00000006110, ENSDARG00000041430, ENSDARG00000078308, ENSDARG00000077177, ENSDARG00000044774, ENSDARG00000003399, ENSDARG00000070914, ENSDARG00000037677, ENSDARG00000068094, ENSDARG00000059073	232	71	7504	8.2001	2.11296e-08	1.05648e-08	4.04109e-08
GOTERM_BP_FAT	GO:0003002~regionalization	27	5.75693	3.48194e-11	ENSDARG00000014277, ENSDARG00000019335, ENSDARG00000035095, ENSDARG00000018260, ENSDARG00000057096, ENSDARG00000078308, ENSDARG00000053493, ENSDARG00000010124, ENSDARG00000077177, ENSDARG00000059337, ENSDARG00000070914, ENSDARG00000012788, ENSDARG00000037677, ENSDARG00000055630, ENSDARG00000015554, ENSDARG00000038843, ENSDARG00000017164, ENSDARG00000052910, ENSDARG00000009905, ENSDARG00000018968,…	232	181	7504	4.82492	2.796e-08	9.31998e-09	5.34741e-08
GOTERM_BP_FAT	GO:0035050~embryonic heart tube development	14	2.98507	4.85385e-10	ENSDARG00000018260, ENSDARG00000009737, ENSDARG00000041341, ENSDARG00000014309, ENSDARG00000006110, ENSDARG00000009905, ENSDARG00000069252, ENSDARG00000007329, ENSDARG00000019920, ENSDARG00000021201, ENSDARG00000000943, ENSDARG00000062236, ENSDARG00000003399, ENSDARG00000037677, ENSDARG00000055630	232	45	7504	10.0628	3.89764e-07	9.7441e-08	7.45434e-07
GOTERM_BP_FAT	GO:0007498~mesoderm development	14	2.98507	6.58329e-10	ENSDARG00000035095, ENSDARG00000041341, ENSDARG00000052910, ENSDARG00000018968, ENSDARG00000009905, ENSDARG00000014309, ENSDARG00000041430, ENSDARG00000007329, ENSDARG00000010124, ENSDARG00000023520, ENSDARG00000044774, ENSDARG00000003399, ENSDARG00000004256, ENSDARG00000014091	232	46	7504	9.84408	5.28638e-07	1.05728e-07	1.01103e-06
GOTERM_BP_FAT	GO:0007368~determination of left/right symmetry	16	3.41151	7.08852e-10	ENSDARG00000035095, ENSDARG00000018260, ENSDARG00000014098, ENSDARG00000041341, ENSDARG00000014309, ENSDARG00000006110, ENSDARG00000009905, ENSDARG00000041430, ENSDARG00000053493, ENSDARG00000007329, ENSDARG00000019920, ENSDARG00000021201, ENSDARG00000019969, ENSDARG00000000943, ENSDARG00000003399, ENSDARG00000055630	232	65	7504	7.9618	5.69208e-07	9.48681e-08	1.08863e-06
GOTERM_BP_FAT	GO:0009855~determination of bilateral symmetry	17	3.62473	2.19568e-09	ENSDARG00000035095, ENSDARG00000018260, ENSDARG00000014098, ENSDARG00000041341, ENSDARG00000014309, ENSDARG00000006110, ENSDARG00000009905, ENSDARG00000041430, ENSDARG00000053493, ENSDARG00000007329, ENSDARG00000019920, ENSDARG00000021201, ENSDARG00000019969, ENSDARG00000000943, ENSDARG00000077177, ENSDARG00000003399, ENSDARG00000055630	232	81	7504	6.78842	1.76313e-06	2.51876e-07	3.37204e-06
GOTERM_BP_FAT	GO:0009799~determination of symmetry	17	3.62473	2.19568e-09	ENSDARG00000035095, ENSDARG00000018260, ENSDARG00000014098, ENSDARG00000041341, ENSDARG00000014309, ENSDARG00000006110, ENSDARG00000009905, ENSDARG00000041430, ENSDARG00000053493, ENSDARG00000007329, ENSDARG00000019920, ENSDARG00000021201, ENSDARG00000019969, ENSDARG00000000943, ENSDARG00000077177, ENSDARG00000003399, ENSDARG00000055630	232	81	7504	6.78842	1.76313e-06	2.51876e-07	3.37204e-06
GOTERM_BP_FAT	GO:0035295~tube development	18	3.83795	4.70531e-09	ENSDARG00000018260, ENSDARG00000014098, ENSDARG00000009737, ENSDARG00000041341, ENSDARG00000014309, ENSDARG00000069252, ENSDARG00000006110, ENSDARG00000009905, ENSDARG00000041430, ENSDARG00000007329, ENSDARG00000019920, ENSDARG00000021201, ENSDARG00000012025, ENSDARG00000000943, ENSDARG00000062236, ENSDARG00000003399, ENSDARG00000037677, ENSDARG00000012078, ENSDARG00000055630	232	97	7504	6.00213	3.77836e-06	4.72295e-07	7.22622e-06
GOTERM_BP_FAT	GO:0006333~chromatin assembly or disassembly	14	2.98507	5.19332e-08	ENSDARG00000075538, ENSDARG00000034203, ENSDARG00000078724, ENSDARG00000074491, ENSDARG00000042502, ENSDARG00000070297, ENSDARG00000075379, ENSDARG00000077587, ENSDARG00000058479, ENSDARG00000020504, ENSDARG00000039547, ENSDARG00000061187, ENSDARG00000078941, ENSDARG00000059748, ENSDARG00000051770, ENSDARG00000068941, ENSDARG00000051718, ENSDARG00000060687, ENSDARG00000075216, ENSDARG00000051775,…	232	64	7504	7.07543	4.17015e-05	4.63358e-06	7.97568e-05
GOTERM_BP_FAT	GO:0048598~embryonic morphogenesis	25	5.33049	9.38888e-08	ENSDARG00000035095, ENSDARG00000009737, ENSDARG00000041341, ENSDARG00000037116, ENSDARG00000052947, ENSDARG00000035151, ENSDARG00000010124, ENSDARG00000012025, ENSDARG00000002601, ENSDARG00000035694, ENSDARG00000037677, ENSDARG00000004256, ENSDARG00000055630, ENSDARG00000012078, ENSDARG00000015554, ENSDARG00000078004, ENSDARG00000052910, ENSDARG00000069252, ENSDARG00000018968, ENSDARG00000006110,…	232	226	7504	3.57797	7.53899e-05	7.53924e-06	0.00014419
GOTERM_BP_FAT	GO:0006355~regulation of transcription, DNA-dependent	52	11.0874	5.52368e-07	ENSDARG00000019335, ENSDARG00000007944, ENSDARG00000021336, ENSDARG00000007329, ENSDARG00000013031, ENSDARG00000075330, ENSDARG00000002601, ENSDARG00000020354, ENSDARG00000059337, ENSDARG00000006939, ENSDARG00000018765, ENSDARG00000012788, ENSDARG00000036385, ENSDARG00000076182, ENSDARG00000044356, ENSDARG00000004757, ENSDARG00000035622, ENSDARG00000006003, ENSDARG00000017164, ENSDARG00000021032,…	232	822	7504	2.04614	0.000443453	4.03221e-05	0.0008483
GOTERM_BP_FAT	GO:0051252~regulation of RNA metabolic process	52	11.0874	7.72653e-07	ENSDARG00000019335, ENSDARG00000007944, ENSDARG00000021336, ENSDARG00000007329, ENSDARG00000013031, ENSDARG00000075330, ENSDARG00000002601, ENSDARG00000020354, ENSDARG00000059337, ENSDARG00000006939, ENSDARG00000018765, ENSDARG00000012788, ENSDARG00000036385, ENSDARG00000076182, ENSDARG00000044356, ENSDARG00000004757, ENSDARG00000035622, ENSDARG00000006003, ENSDARG00000017164, ENSDARG00000021032,…	232	831	7504	2.02398	0.000620248	5.1702e-05	0.0011866
GOTERM_BP_FAT	GO:0007507~heart development	18	3.83795	7.88172e-07	ENSDARG00000018260, ENSDARG00000014098, ENSDARG00000009737, ENSDARG00000041341, ENSDARG00000014309, ENSDARG00000069252, ENSDARG00000006110, ENSDARG00000009905, ENSDARG00000041430, ENSDARG00000007329, ENSDARG00000019920, ENSDARG00000021201, ENSDARG00000000943, ENSDARG00000062236, ENSDARG00000003399, ENSDARG00000004256, ENSDARG00000037677, ENSDARG00000012078, ENSDARG00000055630	232	136	7504	4.28093	0.000632702	4.86836e-05	0.00121044
GOTERM_BP_FAT	GO:0031497~chromatin assembly	10	2.1322	1.2458e-06	ENSDARG00000075538, ENSDARG00000034203, ENSDARG00000078724, ENSDARG00000074491, ENSDARG00000042502, ENSDARG00000070297, ENSDARG00000075379, ENSDARG00000077587, ENSDARG00000058479, ENSDARG00000039547, ENSDARG00000020504, ENSDARG00000078941, ENSDARG00000059748, ENSDARG00000051770, ENSDARG00000068941, ENSDARG00000051718, ENSDARG00000075216, ENSDARG00000051775, ENSDARG00000076129, ENSDARG00000070287,…	232	37	7504	8.74185	0.000999879	7.14531e-05	0.00191323
GOTERM_BP_FAT	GO:0034728~nucleosome organization	10	2.1322	1.2458e-06	ENSDARG00000075538, ENSDARG00000034203, ENSDARG00000078724, ENSDARG00000074491, ENSDARG00000042502, ENSDARG00000070297, ENSDARG00000075379, ENSDARG00000077587, ENSDARG00000058479, ENSDARG00000039547, ENSDARG00000020504, ENSDARG00000078941, ENSDARG00000059748, ENSDARG00000051770, ENSDARG00000068941, ENSDARG00000051718, ENSDARG00000075216, ENSDARG00000051775, ENSDARG00000076129, ENSDARG00000070287,…	232	37	7504	8.74185	0.000999879	7.14531e-05	0.00191323
GOTERM_BP_FAT	GO:0006334~nucleosome assembly	10	2.1322	1.2458e-06	ENSDARG00000075538, ENSDARG00000034203, ENSDARG00000078724, ENSDARG00000074491, ENSDARG00000042502, ENSDARG00000070297, ENSDARG00000075379, ENSDARG00000077587, ENSDARG00000058479, ENSDARG00000039547, ENSDARG00000020504, ENSDARG00000078941, ENSDARG00000059748, ENSDARG00000051770, ENSDARG00000068941, ENSDARG00000051718, ENSDARG00000075216, ENSDARG00000051775, ENSDARG00000076129, ENSDARG00000070287,…	232	37	7504	8.74185	0.000999879	7.14531e-05	0.00191323
GOTERM_BP_FAT	GO:0065004~protein-DNA complex assembly	10	2.1322	1.2458e-06	ENSDARG00000075538, ENSDARG00000034203, ENSDARG00000078724, ENSDARG00000074491, ENSDARG00000042502, ENSDARG00000070297, ENSDARG00000075379, ENSDARG00000077587, ENSDARG00000058479, ENSDARG00000039547, ENSDARG00000020504, ENSDARG00000078941, ENSDARG00000059748, ENSDARG00000051770, ENSDARG00000068941, ENSDARG00000051718, ENSDARG00000075216, ENSDARG00000051775, ENSDARG00000076129, ENSDARG00000070287,…	232	37	7504	8.74185	0.000999879	7.14531e-05	0.00191323
GOTERM_BP_FAT	GO:0001704~formation of primary germ layer	9	1.91898	1.753e-06	ENSDARG00000044774, ENSDARG00000035095, ENSDARG00000009737, ENSDARG00000041341, ENSDARG00000052910, ENSDARG00000018968, ENSDARG00000069252, ENSDARG00000041430, ENSDARG00000010124, ENSDARG00000004256	232	29	7504	10.038	0.00140667	9.38395e-05	0.00269215
GOTERM_BP_FAT	GO:0007492~endoderm development	8	1.70576	2.74942e-06	ENSDARG00000044774, ENSDARG00000035095, ENSDARG00000009737, ENSDARG00000003399, ENSDARG00000041341, ENSDARG00000052910, ENSDARG00000018968, ENSDARG00000069252, ENSDARG00000014091	232	22	7504	11.7618	0.00220535	0.000137977	0.00422236
Category	Term	Count	%	PValue	Genes	List Total	Pop Hits	Pop Total	Fold Enrichment	Bonferroni	Benjamini	FDR
ZFIN_ANATOMY	margin	48	10.2128	1.37473e-32	ENSDARG00000019335, ENSDARG00000031720, ENSDARG00000007329, ENSDARG00000010124, ENSDARG00000006939, ENSDARG00000012788, ENSDARG00000037618, ENSDARG00000015554, ENSDARG00000031098, ENSDARG00000038843, ENSDARG00000014098, ENSDARG00000040346, ENSDARG00000017164, ENSDARG00000021032, ENSDARG00000009905, ENSDARG00000006110, ENSDARG00000045694, ENSDARG00000041430, ENSDARG00000023520, ENSDARG00000057328,…	258	197	9822	9.27588	5.6914e-30	5.6914e-30	1.92709e-29
ZFIN_ANATOMY	marginal blastomere	14	2.97872	2.88973e-14	ENSDARG00000038843, ENSDARG00000057096, ENSDARG00000044059, ENSDARG00000018968, ENSDARG00000009905, ENSDARG00000019920, ENSDARG00000033614, ENSDARG00000037879, ENSDARG00000023520, ENSDARG00000003399, ENSDARG00000012788, ENSDARG00000004256, ENSDARG00000068094, ENSDARG00000059073	258	27	9822	19.7399	1.19504e-11	5.97522e-12	4.04676e-11
ZFIN_ANATOMY	tail bud	45	9.57447	3.78583e-14	ENSDARG00000014277, ENSDARG00000019335, ENSDARG00000031720, ENSDARG00000036254, ENSDARG00000014309, ENSDARG00000053127, ENSDARG00000037995, ENSDARG00000007329, ENSDARG00000040216, ENSDARG00000012025, ENSDARG00000055900, ENSDARG00000037879, ENSDARG00000040764, ENSDARG00000070914, ENSDARG00000006939, ENSDARG00000004256, ENSDARG00000037677, ENSDARG00000040893, ENSDARG00000037618, ENSDARG00000010792,…	258	460	9822	3.72422	1.56735e-11	5.22449e-12	5.30687e-11
ZFIN_ANATOMY	neural plate	45	9.57447	4.39889e-12	ENSDARG00000018524, ENSDARG00000041065, ENSDARG00000031907, ENSDARG00000035095, ENSDARG00000052947, ENSDARG00000010124, ENSDARG00000033614, ENSDARG00000040216, ENSDARG00000055900, ENSDARG00000037879, ENSDARG00000002601, ENSDARG00000041299, ENSDARG00000040764, ENSDARG00000035694, ENSDARG00000008592, ENSDARG00000037178, ENSDARG00000028159, ENSDARG00000004256, ENSDARG00000056561, ENSDARG00000010792,…	258	527	9822	3.25074	1.82116e-09	4.55289e-10	6.16636e-09
ZFIN_ANATOMY	shield	17	3.61702	1.67879e-11	ENSDARG00000015554, ENSDARG00000017058, ENSDARG00000014098, ENSDARG00000035622, ENSDARG00000006110, ENSDARG00000009905, ENSDARG00000041430, ENSDARG00000019920, ENSDARG00000021201, ENSDARG00000040764, ENSDARG00000003399, ENSDARG00000070914, ENSDARG00000012788, ENSDARG00000068094, ENSDARG00000014091, ENSDARG00000014018, ENSDARG00000059073	258	69	9822	9.37951	6.95019e-09	1.39004e-09	2.35331e-08
ZFIN_ANATOMY	anterior axial hypoblast	19	4.04255	1.62112e-10	ENSDARG00000038843, ENSDARG00000078004, ENSDARG00000009905, ENSDARG00000004402, ENSDARG00000044059, ENSDARG00000035151, ENSDARG00000038792, ENSDARG00000007329, ENSDARG00000010658, ENSDARG00000019920, ENSDARG00000023520, ENSDARG00000033466, ENSDARG00000035694, ENSDARG00000008592, ENSDARG00000037677, ENSDARG00000056561, ENSDARG00000014091, ENSDARG00000003165, ENSDARG00000059073, ENSDARG00000034138	258	104	9822	6.95505	6.71144e-08	1.11857e-08	2.27247e-07
ZFIN_ANATOMY	axis	30	6.38298	1.76834e-10	ENSDARG00000018524, ENSDARG00000035095, ENSDARG00000031720, ENSDARG00000031907, ENSDARG00000022995, ENSDARG00000007921, ENSDARG00000052947, ENSDARG00000033614, ENSDARG00000022970, ENSDARG00000055900, ENSDARG00000040838, ENSDARG00000003165, ENSDARG00000010792, ENSDARG00000015554, ENSDARG00000038843, ENSDARG00000035622, ENSDARG00000040346, ENSDARG00000028514, ENSDARG00000004402, ENSDARG00000044059,…	258	279	9822	4.09352	7.32092e-08	1.04585e-08	2.47883e-07
ZFIN_ANATOMY	hypoblast	16	3.40426	2.44879e-10	ENSDARG00000015554, ENSDARG00000035095, ENSDARG00000014098, ENSDARG00000037116, ENSDARG00000057096, ENSDARG00000018968, ENSDARG00000009905, ENSDARG00000052947, ENSDARG00000020053, ENSDARG00000038792, ENSDARG00000053493, ENSDARG00000077473, ENSDARG00000037879, ENSDARG00000043126, ENSDARG00000014091, ENSDARG00000059073	258	70	9822	8.70166	1.0138e-07	1.26725e-08	3.43268e-07
ZFIN_ANATOMY	mesoderm	29	6.17021	4.68912e-09	ENSDARG00000041065, ENSDARG00000031907, ENSDARG00000037116, ENSDARG00000022995, ENSDARG00000052947, ENSDARG00000037995, ENSDARG00000007329, ENSDARG00000053493, ENSDARG00000040216, ENSDARG00000055900, ENSDARG00000002601, ENSDARG00000040764, ENSDARG00000006939, ENSDARG00000004256, ENSDARG00000015554, ENSDARG00000038843, ENSDARG00000052910, ENSDARG00000009905, ENSDARG00000006110, ENSDARG00000019969,…	258	301	9822	3.66785	1.94129e-06	2.157e-07	6.57315e-06
ZFIN_ANATOMY	germ ring	12	2.55319	6.63855e-09	ENSDARG00000038843, ENSDARG00000003399, ENSDARG00000035622, ENSDARG00000009905, ENSDARG00000052947, ENSDARG00000053127, ENSDARG00000041430, ENSDARG00000007329, ENSDARG00000068094, ENSDARG00000033614, ENSDARG00000037879, ENSDARG00000059073	258	42	9822	10.8771	2.74835e-06	2.74836e-07	9.30583e-06
ZFIN_ANATOMY	hindbrain neural plate	20	4.25532	5.03126e-08	ENSDARG00000015554, ENSDARG00000014277, ENSDARG00000040346, ENSDARG00000022995, ENSDARG00000052947, ENSDARG00000040216, ENSDARG00000037879, ENSDARG00000002601, ENSDARG00000044774, ENSDARG00000003399, ENSDARG00000035521, ENSDARG00000016022, ENSDARG00000037178, ENSDARG00000044485, ENSDARG00000041959, ENSDARG00000028159, ENSDARG00000035810, ENSDARG00000037618, ENSDARG00000045898, ENSDARG00000012078	258	164	9822	4.64265	2.08292e-05	1.89358e-06	7.05276e-05
ZFIN_ANATOMY	axial mesoderm	13	2.76596	5.385e-08	ENSDARG00000015554, ENSDARG00000021032, ENSDARG00000006110, ENSDARG00000009905, ENSDARG00000020053, ENSDARG00000045694, ENSDARG00000019920, ENSDARG00000021201, ENSDARG00000033614, ENSDARG00000003399, ENSDARG00000068094, ENSDARG00000014018, ENSDARG00000059073	258	62	9822	7.98237	2.22936e-05	1.85782e-06	7.54862e-05
ZFIN_ANATOMY	segmental plate	30	6.38298	5.83985e-08	ENSDARG00000041065, ENSDARG00000019335, ENSDARG00000014309, ENSDARG00000022995, ENSDARG00000003081, ENSDARG00000007329, ENSDARG00000005541, ENSDARG00000010124, ENSDARG00000033614, ENSDARG00000036965, ENSDARG00000040764, ENSDARG00000006939, ENSDARG00000037618, ENSDARG00000012078, ENSDARG00000031098, ENSDARG00000017058, ENSDARG00000038843, ENSDARG00000060394, ENSDARG00000028982, ENSDARG00000009905,…	258	359	9822	3.18132	2.41767e-05	1.85977e-06	8.18623e-05
ZFIN_ANATOMY	forerunner cell group	16	3.40426	6.40347e-08	ENSDARG00000023920, ENSDARG00000078004, ENSDARG00000068409, ENSDARG00000014098, ENSDARG00000041341, ENSDARG00000057096, ENSDARG00000009905, ENSDARG00000035151, ENSDARG00000007329, ENSDARG00000010124, ENSDARG00000033614, ENSDARG00000037879, ENSDARG00000040764, ENSDARG00000035694, ENSDARG00000003399, ENSDARG00000004256, ENSDARG00000045898	258	103	9822	5.91375	2.651e-05	1.8936e-06	8.9763e-05
ZFIN_ANATOMY	presumptive telencephalon	14	2.97872	9.64783e-08	ENSDARG00000015554, ENSDARG00000035095, ENSDARG00000038843, ENSDARG00000040346, ENSDARG00000004402, ENSDARG00000021201, ENSDARG00000023520, ENSDARG00000035694, ENSDARG00000003399, ENSDARG00000035521, ENSDARG00000041959, ENSDARG00000003165, ENSDARG00000010792, ENSDARG00000059073	258	78	9822	6.83304	3.99412e-05	2.6628e-06	0.000135242
ZFIN_ANATOMY	forebrain neural keel	14	2.97872	3.63023e-07	ENSDARG00000015554, ENSDARG00000038843, ENSDARG00000006110, ENSDARG00000019920, ENSDARG00000021201, ENSDARG00000003399, ENSDARG00000035521, ENSDARG00000041959, ENSDARG00000068094, ENSDARG00000035810, ENSDARG00000010792, ENSDARG00000007628, ENSDARG00000059073, ENSDARG00000034138	258	87	9822	6.12617	0.00015028	9.39318e-06	0.00050888
ZFIN_ANATOMY	midbrain neural keel	17	3.61702	3.89604e-07	ENSDARG00000014277, ENSDARG00000015554, ENSDARG00000040346, ENSDARG00000006110, ENSDARG00000052947, ENSDARG00000077473, ENSDARG00000040216, ENSDARG00000002601, ENSDARG00000044774, ENSDARG00000035521, ENSDARG00000044485, ENSDARG00000041959, ENSDARG00000035810, ENSDARG00000003165, ENSDARG00000010792, ENSDARG00000034138, ENSDARG00000012078	258	134	9822	4.82975	0.000161283	9.48797e-06	0.000546141
ZFIN_ANATOMY	axial hypoblast	6	1.2766	6.19641e-07	ENSDARG00000018968, ENSDARG00000009905, ENSDARG00000070914, ENSDARG00000006110, ENSDARG00000019920, ENSDARG00000059073	258	8	9822	28.5523	0.000256499	1.42517e-05	0.000868602
ZFIN_ANATOMY	lateral mesoderm	13	2.76596	8.59937e-07	ENSDARG00000031907, ENSDARG00000078004, ENSDARG00000036194, ENSDARG00000014309, ENSDARG00000035151, ENSDARG00000038792, ENSDARG00000053493, ENSDARG00000077473, ENSDARG00000003399, ENSDARG00000043126, ENSDARG00000041959, ENSDARG00000014091, ENSDARG00000040893, ENSDARG00000029252	258	79	9822	6.26465	0.000355951	1.87374e-05	0.00120544
ZFIN_ANATOMY	lateral plate mesoderm	14	2.97872	9.07856e-07	ENSDARG00000015554, ENSDARG00000035095, ENSDARG00000078004, ENSDARG00000036194, ENSDARG00000032234, ENSDARG00000014309, ENSDARG00000044059, ENSDARG00000035151, ENSDARG00000038792, ENSDARG00000041430, ENSDARG00000053493, ENSDARG00000019920, ENSDARG00000035694, ENSDARG00000016022, ENSDARG00000037178	258	94	9822	5.66997	0.000375782	1.87924e-05	0.00127261
Genes with Smad2 binding within 10kb of TSSs in zebrafish and mouse - see Fig. 2
Category	Term	Count	%	PValue	Genes	List Total	Pop Hits	Pop Total	Fold Enrichment	Bonferroni	Benjamini	FDR
GOTERM_BP_FAT	GO:0006333~chromatin assembly or disassembly	9	5.42169	7.99136e-07	ENSDARG00000078724, ENSDARG00000034203, ENSDARG00000042502, ENSDARG00000070297, ENSDARG00000077587, ENSDARG00000075379, ENSDARG00000039547, ENSDARG00000061187, ENSDARG00000078941, ENSDARG00000051770, ENSDARG00000068941, ENSDARG00000060687, ENSDARG00000075216, ENSDARG00000051775, ENSDARG00000076129, ENSDARG00000070287, ENSDARG00000051732, ENSDARG00000070289, ENSDARG00000051737, ENSDARG00000051736,…	91	64	7504	11.5962	0.00034357	0.00034357	0.00112636
GOTERM_BP_FAT	GO:0007389~pattern specification process	14	8.43373	5.83897e-06	ENSDARG00000019335, ENSDARG00000035095, ENSDARG00000038843, ENSDARG00000057096, ENSDARG00000014309, ENSDARG00000007329, ENSDARG00000019920, ENSDARG00000012025, ENSDARG00000019969, ENSDARG00000077177, ENSDARG00000044774, ENSDARG00000003399, ENSDARG00000059337, ENSDARG00000037677	91	244	7504	4.7314	0.00250761	0.00125459	0.00822959
GOTERM_BP_FAT	GO:0006334~nucleosome assembly	6	3.61446	7.14621e-05	ENSDARG00000078724, ENSDARG00000034203, ENSDARG00000042502, ENSDARG00000070297, ENSDARG00000077587, ENSDARG00000075379, ENSDARG00000039547, ENSDARG00000078941, ENSDARG00000051770, ENSDARG00000068941, ENSDARG00000051775, ENSDARG00000075216, ENSDARG00000076129, ENSDARG00000070287, ENSDARG00000051732, ENSDARG00000070289, ENSDARG00000051737, ENSDARG00000051736, ENSDARG00000078294, ENSDARG00000070286,…	91	37	7504	13.3721	0.0302624	0.010191	0.100677
GOTERM_BP_FAT	GO:0065004~protein-DNA complex assembly	6	3.61446	7.14621e-05	ENSDARG00000078724, ENSDARG00000034203, ENSDARG00000042502, ENSDARG00000070297, ENSDARG00000077587, ENSDARG00000075379, ENSDARG00000039547, ENSDARG00000078941, ENSDARG00000051770, ENSDARG00000068941, ENSDARG00000051775, ENSDARG00000075216, ENSDARG00000076129, ENSDARG00000070287, ENSDARG00000051732, ENSDARG00000070289, ENSDARG00000051737, ENSDARG00000051736, ENSDARG00000078294, ENSDARG00000070286,…	91	37	7504	13.3721	0.0302624	0.010191	0.100677
GOTERM_BP_FAT	GO:0034728~nucleosome organization	6	3.61446	7.14621e-05	ENSDARG00000078724, ENSDARG00000034203, ENSDARG00000042502, ENSDARG00000070297, ENSDARG00000077587, ENSDARG00000075379, ENSDARG00000039547, ENSDARG00000078941, ENSDARG00000051770, ENSDARG00000068941, ENSDARG00000051775, ENSDARG00000075216, ENSDARG00000076129, ENSDARG00000070287, ENSDARG00000051732, ENSDARG00000070289, ENSDARG00000051737, ENSDARG00000051736, ENSDARG00000078294, ENSDARG00000070286,…	91	37	7504	13.3721	0.0302624	0.010191	0.100677
GOTERM_BP_FAT	GO:0031497~chromatin assembly	6	3.61446	7.14621e-05	ENSDARG00000078724, ENSDARG00000034203, ENSDARG00000042502, ENSDARG00000070297, ENSDARG00000077587, ENSDARG00000075379, ENSDARG00000039547, ENSDARG00000078941, ENSDARG00000051770, ENSDARG00000068941, ENSDARG00000051775, ENSDARG00000075216, ENSDARG00000076129, ENSDARG00000070287, ENSDARG00000051732, ENSDARG00000070289, ENSDARG00000051737, ENSDARG00000051736, ENSDARG00000078294, ENSDARG00000070286,…	91	37	7504	13.3721	0.0302624	0.010191	0.100677
GOTERM_BP_FAT	GO:0006325~chromatin organization	9	5.42169	0.000117092	ENSDARG00000078724, ENSDARG00000034203, ENSDARG00000042502, ENSDARG00000070297, ENSDARG00000077587, ENSDARG00000075379, ENSDARG00000039547, ENSDARG00000061187, ENSDARG00000078941, ENSDARG00000051770, ENSDARG00000068941, ENSDARG00000060687, ENSDARG00000075216, ENSDARG00000051775, ENSDARG00000076129, ENSDARG00000070287, ENSDARG00000051732, ENSDARG00000070289, ENSDARG00000051737, ENSDARG00000051736,…	91	125	7504	5.93723	0.0491059	0.0125092	0.164912
GOTERM_BP_FAT	GO:0006323~DNA packaging	6	3.61446	0.000133034	ENSDARG00000078724, ENSDARG00000034203, ENSDARG00000042502, ENSDARG00000070297, ENSDARG00000077587, ENSDARG00000075379, ENSDARG00000039547, ENSDARG00000078941, ENSDARG00000051770, ENSDARG00000068941, ENSDARG00000051775, ENSDARG00000075216, ENSDARG00000076129, ENSDARG00000070287, ENSDARG00000051732, ENSDARG00000070289, ENSDARG00000051737, ENSDARG00000051736, ENSDARG00000078294, ENSDARG00000070286,…	91	42	7504	11.7802	0.0556028	0.0113765	0.187345
GOTERM_BP_FAT	GO:0035050~embryonic heart tube development	6	3.61446	0.000185739	ENSDARG00000062236, ENSDARG00000003399, ENSDARG00000014309, ENSDARG00000007329, ENSDARG00000037677, ENSDARG00000019920	91	45	7504	10.9949	0.0767685	0.0132243	0.261477
GOTERM_BP_FAT	GO:0051276~chromosome organization	9	5.42169	0.000326191	ENSDARG00000078724, ENSDARG00000034203, ENSDARG00000042502, ENSDARG00000070297, ENSDARG00000077587, ENSDARG00000075379, ENSDARG00000039547, ENSDARG00000061187, ENSDARG00000078941, ENSDARG00000051770, ENSDARG00000068941, ENSDARG00000060687, ENSDARG00000075216, ENSDARG00000051775, ENSDARG00000076129, ENSDARG00000070287, ENSDARG00000051732, ENSDARG00000070289, ENSDARG00000051737, ENSDARG00000051736,…	91	145	7504	5.1183	0.13089	0.0198413	0.458779
GOTERM_BP_FAT	GO:0009855~determination of bilateral symmetry	7	4.21687	0.000396991	ENSDARG00000077177, ENSDARG00000035095, ENSDARG00000003399, ENSDARG00000014309, ENSDARG00000007329, ENSDARG00000019920, ENSDARG00000019969	91	81	7504	7.12631	0.156959	0.0211163	0.558098
GOTERM_BP_FAT	GO:0009799~determination of symmetry	7	4.21687	0.000396991	ENSDARG00000077177, ENSDARG00000035095, ENSDARG00000003399, ENSDARG00000014309, ENSDARG00000007329, ENSDARG00000019920, ENSDARG00000019969	91	81	7504	7.12631	0.156959	0.0211163	0.558098
GOTERM_BP_FAT	GO:0035295~tube development	7	4.21687	0.00103725	ENSDARG00000062236, ENSDARG00000003399, ENSDARG00000014309, ENSDARG00000007329, ENSDARG00000037677, ENSDARG00000019920, ENSDARG00000012025	91	97	7504	5.95083	0.359976	0.048374	1.45209
GOTERM_BP_FAT	GO:0007368~determination of left/right symmetry	6	3.61446	0.00104034	ENSDARG00000035095, ENSDARG00000003399, ENSDARG00000014309, ENSDARG00000007329, ENSDARG00000019920, ENSDARG00000019969	91	65	7504	7.61183	0.360827	0.0437711	1.45639
Category	Term	Count	%	PValue	Genes	List Total	Pop Hits	Pop Total	Fold Enrichment	Bonferroni	Benjamini	FDR
ZFIN_ANATOMY	margin	17	10.241	1.55734e-10	ENSDARG00000019335, ENSDARG00000038843, ENSDARG00000040346, ENSDARG00000057096, ENSDARG00000044059, ENSDARG00000053127, ENSDARG00000007329, ENSDARG00000019920, ENSDARG00000040216, ENSDARG00000019969, ENSDARG00000033466, ENSDARG00000058730, ENSDARG00000057328, ENSDARG00000003399, ENSDARG00000006939, ENSDARG00000037677, ENSDARG00000037618	103	197	9822	8.22897	4.08023e-08	4.08023e-08	2.03805e-07
ZFIN_ANATOMY	tail bud	22	13.253	7.3167e-09	ENSDARG00000019335, ENSDARG00000038843, ENSDARG00000068572, ENSDARG00000040346, ENSDARG00000014309, ENSDARG00000022280, ENSDARG00000053127, ENSDARG00000037995, ENSDARG00000007329, ENSDARG00000040216, ENSDARG00000012025, ENSDARG00000019969, ENSDARG00000040764, ENSDARG00000044774, ENSDARG00000012044, ENSDARG00000003399, ENSDARG00000006939, ENSDARG00000044485, ENSDARG00000037677, ENSDARG00000010792,…	103	460	9822	4.56066	1.91697e-06	9.58487e-07	9.57517e-06
ZFIN_ANATOMY	anterior axial hypoblast	10	6.0241	1.19389e-06	ENSDARG00000033466, ENSDARG00000038843, ENSDARG00000044059, ENSDARG00000004402, ENSDARG00000038792, ENSDARG00000007329, ENSDARG00000010658, ENSDARG00000037677, ENSDARG00000003165, ENSDARG00000019920	103	104	9822	9.16916	0.000312751	0.000104261	0.0015624
ZFIN_ANATOMY	axis	14	8.43373	5.77961e-06	ENSDARG00000018524, ENSDARG00000035095, ENSDARG00000038843, ENSDARG00000031907, ENSDARG00000035622, ENSDARG00000040346, ENSDARG00000004402, ENSDARG00000044059, ENSDARG00000019920, ENSDARG00000003399, ENSDARG00000057328, ENSDARG00000003165, ENSDARG00000010792, ENSDARG00000014018	103	279	9822	4.78505	0.00151312	0.000378494	0.00756336
ZFIN_ANATOMY	unspecified	67	40.3614	1.00985e-05	ENSDARG00000019335, ENSDARG00000007944, ENSDARG00000031907, ENSDARG00000035095, ENSDARG00000042502, ENSDARG00000037995, ENSDARG00000007329, ENSDARG00000012025, ENSDARG00000061187, ENSDARG00000059360, ENSDARG00000014498, ENSDARG00000059337, ENSDARG00000041565, ENSDARG00000006939, ENSDARG00000018765, ENSDARG00000035152, ENSDARG00000036675, ENSDARG00000037618, ENSDARG00000004757, ENSDARG00000038843,…	103	4256	9822	1.50119	0.00264231	0.000529021	0.0132148
ZFIN_ANATOMY	presumptive telencephalon	7	4.21687	0.000151833	ENSDARG00000038843, ENSDARG00000035095, ENSDARG00000003399, ENSDARG00000040346, ENSDARG00000004402, ENSDARG00000003165, ENSDARG00000010792	103	78	9822	8.55788	0.0390024	0.00660862	0.198518
ZFIN_ANATOMY	ventral mesoderm	13	7.83133	0.000155773	ENSDARG00000018524, ENSDARG00000035095, ENSDARG00000040346, ENSDARG00000004402, ENSDARG00000038792, ENSDARG00000053127, ENSDARG00000037995, ENSDARG00000005897, ENSDARG00000020606, ENSDARG00000006939, ENSDARG00000044485, ENSDARG00000003165, ENSDARG00000014018	103	331	9822	3.74523	0.039994	0.00581386	0.203665
ZFIN_ANATOMY	marginal blastomere	5	3.01205	0.000160119	ENSDARG00000038843, ENSDARG00000003399, ENSDARG00000057096, ENSDARG00000044059, ENSDARG00000019920	103	27	9822	17.6591	0.0410865	0.00523058	0.20934
ZFIN_ANATOMY	neural tube	19	11.4458	0.000165968	ENSDARG00000031907, ENSDARG00000060394, ENSDARG00000068572, ENSDARG00000040346, ENSDARG00000022280, ENSDARG00000053127, ENSDARG00000007329, ENSDARG00000019920, ENSDARG00000040216, ENSDARG00000071395, ENSDARG00000040764, ENSDARG00000044774, ENSDARG00000003399, ENSDARG00000059337, ENSDARG00000044485, ENSDARG00000010792, ENSDARG00000014018, ENSDARG00000007628, ENSDARG00000029252	103	671	9822	2.70019	0.0425551	0.00482025	0.21698
ZFIN_ANATOMY	epithalamus	4	2.40964	0.000665183	ENSDARG00000003399, ENSDARG00000036194, ENSDARG00000014309, ENSDARG00000019920	103	17	9822	22.4375	0.159985	0.0172825	0.867017
ZFIN_ANATOMY	germ ring	5	3.01205	0.000906345	ENSDARG00000038843, ENSDARG00000003399, ENSDARG00000035622, ENSDARG00000053127, ENSDARG00000007329	103	42	9822	11.3523	0.211458	0.0213657	1.17964
ZFIN_ANATOMY	neural plate	15	9.03614	0.00104671	ENSDARG00000018524, ENSDARG00000035095, ENSDARG00000038843, ENSDARG00000031907, ENSDARG00000060394, ENSDARG00000035622, ENSDARG00000038792, ENSDARG00000019920, ENSDARG00000040216, ENSDARG00000040764, ENSDARG00000012044, ENSDARG00000003399, ENSDARG00000044485, ENSDARG00000010792, ENSDARG00000029252	103	527	9822	2.71421	0.239957	0.0226056	1.36116
ZFIN_ANATOMY	mesoderm	11	6.62651	0.00110919	ENSDARG00000058730, ENSDARG00000040764, ENSDARG00000031907, ENSDARG00000038843, ENSDARG00000003399, ENSDARG00000006939, ENSDARG00000044485, ENSDARG00000037995, ENSDARG00000007329, ENSDARG00000040216, ENSDARG00000019969	103	301	9822	3.48489	0.252312	0.0221186	1.44188
ZFIN_ANATOMY	segmental plate	12	7.22892	0.00120848	ENSDARG00000019335, ENSDARG00000040764, ENSDARG00000038843, ENSDARG00000012044, ENSDARG00000060394, ENSDARG00000003399, ENSDARG00000014309, ENSDARG00000006939, ENSDARG00000007329, ENSDARG00000037618, ENSDARG00000007628, ENSDARG00000029252	103	359	9822	3.18749	0.271533	0.0223754	1.57001
ZFIN_ANATOMY	heart primordium	6	3.61446	0.00126807	ENSDARG00000062236, ENSDARG00000003399, ENSDARG00000036194, ENSDARG00000044059, ENSDARG00000037995, ENSDARG00000019920	103	78	9822	7.33532	0.282832	0.0219192	1.64683
ZFIN_ANATOMY	lateral mesoderm	6	3.61446	0.00134274	ENSDARG00000031907, ENSDARG00000003399, ENSDARG00000036194, ENSDARG00000014309, ENSDARG00000038792, ENSDARG00000029252	103	79	9822	7.24247	0.296744	0.0217618	1.74302
ZFIN_ANATOMY	spinal cord	21	12.6506	0.00262935	ENSDARG00000018524, ENSDARG00000031907, ENSDARG00000060394, ENSDARG00000068572, ENSDARG00000040346, ENSDARG00000022280, ENSDARG00000053127, ENSDARG00000007329, ENSDARG00000052856, ENSDARG00000040216, ENSDARG00000058730, ENSDARG00000071395, ENSDARG00000040764, ENSDARG00000044774, ENSDARG00000003399, ENSDARG00000044485, ENSDARG00000003165, ENSDARG00000010792, ENSDARG00000014018, ENSDARG00000007628,…	103	990	9822	2.02277	0.498322	0.039764	3.38681
ZFIN_ANATOMY	lateral plate mesoderm	6	3.61446	0.00289382	ENSDARG00000035095, ENSDARG00000036194, ENSDARG00000014309, ENSDARG00000044059, ENSDARG00000038792, ENSDARG00000019920	103	94	9822	6.08676	0.531997	0.041305	3.72154
ZFIN_ANATOMY	midbrain	20	12.0482	0.00300705	ENSDARG00000031907, ENSDARG00000038843, ENSDARG00000060394, ENSDARG00000036194, ENSDARG00000068572, ENSDARG00000040346, ENSDARG00000052856, ENSDARG00000040216, ENSDARG00000019969, ENSDARG00000071395, ENSDARG00000040764, ENSDARG00000012044, ENSDARG00000003399, ENSDARG00000044485, ENSDARG00000003165, ENSDARG00000010792, ENSDARG00000037618, ENSDARG00000014018, ENSDARG00000007628, ENSDARG00000029252	103	930	9822	2.05074	0.545716	0.0406776	3.86452
ZFIN_ANATOMY	forebrain	14	8.43373	0.003013	ENSDARG00000018524, ENSDARG00000038843, ENSDARG00000031907, ENSDARG00000060394, ENSDARG00000068572, ENSDARG00000052856, ENSDARG00000019969, ENSDARG00000071395, ENSDARG00000040764, ENSDARG00000003399, ENSDARG00000010792, ENSDARG00000037618, ENSDARG00000007628, ENSDARG00000014018	103	526	9822	2.53808	0.546426	0.0387587	3.87202
Genes with Smad2 binding within 10kb of TSSs in zebrafish and human - see Fig. 2
Category	Term	Count	%	PValue	Genes	List Total	Pop Hits	Pop Total	Fold Enrichment	Bonferroni	Benjamini	FDR
GOTERM_BP_FAT	GO:0007389~pattern specification process	21	19.2661	4.66821e-16	ENSDARG00000014277, ENSDARG00000015554, ENSDARG00000019335, ENSDARG00000035095, ENSDARG00000038843, ENSDARG00000009737, ENSDARG00000052910, ENSDARG00000057096, ENSDARG00000017164, ENSDARG00000014309, ENSDARG00000069252, ENSDARG00000078308, ENSDARG00000007329, ENSDARG00000019920, ENSDARG00000019969, ENSDARG00000000943, ENSDARG00000023520, ENSDARG00000044774, ENSDARG00000003399, ENSDARG00000070914,…	59	244	7504	10.9464	1.59872e-13	1.59872e-13	6.10623e-13
GOTERM_BP_FAT	GO:0003002~regionalization	15	13.7615	5.47979e-11	ENSDARG00000014277, ENSDARG00000015554, ENSDARG00000019335, ENSDARG00000035095, ENSDARG00000038843, ENSDARG00000052910, ENSDARG00000057096, ENSDARG00000017164, ENSDARG00000078308, ENSDARG00000023520, ENSDARG00000044774, ENSDARG00000003399, ENSDARG00000070914, ENSDARG00000059073, ENSDARG00000055630	59	181	7504	10.5403	1.97273e-08	9.86363e-09	7.52598e-08
GOTERM_BP_FAT	GO:0009953~dorsal/ventral pattern formation	11	10.0917	1.08715e-10	ENSDARG00000014277, ENSDARG00000015554, ENSDARG00000044774, ENSDARG00000038843, ENSDARG00000003399, ENSDARG00000052910, ENSDARG00000017164, ENSDARG00000057096, ENSDARG00000070914, ENSDARG00000078308, ENSDARG00000059073	59	71	7504	19.7049	3.91373e-08	1.30458e-08	1.49309e-07
GOTERM_BP_FAT	GO:0007368~determination of left/right symmetry	8	7.33945	5.58403e-07	ENSDARG00000035095, ENSDARG00000003399, ENSDARG00000014309, ENSDARG00000007329, ENSDARG00000019920, ENSDARG00000019969, ENSDARG00000000943, ENSDARG00000055630	59	65	7504	15.6537	0.000201005	5.0255e-05	0.000766911
GOTERM_BP_FAT	GO:0035050~embryonic heart tube development	7	6.42202	1.05576e-06	ENSDARG00000009737, ENSDARG00000003399, ENSDARG00000014309, ENSDARG00000069252, ENSDARG00000007329, ENSDARG00000019920, ENSDARG00000000943, ENSDARG00000055630	59	45	7504	19.7846	0.000380001	7.60117e-05	0.00144997
GOTERM_BP_FAT	GO:0007498~mesoderm development	7	6.42202	1.20691e-06	ENSDARG00000023520, ENSDARG00000044774, ENSDARG00000035095, ENSDARG00000003399, ENSDARG00000052910, ENSDARG00000014309, ENSDARG00000007329	59	46	7504	19.3545	0.000434393	7.24119e-05	0.00165756
GOTERM_BP_FAT	GO:0009799~determination of symmetry	8	7.33945	2.53463e-06	ENSDARG00000035095, ENSDARG00000003399, ENSDARG00000014309, ENSDARG00000007329, ENSDARG00000019920, ENSDARG00000019969, ENSDARG00000000943, ENSDARG00000055630	59	81	7504	12.5616	0.000912051	0.000130344	0.00348102
GOTERM_BP_FAT	GO:0009855~determination of bilateral symmetry	8	7.33945	2.53463e-06	ENSDARG00000035095, ENSDARG00000003399, ENSDARG00000014309, ENSDARG00000007329, ENSDARG00000019920, ENSDARG00000019969, ENSDARG00000000943, ENSDARG00000055630	59	81	7504	12.5616	0.000912051	0.000130344	0.00348102
GOTERM_BP_FAT	GO:0040036~regulation of fibroblast growth factor receptor signaling pathway	5	4.58716	3.03662e-06	ENSDARG00000038843, ENSDARG00000052910, ENSDARG00000057096, ENSDARG00000070914, ENSDARG00000078308	59	14	7504	45.4237	0.00109259	0.000136639	0.00417043
GOTERM_BP_FAT	GO:0006355~regulation of transcription, DNA-dependent	20	18.3486	6.82311e-06	ENSDARG00000014277, ENSDARG00000019335, ENSDARG00000007944, ENSDARG00000009737, ENSDARG00000036194, ENSDARG00000035622, ENSDARG00000028335, ENSDARG00000021032, ENSDARG00000006003, ENSDARG00000017164, ENSDARG00000069252, ENSDARG00000056400, ENSDARG00000007329, ENSDARG00000044774, ENSDARG00000006939, ENSDARG00000028159, ENSDARG00000036385, ENSDARG00000003165, ENSDARG00000014018, ENSDARG00000059073,…	59	822	7504	3.09456	0.00245331	0.000272888	0.00937049
GOTERM_BP_FAT	GO:0051252~regulation of RNA metabolic process	20	18.3486	8.00822e-06	ENSDARG00000014277, ENSDARG00000019335, ENSDARG00000007944, ENSDARG00000009737, ENSDARG00000036194, ENSDARG00000035622, ENSDARG00000028335, ENSDARG00000021032, ENSDARG00000006003, ENSDARG00000017164, ENSDARG00000069252, ENSDARG00000056400, ENSDARG00000007329, ENSDARG00000044774, ENSDARG00000006939, ENSDARG00000028159, ENSDARG00000036385, ENSDARG00000003165, ENSDARG00000014018, ENSDARG00000059073,…	59	831	7504	3.06105	0.00287882	0.000288256	0.010998
GOTERM_BP_FAT	GO:0007492~endoderm development	5	4.58716	2.11903e-05	ENSDARG00000044774, ENSDARG00000035095, ENSDARG00000009737, ENSDARG00000003399, ENSDARG00000052910, ENSDARG00000069252	59	22	7504	28.906	0.00759957	0.000693268	0.029099
GOTERM_BP_FAT	GO:0045449~regulation of transcription	22	20.1835	3.59302e-05	ENSDARG00000014277, ENSDARG00000019335, ENSDARG00000007944, ENSDARG00000009737, ENSDARG00000036194, ENSDARG00000035622, ENSDARG00000028335, ENSDARG00000017164, ENSDARG00000021032, ENSDARG00000006003, ENSDARG00000069252, ENSDARG00000068761, ENSDARG00000056400, ENSDARG00000007329, ENSDARG00000040764, ENSDARG00000044774, ENSDARG00000006939, ENSDARG00000028159, ENSDARG00000036385, ENSDARG00000003165,…	59	1097	7504	2.55069	0.0128518	0.00107734	0.0493354
GOTERM_BP_FAT	GO:0035295~tube development	7	6.42202	9.39688e-05	ENSDARG00000009737, ENSDARG00000003399, ENSDARG00000014309, ENSDARG00000069252, ENSDARG00000007329, ENSDARG00000019920, ENSDARG00000000943, ENSDARG00000055630	59	97	7504	9.1784	0.0332645	0.00259895	0.12898
GOTERM_BP_FAT	GO:0007507~heart development	7	6.42202	0.000592544	ENSDARG00000009737, ENSDARG00000003399, ENSDARG00000014309, ENSDARG00000069252, ENSDARG00000007329, ENSDARG00000019920, ENSDARG00000000943, ENSDARG00000055630	59	136	7504	6.54636	0.19215	0.0151258	0.810741
GOTERM_BP_FAT	GO:0001704~formation of primary germ layer	4	3.66972	0.00138834	ENSDARG00000044774, ENSDARG00000035095, ENSDARG00000009737, ENSDARG00000052910, ENSDARG00000069252	59	29	7504	17.543	0.39356	0.0327936	1.88999
Category	Term	Count	%	PValue	Genes	List Total	Pop Hits	Pop Total	Fold Enrichment	Bonferroni	Benjamini	FDR
ZFIN_ANATOMY	margin	22	20.1835	9.70445e-21	ENSDARG00000014277, ENSDARG00000015554, ENSDARG00000019335, ENSDARG00000038843, ENSDARG00000009737, ENSDARG00000052910, ENSDARG00000021032, ENSDARG00000057096, ENSDARG00000017164, ENSDARG00000069252, ENSDARG00000044059, ENSDARG00000022995, ENSDARG00000007329, ENSDARG00000019920, ENSDARG00000019969, ENSDARG00000023520, ENSDARG00000033466, ENSDARG00000057328, ENSDARG00000003399, ENSDARG00000006939,…	64	197	9822	17.1386	2.52316e-18	2.52316e-18	1.26848e-17
ZFIN_ANATOMY	tail bud	19	17.4312	3.09887e-10	ENSDARG00000014277, ENSDARG00000019335, ENSDARG00000038843, ENSDARG00000017058, ENSDARG00000068572, ENSDARG00000052910, ENSDARG00000021032, ENSDARG00000017164, ENSDARG00000014309, ENSDARG00000007329, ENSDARG00000019969, ENSDARG00000023520, ENSDARG00000040764, ENSDARG00000044774, ENSDARG00000003399, ENSDARG00000006939, ENSDARG00000070914, ENSDARG00000040893, ENSDARG00000037618	64	460	9822	6.33893	8.05706e-08	4.02853e-08	4.05056e-07
ZFIN_ANATOMY	shield	9	8.25688	1.11446e-08	ENSDARG00000015554, ENSDARG00000040764, ENSDARG00000017058, ENSDARG00000003399, ENSDARG00000035622, ENSDARG00000070914, ENSDARG00000019920, ENSDARG00000014018, ENSDARG00000059073	64	69	9822	20.0177	2.8976e-06	9.65867e-07	1.45672e-05
ZFIN_ANATOMY	marginal blastomere	7	6.42202	1.45467e-08	ENSDARG00000023520, ENSDARG00000038843, ENSDARG00000003399, ENSDARG00000057096, ENSDARG00000044059, ENSDARG00000019920, ENSDARG00000059073	64	27	9822	39.7882	3.78213e-06	9.45533e-07	1.90141e-05
ZFIN_ANATOMY	lateral plate mesoderm	9	8.25688	1.30921e-07	ENSDARG00000015554, ENSDARG00000035095, ENSDARG00000036194, ENSDARG00000032234, ENSDARG00000014309, ENSDARG00000044059, ENSDARG00000037178, ENSDARG00000016022, ENSDARG00000019920	64	94	9822	14.6938	3.4039e-05	6.80789e-06	0.000171128
ZFIN_ANATOMY	axis	13	11.9266	1.59681e-07	ENSDARG00000018524, ENSDARG00000015554, ENSDARG00000035095, ENSDARG00000038843, ENSDARG00000035622, ENSDARG00000044059, ENSDARG00000022995, ENSDARG00000019920, ENSDARG00000003399, ENSDARG00000057328, ENSDARG00000003165, ENSDARG00000014018, ENSDARG00000059073	64	279	9822	7.15087	4.15162e-05	6.91948e-06	0.00020872
ZFIN_ANATOMY	anterior axial hypoblast	9	8.25688	2.88152e-07	ENSDARG00000023520, ENSDARG00000033466, ENSDARG00000038843, ENSDARG00000044059, ENSDARG00000007329, ENSDARG00000003165, ENSDARG00000019920, ENSDARG00000059073, ENSDARG00000034138	64	104	9822	13.2809	7.49166e-05	1.07027e-05	0.000376645
ZFIN_ANATOMY	neural keel	8	7.33945	3.40426e-06	ENSDARG00000038843, ENSDARG00000003399, ENSDARG00000021032, ENSDARG00000037178, ENSDARG00000019920, ENSDARG00000035324, ENSDARG00000059073, ENSDARG00000034138	64	101	9822	12.1559	0.000884718	0.000110633	0.00444965
ZFIN_ANATOMY	neural plate	15	13.7615	4.51569e-06	ENSDARG00000018524, ENSDARG00000015554, ENSDARG00000035095, ENSDARG00000038843, ENSDARG00000035622, ENSDARG00000021032, ENSDARG00000028982, ENSDARG00000019920, ENSDARG00000040764, ENSDARG00000003399, ENSDARG00000016022, ENSDARG00000037178, ENSDARG00000028159, ENSDARG00000059073, ENSDARG00000034138	64	527	9822	4.36818	0.00117339	0.000130445	0.00590234
ZFIN_ANATOMY	hindbrain neural plate	9	8.25688	9.0387e-06	ENSDARG00000014277, ENSDARG00000015554, ENSDARG00000044774, ENSDARG00000003399, ENSDARG00000022995, ENSDARG00000037178, ENSDARG00000016022, ENSDARG00000028159, ENSDARG00000037618	64	164	9822	8.42207	0.00234731	0.00023498	0.0118139
ZFIN_ANATOMY	presumptive telencephalon	7	6.42202	9.7885e-06	ENSDARG00000015554, ENSDARG00000023520, ENSDARG00000038843, ENSDARG00000035095, ENSDARG00000003399, ENSDARG00000003165, ENSDARG00000059073	64	78	9822	13.7728	0.00254179	0.000231339	0.0127939
ZFIN_ANATOMY	segmental plate	12	11.0092	1.48987e-05	ENSDARG00000019335, ENSDARG00000023520, ENSDARG00000040764, ENSDARG00000017058, ENSDARG00000038843, ENSDARG00000003399, ENSDARG00000028982, ENSDARG00000014309, ENSDARG00000006939, ENSDARG00000022995, ENSDARG00000007329, ENSDARG00000037618	64	359	9822	5.12987	0.00386619	0.000322755	0.0194724
ZFIN_ANATOMY	presumptive brain	5	4.58716	2.06697e-05	ENSDARG00000015554, ENSDARG00000038843, ENSDARG00000003399, ENSDARG00000019920, ENSDARG00000034138	64	26	9822	29.5132	0.00535976	0.000413312	0.0270141
ZFIN_ANATOMY	diencephalon	18	16.5138	2.11021e-05	ENSDARG00000018524, ENSDARG00000015554, ENSDARG00000035095, ENSDARG00000038843, ENSDARG00000036194, ENSDARG00000068572, ENSDARG00000044059, ENSDARG00000022995, ENSDARG00000019920, ENSDARG00000023520, ENSDARG00000040764, ENSDARG00000003399, ENSDARG00000016022, ENSDARG00000040893, ENSDARG00000003165, ENSDARG00000059073, ENSDARG00000055630, ENSDARG00000034138	64	867	9822	3.1862	0.00547157	0.000391823	0.0275792
ZFIN_ANATOMY	axial mesoderm	6	5.50459	4.51334e-05	ENSDARG00000015554, ENSDARG00000003399, ENSDARG00000021032, ENSDARG00000019920, ENSDARG00000014018, ENSDARG00000059073	64	62	9822	14.8518	0.0116664	0.000782023	0.0589782
ZFIN_ANATOMY	forebrain	13	11.9266	0.000106803	ENSDARG00000018524, ENSDARG00000015554, ENSDARG00000038843, ENSDARG00000068572, ENSDARG00000019969, ENSDARG00000040764, ENSDARG00000003399, ENSDARG00000070914, ENSDARG00000016022, ENSDARG00000037178, ENSDARG00000037618, ENSDARG00000014018, ENSDARG00000034138	64	526	9822	3.79295	0.0273882	0.00173413	0.139513
ZFIN_ANATOMY	blastoderm	5	4.58716	0.000106836	ENSDARG00000014277, ENSDARG00000017164, ENSDARG00000040893, ENSDARG00000019920, ENSDARG00000059073	64	39	9822	19.6755	0.0273966	0.00163272	0.139556
ZFIN_ANATOMY	mesoderm	10	9.17431	0.000116831	ENSDARG00000015554, ENSDARG00000040764, ENSDARG00000038843, ENSDARG00000003399, ENSDARG00000052910, ENSDARG00000006939, ENSDARG00000022995, ENSDARG00000007329, ENSDARG00000019969, ENSDARG00000059073	64	301	9822	5.09863	0.029921	0.00168623	0.152603
ZFIN_ANATOMY	germ ring	5	4.58716	0.000143308	ENSDARG00000038843, ENSDARG00000003399, ENSDARG00000035622, ENSDARG00000007329, ENSDARG00000059073	64	42	9822	18.2701	0.0365772	0.00195928	0.187158
ZFIN_ANATOMY	epithalamus	4	3.66972	0.000160404	ENSDARG00000003399, ENSDARG00000036194, ENSDARG00000014309, ENSDARG00000019920	64	17	9822	36.1103	0.0408507	0.00208325	0.209463
Genes with Smad2 binding within 10kb of TSSs in zebrafish and Xenopus - see Fig. 2
Category	Term	Count	%	PValue	Genes	List Total	Pop Hits	Pop Total	Fold Enrichment	Bonferroni	Benjamini	FDR
GOTERM_BP_FAT	GO:0007389~pattern specification process	26	29.2135	2.3202e-21	ENSDARG00000014277, ENSDARG00000019335, ENSDARG00000035095, ENSDARG00000009737, ENSDARG00000018260, ENSDARG00000057096, ENSDARG00000041341, ENSDARG00000014309, ENSDARG00000007329, ENSDARG00000078308, ENSDARG00000053493, ENSDARG00000010124, ENSDARG00000012025, ENSDARG00000037879, ENSDARG00000059337, ENSDARG00000070914, ENSDARG00000012788, ENSDARG00000015554, ENSDARG00000017164, ENSDARG00000052910,…	65	244	7504	12.3016	1.06033e-18	1.06033e-18	3.29892e-18
GOTERM_BP_FAT	GO:0003002~regionalization	18	20.2247	7.65362e-14	ENSDARG00000014277, ENSDARG00000015554, ENSDARG00000019335, ENSDARG00000035095, ENSDARG00000018260, ENSDARG00000052910, ENSDARG00000057096, ENSDARG00000017164, ENSDARG00000009905, ENSDARG00000006110, ENSDARG00000053493, ENSDARG00000078308, ENSDARG00000010124, ENSDARG00000044774, ENSDARG00000059337, ENSDARG00000070914, ENSDARG00000012788, ENSDARG00000059073	65	181	7504	11.4808	3.49579e-11	1.74789e-11	1.08757e-10
GOTERM_BP_FAT	GO:0009953~dorsal/ventral pattern formation	11	12.3596	3.01796e-10	ENSDARG00000014277, ENSDARG00000015554, ENSDARG00000044774, ENSDARG00000018260, ENSDARG00000052910, ENSDARG00000017164, ENSDARG00000057096, ENSDARG00000070914, ENSDARG00000006110, ENSDARG00000078308, ENSDARG00000059073	65	71	7504	17.886	1.37921e-07	4.59736e-08	4.29101e-07
GOTERM_BP_FAT	GO:0045449~regulation of transcription	31	34.8315	6.53531e-10	ENSDARG00000014277, ENSDARG00000019335, ENSDARG00000007944, ENSDARG00000036194, ENSDARG00000009737, ENSDARG00000041341, ENSDARG00000052947, ENSDARG00000007329, ENSDARG00000010124, ENSDARG00000013031, ENSDARG00000075330, ENSDARG00000002601, ENSDARG00000059337, ENSDARG00000053291, ENSDARG00000012788, ENSDARG00000003165, ENSDARG00000036385, ENSDARG00000035622, ENSDARG00000021032, ENSDARG00000017164,…	65	1097	7504	3.26238	2.98664e-07	7.4666e-08	9.29208e-07
GOTERM_BP_FAT	GO:0006355~regulation of transcription, DNA-dependent	27	30.3371	7.42136e-10	ENSDARG00000014277, ENSDARG00000019335, ENSDARG00000007944, ENSDARG00000009737, ENSDARG00000036194, ENSDARG00000041341, ENSDARG00000052947, ENSDARG00000007329, ENSDARG00000013031, ENSDARG00000075330, ENSDARG00000002601, ENSDARG00000059337, ENSDARG00000012788, ENSDARG00000036385, ENSDARG00000003165, ENSDARG00000035622, ENSDARG00000017164, ENSDARG00000006003, ENSDARG00000021032, ENSDARG00000009905,…	65	822	7504	3.79203	3.39156e-07	6.78313e-08	1.05519e-06
GOTERM_BP_FAT	GO:0051252~regulation of RNA metabolic process	27	30.3371	9.42156e-10	ENSDARG00000014277, ENSDARG00000019335, ENSDARG00000007944, ENSDARG00000009737, ENSDARG00000036194, ENSDARG00000041341, ENSDARG00000052947, ENSDARG00000007329, ENSDARG00000013031, ENSDARG00000075330, ENSDARG00000002601, ENSDARG00000059337, ENSDARG00000012788, ENSDARG00000036385, ENSDARG00000003165, ENSDARG00000035622, ENSDARG00000017164, ENSDARG00000006003, ENSDARG00000021032, ENSDARG00000009905,…	65	831	7504	3.75096	4.30565e-07	7.17609e-08	1.33958e-06
GOTERM_BP_FAT	GO:0007368~determination of left/right symmetry	10	11.236	2.93423e-09	ENSDARG00000035095, ENSDARG00000018260, ENSDARG00000041341, ENSDARG00000014309, ENSDARG00000009905, ENSDARG00000006110, ENSDARG00000053493, ENSDARG00000007329, ENSDARG00000021201, ENSDARG00000019920	65	65	7504	17.7609	1.34094e-06	1.91564e-07	4.17197e-06
GOTERM_BP_FAT	GO:0035050~embryonic heart tube development	9	10.1124	3.00089e-09	ENSDARG00000018260, ENSDARG00000009737, ENSDARG00000041341, ENSDARG00000014309, ENSDARG00000069252, ENSDARG00000009905, ENSDARG00000006110, ENSDARG00000007329, ENSDARG00000021201, ENSDARG00000019920	65	45	7504	23.0892	1.37141e-06	1.71426e-07	4.26675e-06
GOTERM_BP_FAT	GO:0007498~mesoderm development	9	10.1124	3.60851e-09	ENSDARG00000044774, ENSDARG00000035095, ENSDARG00000041341, ENSDARG00000052910, ENSDARG00000014309, ENSDARG00000009905, ENSDARG00000007329, ENSDARG00000010124, ENSDARG00000004256	65	46	7504	22.5873	1.64909e-06	1.83232e-07	5.13067e-06
GOTERM_BP_FAT	GO:0009855~determination of bilateral symmetry	10	11.236	2.15305e-08	ENSDARG00000035095, ENSDARG00000018260, ENSDARG00000041341, ENSDARG00000014309, ENSDARG00000009905, ENSDARG00000006110, ENSDARG00000053493, ENSDARG00000007329, ENSDARG00000021201, ENSDARG00000019920	65	81	7504	14.2526	9.83941e-06	9.83945e-07	3.06127e-05
GOTERM_BP_FAT	GO:0009799~determination of symmetry	10	11.236	2.15305e-08	ENSDARG00000035095, ENSDARG00000018260, ENSDARG00000041341, ENSDARG00000014309, ENSDARG00000009905, ENSDARG00000006110, ENSDARG00000053493, ENSDARG00000007329, ENSDARG00000021201, ENSDARG00000019920	65	81	7504	14.2526	9.83941e-06	9.83945e-07	3.06127e-05
GOTERM_BP_FAT	GO:0035295~tube development	10	11.236	1.06034e-07	ENSDARG00000018260, ENSDARG00000009737, ENSDARG00000041341, ENSDARG00000014309, ENSDARG00000069252, ENSDARG00000009905, ENSDARG00000006110, ENSDARG00000007329, ENSDARG00000021201, ENSDARG00000019920, ENSDARG00000012025	65	97	7504	11.9017	4.84566e-05	4.40524e-06	0.000150762
GOTERM_BP_FAT	GO:0001704~formation of primary germ layer	7	7.86517	1.23491e-07	ENSDARG00000044774, ENSDARG00000035095, ENSDARG00000009737, ENSDARG00000041341, ENSDARG00000052910, ENSDARG00000069252, ENSDARG00000010124, ENSDARG00000004256	65	29	7504	27.8663	5.6434e-05	4.70295e-06	0.000175583
GOTERM_BP_FAT	GO:0048598~embryonic morphogenesis	13	14.6067	3.42234e-07	ENSDARG00000015554, ENSDARG00000035095, ENSDARG00000009737, ENSDARG00000041341, ENSDARG00000052910, ENSDARG00000006110, ENSDARG00000069252, ENSDARG00000052947, ENSDARG00000010124, ENSDARG00000012025, ENSDARG00000002601, ENSDARG00000044774, ENSDARG00000044485, ENSDARG00000004256	65	226	7504	6.64071	0.000156389	1.20308e-05	0.000486596
GOTERM_BP_FAT	GO:0007507~heart development	10	11.236	1.91513e-06	ENSDARG00000018260, ENSDARG00000009737, ENSDARG00000041341, ENSDARG00000014309, ENSDARG00000069252, ENSDARG00000009905, ENSDARG00000006110, ENSDARG00000007329, ENSDARG00000004256, ENSDARG00000021201, ENSDARG00000019920	65	136	7504	8.48869	0.000874831	6.25133e-05	0.00272294
GOTERM_BP_FAT	GO:0007369~gastrulation	9	10.1124	4.23188e-06	ENSDARG00000044774, ENSDARG00000035095, ENSDARG00000009737, ENSDARG00000041341, ENSDARG00000052910, ENSDARG00000069252, ENSDARG00000006110, ENSDARG00000052947, ENSDARG00000010124, ENSDARG00000004256	65	112	7504	9.27692	0.00193211	0.000128923	0.00601683
GOTERM_BP_FAT	GO:0040036~regulation of fibroblast growth factor receptor signaling pathway	5	5.61798	4.51843e-06	ENSDARG00000052910, ENSDARG00000057096, ENSDARG00000070914, ENSDARG00000044485, ENSDARG00000078308	65	14	7504	41.2308	0.0020628	0.00012905	0.00642423
GOTERM_BP_FAT	GO:0040007~growth	8	8.98876	6.87101e-06	ENSDARG00000025372, ENSDARG00000018260, ENSDARG00000057096, ENSDARG00000009905, ENSDARG00000044059, ENSDARG00000037995, ENSDARG00000041959, ENSDARG00000019920	65	85	7504	10.8655	0.00313514	0.000184692	0.00976893
GOTERM_BP_FAT	GO:0007492~endoderm development	5	5.61798	3.13696e-05	ENSDARG00000044774, ENSDARG00000035095, ENSDARG00000009737, ENSDARG00000041341, ENSDARG00000052910, ENSDARG00000069252	65	22	7504	26.2378	0.0142339	0.000796135	0.0445929
GOTERM_BP_FAT	GO:0001706~endoderm formation	4	4.49438	6.80467e-05	ENSDARG00000044774, ENSDARG00000035095, ENSDARG00000009737, ENSDARG00000041341, ENSDARG00000069252	65	10	7504	46.1785	0.0306198	0.00163542	0.096707
Category	Term	Count	%	PValue	Genes	List Total	Pop Hits	Pop Total	Fold Enrichment	Bonferroni	Benjamini	FDR
ZFIN_ANATOMY	margin	27	30.3371	2.77338e-27	ENSDARG00000014277, ENSDARG00000019335, ENSDARG00000009737, ENSDARG00000018260, ENSDARG00000057096, ENSDARG00000041341, ENSDARG00000007329, ENSDARG00000053493, ENSDARG00000010124, ENSDARG00000033614, ENSDARG00000040216, ENSDARG00000037879, ENSDARG00000070914, ENSDARG00000012788, ENSDARG00000004256, ENSDARG00000037618, ENSDARG00000015554, ENSDARG00000017164, ENSDARG00000052910, ENSDARG00000021032,…	69	197	9822	19.5096	7.40493e-25	7.40493e-25	3.64016e-24
ZFIN_ANATOMY	tail bud	22	24.7191	1.86753e-12	ENSDARG00000014277, ENSDARG00000019335, ENSDARG00000017164, ENSDARG00000052910, ENSDARG00000021032, ENSDARG00000014309, ENSDARG00000009905, ENSDARG00000006110, ENSDARG00000045694, ENSDARG00000037995, ENSDARG00000007329, ENSDARG00000021201, ENSDARG00000040216, ENSDARG00000012025, ENSDARG00000037879, ENSDARG00000044774, ENSDARG00000070914, ENSDARG00000044485, ENSDARG00000041959, ENSDARG00000004256,…	69	460	9822	6.80794	4.98624e-10	2.49312e-10	2.45116e-09
ZFIN_ANATOMY	neural plate	23	25.8427	2.89839e-12	ENSDARG00000015554, ENSDARG00000035095, ENSDARG00000035622, ENSDARG00000021032, ENSDARG00000006110, ENSDARG00000028982, ENSDARG00000052947, ENSDARG00000038792, ENSDARG00000045694, ENSDARG00000010124, ENSDARG00000033614, ENSDARG00000021201, ENSDARG00000019920, ENSDARG00000077473, ENSDARG00000040216, ENSDARG00000037879, ENSDARG00000002601, ENSDARG00000037178, ENSDARG00000044485, ENSDARG00000004256,…	69	527	9822	6.21252	7.73859e-10	2.57953e-10	3.80418e-09
ZFIN_ANATOMY	marginal blastomere	9	10.1124	6.90744e-12	ENSDARG00000057096, ENSDARG00000009905, ENSDARG00000044059, ENSDARG00000012788, ENSDARG00000004256, ENSDARG00000033614, ENSDARG00000019920, ENSDARG00000037879, ENSDARG00000059073	69	27	9822	47.4493	1.8443e-09	4.61074e-10	9.06629e-09
ZFIN_ANATOMY	midbrain neural keel	13	14.6067	9.61041e-11	ENSDARG00000014277, ENSDARG00000015554, ENSDARG00000006110, ENSDARG00000052947, ENSDARG00000077473, ENSDARG00000040216, ENSDARG00000002601, ENSDARG00000044774, ENSDARG00000044485, ENSDARG00000041959, ENSDARG00000003165, ENSDARG00000010792, ENSDARG00000034138	69	134	9822	13.8099	2.56598e-08	5.13196e-09	1.2614e-07
ZFIN_ANATOMY	unspecified	56	62.9213	2.18195e-10	ENSDARG00000019335, ENSDARG00000007944, ENSDARG00000035095, ENSDARG00000037995, ENSDARG00000007329, ENSDARG00000010124, ENSDARG00000013031, ENSDARG00000012025, ENSDARG00000061187, ENSDARG00000059337, ENSDARG00000036675, ENSDARG00000012788, ENSDARG00000036385, ENSDARG00000037618, ENSDARG00000015554, ENSDARG00000035622, ENSDARG00000017164, ENSDARG00000021032, ENSDARG00000028514, ENSDARG00000006110,…	69	4256	9822	1.873	5.82581e-08	9.70969e-09	2.86389e-07
ZFIN_ANATOMY	axial mesoderm	10	11.236	3.20942e-10	ENSDARG00000015554, ENSDARG00000021032, ENSDARG00000009905, ENSDARG00000006110, ENSDARG00000045694, ENSDARG00000033614, ENSDARG00000021201, ENSDARG00000019920, ENSDARG00000014018, ENSDARG00000059073	69	62	9822	22.9593	8.56914e-08	1.22416e-08	4.21247e-07
ZFIN_ANATOMY	shield	10	11.236	8.63093e-10	ENSDARG00000015554, ENSDARG00000035622, ENSDARG00000009905, ENSDARG00000070914, ENSDARG00000006110, ENSDARG00000012788, ENSDARG00000021201, ENSDARG00000019920, ENSDARG00000014018, ENSDARG00000059073	69	69	9822	20.6301	2.30446e-07	2.88057e-08	1.13284e-06
ZFIN_ANATOMY	hypoblast	10	11.236	9.85064e-10	ENSDARG00000015554, ENSDARG00000035095, ENSDARG00000057096, ENSDARG00000009905, ENSDARG00000038792, ENSDARG00000052947, ENSDARG00000053493, ENSDARG00000077473, ENSDARG00000037879, ENSDARG00000059073	69	70	9822	20.3354	2.63012e-07	2.92236e-08	1.29293e-06
ZFIN_ANATOMY	mesoderm	15	16.8539	1.32385e-08	ENSDARG00000015554, ENSDARG00000052910, ENSDARG00000006110, ENSDARG00000009905, ENSDARG00000052947, ENSDARG00000037995, ENSDARG00000053493, ENSDARG00000007329, ENSDARG00000040216, ENSDARG00000002601, ENSDARG00000058730, ENSDARG00000044485, ENSDARG00000041959, ENSDARG00000004256, ENSDARG00000059073	69	301	9822	7.09375	3.53468e-06	3.53469e-07	1.7376e-05
ZFIN_ANATOMY	blastodisc	7	7.86517	4.58227e-08	ENSDARG00000015554, ENSDARG00000017164, ENSDARG00000057096, ENSDARG00000070914, ENSDARG00000006110, ENSDARG00000010792, ENSDARG00000037879	69	30	9822	33.2145	1.22346e-05	1.11224e-06	6.01439e-05
ZFIN_ANATOMY	axis	14	15.7303	4.59745e-08	ENSDARG00000015554, ENSDARG00000035095, ENSDARG00000035622, ENSDARG00000044059, ENSDARG00000006110, ENSDARG00000028514, ENSDARG00000052947, ENSDARG00000019920, ENSDARG00000033614, ENSDARG00000068095, ENSDARG00000003165, ENSDARG00000010792, ENSDARG00000014018, ENSDARG00000059073	69	279	9822	7.1429	1.22751e-05	1.02293e-06	6.0343e-05
ZFIN_ANATOMY	axial hypoblast	5	5.61798	1.44053e-07	ENSDARG00000009905, ENSDARG00000070914, ENSDARG00000006110, ENSDARG00000019920, ENSDARG00000059073	69	8	9822	88.9674	3.84615e-05	2.95863e-06	0.000189075
ZFIN_ANATOMY	hindbrain neural plate	11	12.3596	1.61721e-07	ENSDARG00000014277, ENSDARG00000015554, ENSDARG00000044774, ENSDARG00000037178, ENSDARG00000052947, ENSDARG00000044485, ENSDARG00000041959, ENSDARG00000037618, ENSDARG00000040216, ENSDARG00000037879, ENSDARG00000002601	69	164	9822	9.54772	4.31786e-05	3.08424e-06	0.000212264
ZFIN_ANATOMY	lateral plate mesoderm	9	10.1124	2.40308e-07	ENSDARG00000015554, ENSDARG00000035095, ENSDARG00000036194, ENSDARG00000014309, ENSDARG00000044059, ENSDARG00000037178, ENSDARG00000038792, ENSDARG00000053493, ENSDARG00000019920	69	94	9822	13.629	6.41601e-05	4.27747e-06	0.000315411
ZFIN_ANATOMY	germ ring	7	7.86517	3.79315e-07	ENSDARG00000035622, ENSDARG00000009905, ENSDARG00000052947, ENSDARG00000007329, ENSDARG00000033614, ENSDARG00000037879, ENSDARG00000059073	69	42	9822	23.7246	0.000101272	6.32981e-06	0.000497863
ZFIN_ANATOMY	diencephalon	21	23.5955	9.09822e-07	ENSDARG00000015554, ENSDARG00000035095, ENSDARG00000036194, ENSDARG00000028514, ENSDARG00000044059, ENSDARG00000052947, ENSDARG00000010124, ENSDARG00000052856, ENSDARG00000033614, ENSDARG00000021201, ENSDARG00000019920, ENSDARG00000040216, ENSDARG00000037879, ENSDARG00000002601, ENSDARG00000044485, ENSDARG00000041959, ENSDARG00000003165, ENSDARG00000010792, ENSDARG00000069105, ENSDARG00000059073,…	69	867	9822	3.44787	0.000242893	1.42895e-05	0.00119417
ZFIN_ANATOMY	neuroectoderm	7	7.86517	1.5639e-06	ENSDARG00000015554, ENSDARG00000021032, ENSDARG00000009905, ENSDARG00000006110, ENSDARG00000037178, ENSDARG00000053493, ENSDARG00000004256	69	53	9822	18.8007	0.000417475	2.31976e-05	0.00205266
ZFIN_ANATOMY	somite	23	25.8427	1.83693e-06	ENSDARG00000019335, ENSDARG00000021032, ENSDARG00000028514, ENSDARG00000045694, ENSDARG00000037995, ENSDARG00000007329, ENSDARG00000053493, ENSDARG00000052856, ENSDARG00000010124, ENSDARG00000033614, ENSDARG00000077473, ENSDARG00000012025, ENSDARG00000037879, ENSDARG00000058730, ENSDARG00000061187, ENSDARG00000044485, ENSDARG00000041959, ENSDARG00000004256, ENSDARG00000003165, ENSDARG00000037618,…	69	1081	9822	3.02868	0.00049034	2.58134e-05	0.002411
ZFIN_ANATOMY	forebrain neural keel	8	8.98876	2.09741e-06	ENSDARG00000015554, ENSDARG00000006110, ENSDARG00000041959, ENSDARG00000021201, ENSDARG00000019920, ENSDARG00000010792, ENSDARG00000059073, ENSDARG00000034138	69	87	9822	13.0895	0.000559853	2.80001e-05	0.00275289
Genes with Smad2 binding within 10kb of TSSs in zebrafish, mouse and human - see Fig. 2
Category	Term	Count	%	PValue	Genes	List Total	Pop Hits	Pop Total	Fold Enrichment	Bonferroni	Benjamini	FDR
GOTERM_BP_FAT	GO:0007389~pattern specification process	10	22.2222	1.41e-07	ENSDARG00000019335, ENSDARG00000044774, ENSDARG00000038843, ENSDARG00000035095, ENSDARG00000003399, ENSDARG00000057096, ENSDARG00000014309, ENSDARG00000007329, ENSDARG00000019920, ENSDARG00000019969	29	244	7504	10.6049	3.66e-05	3.66e-05	0.000184
GOTERM_BP_FAT	GO:0007368~determination of left/right symmetry	6	13.3333	3.52e-06	ENSDARG00000035095, ENSDARG00000003399, ENSDARG00000014309, ENSDARG00000007329, ENSDARG00000019920, ENSDARG00000019969	29	65	7504	23.8854	0.00091	0.000455	0.0045921
GOTERM_BP_FAT	GO:0009855~determination of bilateral symmetry	6	13.3333	1.05e-05	ENSDARG00000035095, ENSDARG00000003399, ENSDARG00000014309, ENSDARG00000007329, ENSDARG00000019920, ENSDARG00000019969	29	81	7504	19.1673	0.00270699	0.000903	0.0136708
GOTERM_BP_FAT	GO:0009799~determination of symmetry	6	13.3333	1.05e-05	ENSDARG00000035095, ENSDARG00000003399, ENSDARG00000014309, ENSDARG00000007329, ENSDARG00000019920, ENSDARG00000019969	29	81	7504	19.1673	0.00270699	0.000903	0.0136708
GOTERM_BP_FAT	GO:0007498~mesoderm development	5	11.1111	2.27e-05	ENSDARG00000044774, ENSDARG00000035095, ENSDARG00000003399, ENSDARG00000014309, ENSDARG00000007329	29	46	7504	28.1259	0.00586895	0.00147048	0.0296841
GOTERM_BP_FAT	GO:0003002~regionalization	6	13.3333	0.000484	ENSDARG00000019335, ENSDARG00000044774, ENSDARG00000038843, ENSDARG00000035095, ENSDARG00000003399, ENSDARG00000057096	29	181	7504	8.57763	0.117761	0.0247471	0.629946
GOTERM_BP_FAT	GO:0035050~embryonic heart tube development	4	8.88889	0.000595	ENSDARG00000003399, ENSDARG00000014309, ENSDARG00000007329, ENSDARG00000019920	29	45	7504	23.0008	0.142755	0.0253451	0.773879
Category	Term	Count	%	PValue	Genes	List Total	Pop Hits	Pop Total	Fold Enrichment	Bonferroni	Benjamini	FDR
ZFIN_ANATOMY	margin	12	26.6667	1.42802e-11	ENSDARG00000019335, ENSDARG00000033466, ENSDARG00000038843, ENSDARG00000057328, ENSDARG00000003399, ENSDARG00000057096, ENSDARG00000006939, ENSDARG00000044059, ENSDARG00000007329, ENSDARG00000019920, ENSDARG00000037618, ENSDARG00000019969	33	197	9822	18.1301	2.75609e-09	2.75609e-09	1.77944e-08
ZFIN_ANATOMY	axis	10	22.2222	1.67318e-07	ENSDARG00000018524, ENSDARG00000038843, ENSDARG00000035095, ENSDARG00000057328, ENSDARG00000003399, ENSDARG00000035622, ENSDARG00000044059, ENSDARG00000003165, ENSDARG00000019920, ENSDARG00000014018	33	279	9822	10.668	3.22918e-05	1.6146e-05	0.000208491
ZFIN_ANATOMY	tail bud	11	24.4444	1.1716e-06	ENSDARG00000019335, ENSDARG00000040764, ENSDARG00000044774, ENSDARG00000038843, ENSDARG00000003399, ENSDARG00000068572, ENSDARG00000006939, ENSDARG00000014309, ENSDARG00000007329, ENSDARG00000037618, ENSDARG00000019969	33	460	9822	7.11739	0.000226094	7.53705e-05	0.00145991
ZFIN_ANATOMY	marginal blastomere	5	11.1111	1.54511e-06	ENSDARG00000038843, ENSDARG00000003399, ENSDARG00000057096, ENSDARG00000044059, ENSDARG00000019920	33	27	9822	55.1178	0.000298163	7.45491e-05	0.00192532
ZFIN_ANATOMY	anterior axial hypoblast	6	13.3333	1.9386e-05	ENSDARG00000033466, ENSDARG00000038843, ENSDARG00000044059, ENSDARG00000007329, ENSDARG00000003165, ENSDARG00000019920	33	104	9822	17.1713	0.00373455	0.000748029	0.0241539
ZFIN_ANATOMY	epithalamus	4	8.88889	2.07108e-05	ENSDARG00000003399, ENSDARG00000036194, ENSDARG00000014309, ENSDARG00000019920	33	17	9822	70.0321	0.00398925	0.000665984	0.0258043
ZFIN_ANATOMY	shield	5	11.1111	6.91525e-05	ENSDARG00000040764, ENSDARG00000003399, ENSDARG00000035622, ENSDARG00000019920, ENSDARG00000014018	33	69	9822	21.5679	0.0132582	0.00190488	0.0861355
ZFIN_ANATOMY	segmental plate	8	17.7778	0.000125444	ENSDARG00000019335, ENSDARG00000040764, ENSDARG00000038843, ENSDARG00000003399, ENSDARG00000006939, ENSDARG00000014309, ENSDARG00000007329, ENSDARG00000037618	33	359	9822	6.63257	0.0239214	0.00302195	0.156201
ZFIN_ANATOMY	lateral plate mesoderm	5	11.1111	0.000230408	ENSDARG00000035095, ENSDARG00000036194, ENSDARG00000014309, ENSDARG00000044059, ENSDARG00000019920	33	94	9822	15.8317	0.0434993	0.00492934	0.286728
ZFIN_ANATOMY	notochord	10	22.2222	0.00026952	ENSDARG00000040764, ENSDARG00000038843, ENSDARG00000035095, ENSDARG00000003399, ENSDARG00000035622, ENSDARG00000003165, ENSDARG00000019920, ENSDARG00000037618, ENSDARG00000014018, ENSDARG00000019969	33	695	9822	4.28254	0.0506942	0.00518892	0.335326
ZFIN_ANATOMY	unspecified	25	55.5556	0.000274478	ENSDARG00000007944, ENSDARG00000019335, ENSDARG00000035095, ENSDARG00000036194, ENSDARG00000057096, ENSDARG00000014309, ENSDARG00000007329, ENSDARG00000033466, ENSDARG00000040764, ENSDARG00000061187, ENSDARG00000006939, ENSDARG00000036675, ENSDARG00000037618, ENSDARG00000035324, ENSDARG00000023920, ENSDARG00000038843, ENSDARG00000028335, ENSDARG00000068572, ENSDARG00000035622, ENSDARG00000044059,…	33	4256	9822	1.74833	0.0516025	0.00480493	0.341485
ZFIN_ANATOMY	forerunner cell group	5	11.1111	0.000327265	ENSDARG00000023920, ENSDARG00000040764, ENSDARG00000003399, ENSDARG00000057096, ENSDARG00000007329	33	103	9822	14.4484	0.0612185	0.00525054	0.407035
ZFIN_ANATOMY	germ ring	4	8.88889	0.000330824	ENSDARG00000038843, ENSDARG00000003399, ENSDARG00000035622, ENSDARG00000007329	33	42	9822	28.3463	0.0618632	0.00490023	0.411453
ZFIN_ANATOMY	paraxial mesoderm	5	11.1111	0.000531521	ENSDARG00000040764, ENSDARG00000003399, ENSDARG00000006939, ENSDARG00000007329, ENSDARG00000003165	33	117	9822	12.7195	0.0975219	0.00730255	0.660305
ZFIN_ANATOMY	forebrain	8	17.7778	0.00126592	ENSDARG00000018524, ENSDARG00000040764, ENSDARG00000038843, ENSDARG00000003399, ENSDARG00000068572, ENSDARG00000037618, ENSDARG00000014018, ENSDARG00000019969	33	526	9822	4.52679	0.216887	0.0161664	1.56605
ZFIN_ANATOMY	diencephalon	10	22.2222	0.00135872	ENSDARG00000018524, ENSDARG00000040764, ENSDARG00000038843, ENSDARG00000035095, ENSDARG00000003399, ENSDARG00000036194, ENSDARG00000068572, ENSDARG00000044059, ENSDARG00000003165, ENSDARG00000019920	33	867	9822	3.43295	0.230805	0.0162669	1.67995
ZFIN_ANATOMY	heart primordium	4	8.88889	0.00202474	ENSDARG00000003399, ENSDARG00000036194, ENSDARG00000044059, ENSDARG00000019920	33	78	9822	15.2634	0.323735	0.0227473	2.49392
ZFIN_ANATOMY	presumptive telencephalon	4	8.88889	0.00202474	ENSDARG00000038843, ENSDARG00000035095, ENSDARG00000003399, ENSDARG00000003165	33	78	9822	15.2634	0.323735	0.0227473	2.49392
ZFIN_ANATOMY	mesoderm	6	13.3333	0.00266732	ENSDARG00000040764, ENSDARG00000038843, ENSDARG00000003399, ENSDARG00000006939, ENSDARG00000007329, ENSDARG00000019969	33	301	9822	5.93295	0.402786	0.0282316	3.27336
ZFIN_ANATOMY	presumptive brain	3	6.66667	0.00318298	ENSDARG00000038843, ENSDARG00000003399, ENSDARG00000019920	33	26	9822	34.3427	0.459518	0.0318652	3.8947
Genes with Smad2 binding within 10kb of TSSs in zebrafish, mouse, human and Xenopus - see Fig. 2
Category	Term	Count	%	PValue	Genes	List Total	Pop Hits	Pop Total	Fold Enrichment	Bonferroni	Benjamini	FDR
GOTERM_BP_FAT	GO:0007389~pattern specification process	7	43.75	2.68181e-06	ENSDARG00000019335, ENSDARG00000044774, ENSDARG00000035095, ENSDARG00000057096, ENSDARG00000014309, ENSDARG00000007329, ENSDARG00000019920	15	244	7504	14.3519	0.000343213	0.000343213	0.00311443
GOTERM_BP_FAT	GO:0007498~mesoderm development	4	25	7.48608e-05	ENSDARG00000044774, ENSDARG00000035095, ENSDARG00000014309, ENSDARG00000007329	15	46	7504	43.5014	0.00953678	0.00477981	0.0869039
GOTERM_BP_FAT	GO:0007368~determination of left/right symmetry	4	25	0.000210945	ENSDARG00000035095, ENSDARG00000014309, ENSDARG00000007329, ENSDARG00000019920	15	65	7504	30.7856	0.0266425	0.00896089	0.244704
GOTERM_BP_FAT	GO:0006355~regulation of transcription, DNA-dependent	8	50	0.000316491	ENSDARG00000019335, ENSDARG00000007944, ENSDARG00000044774, ENSDARG00000036194, ENSDARG00000035622, ENSDARG00000007329, ENSDARG00000003165, ENSDARG00000014018	15	822	7504	4.86878	0.0397074	0.0100782	0.366934
GOTERM_BP_FAT	GO:0051252~regulation of RNA metabolic process	8	50	0.000338918	ENSDARG00000019335, ENSDARG00000007944, ENSDARG00000044774, ENSDARG00000036194, ENSDARG00000035622, ENSDARG00000007329, ENSDARG00000003165, ENSDARG00000014018	15	831	7504	4.81604	0.042461	0.00864023	0.39289
GOTERM_BP_FAT	GO:0009855~determination of bilateral symmetry	4	25	0.000404831	ENSDARG00000035095, ENSDARG00000014309, ENSDARG00000007329, ENSDARG00000019920	15	81	7504	24.7045	0.0505087	0.00860095	0.469135
GOTERM_BP_FAT	GO:0009799~determination of symmetry	4	25	0.000404831	ENSDARG00000035095, ENSDARG00000014309, ENSDARG00000007329, ENSDARG00000019920	15	81	7504	24.7045	0.0505087	0.00860095	0.469135
GOTERM_BP_FAT	GO:0045449~regulation of transcription	8	50	0.00187164	ENSDARG00000019335, ENSDARG00000007944, ENSDARG00000044774, ENSDARG00000036194, ENSDARG00000035622, ENSDARG00000007329, ENSDARG00000003165, ENSDARG00000014018	15	1097	7504	3.64825	0.21321	0.0336762	2.15214
GOTERM_BP_FAT	GO:0035050~embryonic heart tube development	3	18.75	0.00305681	ENSDARG00000014309, ENSDARG00000007329, ENSDARG00000019920	15	45	7504	33.3511	0.324209	0.0478035	3.49295
Category	Term	Count	%	PValue	Genes	List Total	Pop Hits	Pop Total	Fold Enrichment	Bonferroni	Benjamini	FDR
ZFIN_ANATOMY	margin	6	37.5	7.86819e-06	ENSDARG00000019335, ENSDARG00000057096, ENSDARG00000044059, ENSDARG00000007329, ENSDARG00000019920, ENSDARG00000037618	16	197	9822	18.6967	0.000888714	0.000888714	0.00893341
ZFIN_ANATOMY	lateral plate mesoderm	5	31.25	9.90638e-06	ENSDARG00000035095, ENSDARG00000036194, ENSDARG00000014309, ENSDARG00000044059, ENSDARG00000019920	16	94	9822	32.6529	0.0011188	0.000559557	0.0112474
ZFIN_ANATOMY	axis	6	37.5	4.24076e-05	ENSDARG00000035095, ENSDARG00000035622, ENSDARG00000044059, ENSDARG00000003165, ENSDARG00000019920, ENSDARG00000014018	16	279	9822	13.2016	0.00478069	0.00159611	0.0481402
ZFIN_ANATOMY	unspecified	15	93.75	7.26994e-05	ENSDARG00000007944, ENSDARG00000019335, ENSDARG00000035095, ENSDARG00000036194, ENSDARG00000035622, ENSDARG00000057096, ENSDARG00000044059, ENSDARG00000014309, ENSDARG00000007329, ENSDARG00000019920, ENSDARG00000061187, ENSDARG00000044774, ENSDARG00000036675, ENSDARG00000037618, ENSDARG00000014018	16	4256	9822	2.16356	0.00818168	0.00205173	0.082514
ZFIN_ANATOMY	epithalamus	3	18.75	0.000292181	ENSDARG00000036194, ENSDARG00000014309, ENSDARG00000019920	16	17	9822	108.331	0.032482	0.0065825	0.33125
ZFIN_ANATOMY	anterior axial hypoblast	4	25	0.000478357	ENSDARG00000044059, ENSDARG00000007329, ENSDARG00000003165, ENSDARG00000019920	16	104	9822	23.6106	0.0526316	0.00897074	0.541798
ZFIN_ANATOMY	marginal blastomere	3	18.75	0.000747461	ENSDARG00000057096, ENSDARG00000044059, ENSDARG00000019920	16	27	9822	68.2083	0.0810234	0.0119981	0.845412
ZFIN_ANATOMY	heart rudiment	4	25	0.00223182	ENSDARG00000035095, ENSDARG00000036194, ENSDARG00000044059, ENSDARG00000019920	16	177	9822	13.8729	0.223126	0.0310669	2.505
ZFIN_ANATOMY	notochord	6	37.5	0.00288843	ENSDARG00000035095, ENSDARG00000035622, ENSDARG00000003165, ENSDARG00000019920, ENSDARG00000037618, ENSDARG00000014018	16	695	9822	5.29964	0.278819	0.0356667	3.231
ZFIN_ANATOMY	tail bud	5	31.25	0.00429049	ENSDARG00000019335, ENSDARG00000044774, ENSDARG00000014309, ENSDARG00000007329, ENSDARG00000037618	16	460	9822	6.67255	0.384838	0.0474254	4.76478
ZFIN_ANATOMY	shield	3	18.75	0.00481426	ENSDARG00000035622, ENSDARG00000019920, ENSDARG00000014018	16	69	9822	26.6902	0.420347	0.0483663	5.33204
Genes with Smad2 binding within 10kb of TSSs in human and mouse only - see Fig. 2
Category	Term	Count	%	PValue	Genes	List Total	Pop Hits	Pop Total	Fold Enrichment	Bonferroni	Benjamini	FDR
GOTERM_BP_FAT	GO:0045449~regulation of transcription	83	9.06114	3.00857e-06	ENSDARG00000077581, ENSDARG00000054003, ENSDARG00000007941, ENSDARG00000067607, ENSDARG00000073988, ENSDARG00000006275, ENSDARG00000070339, ENSDARG00000044550, ENSDARG00000074498, ENSDARG00000012499, ENSDARG00000036868, ENSDARG00000023058, ENSDARG00000063649, ENSDARG00000031763, ENSDARG00000056800, ENSDARG00000042904, ENSDARG00000036070, ENSDARG00000029135, ENSDARG00000007222, ENSDARG00000005468,…	347	1097	7504	1.63619	0.00272506	0.00272506	0.0046942
GOTERM_BP_FAT	GO:0006350~transcription	45	4.91266	4.43374e-05	ENSDARG00000054003, ENSDARG00000000175, ENSDARG00000035559, ENSDARG00000037855, ENSDARG00000006275, ENSDARG00000069675, ENSDARG00000044550, ENSDARG00000070463, ENSDARG00000004702, ENSDARG00000036868, ENSDARG00000069461, ENSDARG00000012140, ENSDARG00000034693, ENSDARG00000034893, ENSDARG00000016363, ENSDARG00000060847, ENSDARG00000032459, ENSDARG00000031763, ENSDARG00000056800, ENSDARG00000056015,…	347	516	7504	1.88593	0.039417	0.0199066	0.0691576
GOTERM_BP_FAT	GO:0019941~modification-dependent protein catabolic process	21	2.29258	7.78391e-05	ENSDARG00000016163, ENSDARG00000016181, ENSDARG00000077300, ENSDARG00000013375, ENSDARG00000028252, ENSDARG00000003017, ENSDARG00000037559, ENSDARG00000028559, ENSDARG00000034825, ENSDARG00000026035, ENSDARG00000034693, ENSDARG00000054213, ENSDARG00000045359, ENSDARG00000014517, ENSDARG00000045355, ENSDARG00000033443, ENSDARG00000040407, ENSDARG00000020475, ENSDARG00000025754, ENSDARG00000043484,…	347	167	7504	2.71936	0.0681681	0.0232595	0.121384
GOTERM_BP_FAT	GO:0043632~modification-dependent macromolecule catabolic process	21	2.29258	7.78391e-05	ENSDARG00000016163, ENSDARG00000016181, ENSDARG00000077300, ENSDARG00000013375, ENSDARG00000028252, ENSDARG00000003017, ENSDARG00000037559, ENSDARG00000028559, ENSDARG00000034825, ENSDARG00000026035, ENSDARG00000034693, ENSDARG00000054213, ENSDARG00000045359, ENSDARG00000014517, ENSDARG00000045355, ENSDARG00000033443, ENSDARG00000040407, ENSDARG00000020475, ENSDARG00000025754, ENSDARG00000043484,…	347	167	7504	2.71936	0.0681681	0.0232595	0.121384
Smad2 only - genes with binding of both Smad2 and not Eomesa within 10kb of their TSS - see Fig. 3E
Note - no terms significant ZFIN_ANATOMY terms after multiple testing correction
Category	Term	Count	%	PValue	Genes	List Total	Pop Hits	Pop Total	Fold Enrichment	Bonferroni	Benjamini	FDR
GOTERM_BP_FAT	GO:0006333~chromatin assembly or disassembly	11	5.28846	1.8647e-09	ENSDARG00000075538, ENSDARG00000034203, ENSDARG00000078724, ENSDARG00000070297, ENSDARG00000077587, ENSDARG00000058479, ENSDARG00000039547, ENSDARG00000078941, ENSDARG00000059748, ENSDARG00000051770, ENSDARG00000068941, ENSDARG00000051718, ENSDARG00000060687, ENSDARG00000075216, ENSDARG00000051775, ENSDARG00000076129, ENSDARG00000070287, ENSDARG00000051732, ENSDARG00000070289, ENSDARG00000051737,…	86	64	7504	14.9971	7.42151e-07	7.42151e-07	2.599e-06
GOTERM_BP_FAT	GO:0006334~nucleosome assembly	8	3.84615	1.45715e-07	ENSDARG00000075538, ENSDARG00000034203, ENSDARG00000078724, ENSDARG00000070297, ENSDARG00000077587, ENSDARG00000058479, ENSDARG00000039547, ENSDARG00000078941, ENSDARG00000059748, ENSDARG00000051770, ENSDARG00000068941, ENSDARG00000051718, ENSDARG00000051775, ENSDARG00000075216, ENSDARG00000076129, ENSDARG00000070287, ENSDARG00000051732, ENSDARG00000070289, ENSDARG00000051737, ENSDARG00000077456,…	86	37	7504	18.8661	5.79928e-05	2.89968e-05	0.000203095
GOTERM_BP_FAT	GO:0031497~chromatin assembly	8	3.84615	1.45715e-07	ENSDARG00000075538, ENSDARG00000034203, ENSDARG00000078724, ENSDARG00000070297, ENSDARG00000077587, ENSDARG00000058479, ENSDARG00000039547, ENSDARG00000078941, ENSDARG00000059748, ENSDARG00000051770, ENSDARG00000068941, ENSDARG00000051718, ENSDARG00000051775, ENSDARG00000075216, ENSDARG00000076129, ENSDARG00000070287, ENSDARG00000051732, ENSDARG00000070289, ENSDARG00000051737, ENSDARG00000077456,…	86	37	7504	18.8661	5.79928e-05	2.89968e-05	0.000203095
GOTERM_BP_FAT	GO:0034728~nucleosome organization	8	3.84615	1.45715e-07	ENSDARG00000075538, ENSDARG00000034203, ENSDARG00000078724, ENSDARG00000070297, ENSDARG00000077587, ENSDARG00000058479, ENSDARG00000039547, ENSDARG00000078941, ENSDARG00000059748, ENSDARG00000051770, ENSDARG00000068941, ENSDARG00000051718, ENSDARG00000051775, ENSDARG00000075216, ENSDARG00000076129, ENSDARG00000070287, ENSDARG00000051732, ENSDARG00000070289, ENSDARG00000051737, ENSDARG00000077456,…	86	37	7504	18.8661	5.79928e-05	2.89968e-05	0.000203095
GOTERM_BP_FAT	GO:0065004~protein-DNA complex assembly	8	3.84615	1.45715e-07	ENSDARG00000075538, ENSDARG00000034203, ENSDARG00000078724, ENSDARG00000070297, ENSDARG00000077587, ENSDARG00000058479, ENSDARG00000039547, ENSDARG00000078941, ENSDARG00000059748, ENSDARG00000051770, ENSDARG00000068941, ENSDARG00000051718, ENSDARG00000051775, ENSDARG00000075216, ENSDARG00000076129, ENSDARG00000070287, ENSDARG00000051732, ENSDARG00000070289, ENSDARG00000051737, ENSDARG00000077456,…	86	37	7504	18.8661	5.79928e-05	2.89968e-05	0.000203095
GOTERM_BP_FAT	GO:0006323~DNA packaging	8	3.84615	3.64783e-07	ENSDARG00000075538, ENSDARG00000034203, ENSDARG00000078724, ENSDARG00000070297, ENSDARG00000077587, ENSDARG00000058479, ENSDARG00000039547, ENSDARG00000078941, ENSDARG00000059748, ENSDARG00000051770, ENSDARG00000068941, ENSDARG00000051718, ENSDARG00000051775, ENSDARG00000075216, ENSDARG00000076129, ENSDARG00000070287, ENSDARG00000051732, ENSDARG00000070289, ENSDARG00000051737, ENSDARG00000077456,…	86	42	7504	16.6202	0.000145173	4.83933e-05	0.000508429
GOTERM_BP_FAT	GO:0006325~chromatin organization	11	5.28846	1.24794e-06	ENSDARG00000075538, ENSDARG00000034203, ENSDARG00000078724, ENSDARG00000070297, ENSDARG00000077587, ENSDARG00000058479, ENSDARG00000039547, ENSDARG00000078941, ENSDARG00000059748, ENSDARG00000051770, ENSDARG00000068941, ENSDARG00000051718, ENSDARG00000060687, ENSDARG00000075216, ENSDARG00000051775, ENSDARG00000076129, ENSDARG00000070287, ENSDARG00000051732, ENSDARG00000070289, ENSDARG00000051737,…	86	125	7504	7.67851	0.000496558	0.000124163	0.00173935
GOTERM_BP_FAT	GO:0051276~chromosome organization	11	5.28846	4.82673e-06	ENSDARG00000075538, ENSDARG00000034203, ENSDARG00000078724, ENSDARG00000070297, ENSDARG00000077587, ENSDARG00000058479, ENSDARG00000039547, ENSDARG00000078941, ENSDARG00000059748, ENSDARG00000051770, ENSDARG00000068941, ENSDARG00000051718, ENSDARG00000060687, ENSDARG00000075216, ENSDARG00000051775, ENSDARG00000076129, ENSDARG00000070287, ENSDARG00000051732, ENSDARG00000070289, ENSDARG00000051737,…	86	145	7504	6.61941	0.0019192	0.000384135	0.00672724
GOTERM_BP_FAT	GO:0034622~cellular macromolecular complex assembly	8	3.84615	0.000119668	ENSDARG00000075538, ENSDARG00000034203, ENSDARG00000078724, ENSDARG00000070297, ENSDARG00000077587, ENSDARG00000058479, ENSDARG00000039547, ENSDARG00000078941, ENSDARG00000059748, ENSDARG00000051770, ENSDARG00000068941, ENSDARG00000051718, ENSDARG00000051775, ENSDARG00000075216, ENSDARG00000076129, ENSDARG00000070287, ENSDARG00000051732, ENSDARG00000070289, ENSDARG00000051737, ENSDARG00000077456,…	86	99	7504	7.05097	0.0465141	0.00790701	0.166662
GOTERM_BP_FAT	GO:0034621~cellular macromolecular complex subunit organization	8	3.84615	0.000218668	ENSDARG00000075538, ENSDARG00000034203, ENSDARG00000078724, ENSDARG00000070297, ENSDARG00000077587, ENSDARG00000058479, ENSDARG00000039547, ENSDARG00000078941, ENSDARG00000059748, ENSDARG00000051770, ENSDARG00000068941, ENSDARG00000051718, ENSDARG00000051775, ENSDARG00000075216, ENSDARG00000076129, ENSDARG00000070287, ENSDARG00000051732, ENSDARG00000070289, ENSDARG00000051737, ENSDARG00000077456,…	86	109	7504	6.4041	0.0833589	0.0123572	0.304346
GOTERM_BP_FAT	GO:0065003~macromolecular complex assembly	8	3.84615	0.00087491	ENSDARG00000075538, ENSDARG00000034203, ENSDARG00000078724, ENSDARG00000070297, ENSDARG00000077587, ENSDARG00000058479, ENSDARG00000039547, ENSDARG00000078941, ENSDARG00000059748, ENSDARG00000051770, ENSDARG00000068941, ENSDARG00000051718, ENSDARG00000051775, ENSDARG00000075216, ENSDARG00000076129, ENSDARG00000070287, ENSDARG00000051732, ENSDARG00000070289, ENSDARG00000051737, ENSDARG00000077456,…	86	137	7504	5.09523	0.29416	0.0426113	1.21256
Eomesa only - genes with binding of Eomesa and not Smad2 within 10kb of their TSS - see Fig. 3F
Category	Term	Count	%	PValue	Genes	List Total	Pop Hits	Pop Total	Fold Enrichment	Bonferroni	Benjamini	FDR
ZFIN_ANATOMY	margin	61	3.17708	9.64037e-18	ENSDARG00000008333, ENSDARG00000075996, ENSDARG00000058819, ENSDARG00000015611, ENSDARG00000006467, ENSDARG00000018383, ENSDARG00000056732, ENSDARG00000071418, ENSDARG00000017821, ENSDARG00000071005, ENSDARG00000056729, ENSDARG00000059646, ENSDARG00000036670, ENSDARG00000056995, ENSDARG00000076895, ENSDARG00000033999, ENSDARG00000007641, ENSDARG00000010085, ENSDARG00000014571, ENSDARG00000077877,…	904	197	9822	3.3643	5.59141e-15	5.59141e-15	1.4172e-14
ZFIN_ANATOMY	neural plate	100	5.20833	1.56327e-12	ENSDARG00000074057, ENSDARG00000079248, ENSDARG00000015611, ENSDARG00000035630, ENSDARG00000056732, ENSDARG00000001784, ENSDARG00000071418, ENSDARG00000003941, ENSDARG00000004517, ENSDARG00000002215, ENSDARG00000058115, ENSDARG00000056729, ENSDARG00000061923, ENSDARG00000052550, ENSDARG00000016086, ENSDARG00000042864, ENSDARG00000035427, ENSDARG00000070477, ENSDARG00000077256, ENSDARG00000055026,…	904	527	9822	2.06168	9.06717e-10	4.53358e-10	2.29817e-09
ZFIN_ANATOMY	tail bud	90	4.6875	4.31838e-12	ENSDARG00000008333, ENSDARG00000058819, ENSDARG00000015611, ENSDARG00000016706, ENSDARG00000009336, ENSDARG00000007099, ENSDARG00000006467, ENSDARG00000056732, ENSDARG00000071005, ENSDARG00000056729, ENSDARG00000010462, ENSDARG00000059646, ENSDARG00000036670, ENSDARG00000042151, ENSDARG00000056995, ENSDARG00000017354, ENSDARG00000038672, ENSDARG00000076895, ENSDARG00000018693, ENSDARG00000024286,…	904	460	9822	2.12577	2.50469e-09	8.34897e-10	6.34841e-09
ZFIN_ANATOMY	paraxial mesoderm	35	1.82292	6.17056e-10	ENSDARG00000020693, ENSDARG00000079248, ENSDARG00000036231, ENSDARG00000051923, ENSDARG00000022399, ENSDARG00000057093, ENSDARG00000058819, ENSDARG00000007277, ENSDARG00000036987, ENSDARG00000027744, ENSDARG00000006467, ENSDARG00000002336, ENSDARG00000058115, ENSDARG00000004635, ENSDARG00000057813, ENSDARG00000059646, ENSDARG00000020811, ENSDARG00000056995, ENSDARG00000076895, ENSDARG00000024286,…	904	117	9822	3.25023	3.57892e-07	8.94731e-08	9.07116e-07
ZFIN_ANATOMY	hindbrain	165	8.59375	3.712e-09	ENSDARG00000074057, ENSDARG00000074056, ENSDARG00000008937, ENSDARG00000079248, ENSDARG00000004232, ENSDARG00000058819, ENSDARG00000015611, ENSDARG00000055753, ENSDARG00000074184, ENSDARG00000078324, ENSDARG00000035435, ENSDARG00000056732, ENSDARG00000071418, ENSDARG00000019473, ENSDARG00000002215, ENSDARG00000058115, ENSDARG00000056566, ENSDARG00000056729, ENSDARG00000031044, ENSDARG00000061923,…	904	1163	9822	1.54147	2.15296e-06	4.30592e-07	5.4569e-06
ZFIN_ANATOMY	segmental plate	69	3.59375	4.29671e-09	ENSDARG00000022399, ENSDARG00000075996, ENSDARG00000058819, ENSDARG00000006467, ENSDARG00000007099, ENSDARG00000056732, ENSDARG00000001784, ENSDARG00000004517, ENSDARG00000003941, ENSDARG00000022410, ENSDARG00000070535, ENSDARG00000058115, ENSDARG00000056729, ENSDARG00000070434, ENSDARG00000036670, ENSDARG00000056995, ENSDARG00000039343, ENSDARG00000042864, ENSDARG00000018693, ENSDARG00000060397,…	904	359	9822	2.08827	2.49209e-06	4.15348e-07	6.31646e-06
ZFIN_ANATOMY	telencephalon	115	5.98958	1.09594e-08	ENSDARG00000074057, ENSDARG00000016059, ENSDARG00000074056, ENSDARG00000008937, ENSDARG00000079248, ENSDARG00000054378, ENSDARG00000004232, ENSDARG00000015611, ENSDARG00000035630, ENSDARG00000078324, ENSDARG00000056732, ENSDARG00000071418, ENSDARG00000004517, ENSDARG00000002215, ENSDARG00000058115, ENSDARG00000056729, ENSDARG00000056566, ENSDARG00000061923, ENSDARG00000037496, ENSDARG00000070573,…	904	740	9822	1.68849	6.35643e-06	9.08064e-07	1.61111e-05
ZFIN_ANATOMY	spinal cord	142	7.39583	3.10774e-08	ENSDARG00000074057, ENSDARG00000074056, ENSDARG00000008937, ENSDARG00000004232, ENSDARG00000056732, ENSDARG00000001784, ENSDARG00000071418, ENSDARG00000019473, ENSDARG00000002215, ENSDARG00000058115, ENSDARG00000056729, ENSDARG00000041617, ENSDARG00000031044, ENSDARG00000061923, ENSDARG00000021124, ENSDARG00000038941, ENSDARG00000037496, ENSDARG00000038672, ENSDARG00000032708, ENSDARG00000076895,…	904	990	9822	1.55842	1.80247e-05	2.25311e-06	4.5686e-05
ZFIN_ANATOMY	neural tube	104	5.41667	7.3135e-08	ENSDARG00000074057, ENSDARG00000008937, ENSDARG00000074056, ENSDARG00000058819, ENSDARG00000056732, ENSDARG00000001784, ENSDARG00000071418, ENSDARG00000002215, ENSDARG00000056729, ENSDARG00000031044, ENSDARG00000010462, ENSDARG00000061923, ENSDARG00000052550, ENSDARG00000076895, ENSDARG00000006497, ENSDARG00000055577, ENSDARG00000015790, ENSDARG00000005574, ENSDARG00000006978, ENSDARG00000025375,…	904	671	9822	1.684	4.24174e-05	4.71314e-06	0.000107514
ZFIN_ANATOMY	diencephalon	126	6.5625	1.05585e-07	ENSDARG00000074057, ENSDARG00000057936, ENSDARG00000004232, ENSDARG00000058819, ENSDARG00000015611, ENSDARG00000078324, ENSDARG00000056732, ENSDARG00000071418, ENSDARG00000020000, ENSDARG00000004517, ENSDARG00000019473, ENSDARG00000002215, ENSDARG00000058115, ENSDARG00000056566, ENSDARG00000056729, ENSDARG00000041617, ENSDARG00000031044, ENSDARG00000061923, ENSDARG00000037496, ENSDARG00000038672,…	904	867	9822	1.579	6.12375e-05	6.12392e-06	0.000155217
ZFIN_ANATOMY	somite	148	7.70833	2.79629e-07	ENSDARG00000020693, ENSDARG00000005368, ENSDARG00000074057, ENSDARG00000022399, ENSDARG00000058819, ENSDARG00000028625, ENSDARG00000035630, ENSDARG00000009336, ENSDARG00000056732, ENSDARG00000020000, ENSDARG00000004517, ENSDARG00000003941, ENSDARG00000002215, ENSDARG00000058115, ENSDARG00000056729, ENSDARG00000061923, ENSDARG00000036670, ENSDARG00000039343, ENSDARG00000042864, ENSDARG00000032708,…	904	1081	9822	1.48754	0.000162172	1.4744e-05	0.000411073
ZFIN_ANATOMY	optic vesicle	71	3.69792	2.08755e-06	ENSDARG00000015546, ENSDARG00000036924, ENSDARG00000035103, ENSDARG00000058008, ENSDARG00000007941, ENSDARG00000022399, ENSDARG00000058819, ENSDARG00000074184, ENSDARG00000016706, ENSDARG00000021163, ENSDARG00000009336, ENSDARG00000007099, ENSDARG00000056732, ENSDARG00000010420, ENSDARG00000020000, ENSDARG00000018820, ENSDARG00000058115, ENSDARG00000056729, ENSDARG00000030905, ENSDARG00000023290,…	904	436	9822	1.76931	0.00121005	0.000100893	0.00306881
ZFIN_ANATOMY	periderm	64	3.33333	4.25798e-06	ENSDARG00000037012, ENSDARG00000076472, ENSDARG00000009336, ENSDARG00000023673, ENSDARG00000074707, ENSDARG00000020929, ENSDARG00000053684, ENSDARG00000069463, ENSDARG00000015709, ENSDARG00000021124, ENSDARG00000033706, ENSDARG00000022987, ENSDARG00000033999, ENSDARG00000069983, ENSDARG00000006251, ENSDARG00000019808, ENSDARG00000059279, ENSDARG00000025375, ENSDARG00000035563, ENSDARG00000030703,…	904	387	9822	1.7968	0.00246659	0.000189954	0.00625935
ZFIN_ANATOMY	ventral mesoderm	57	2.96875	4.52105e-06	ENSDARG00000074057, ENSDARG00000008333, ENSDARG00000037012, ENSDARG00000035630, ENSDARG00000016706, ENSDARG00000071418, ENSDARG00000017821, ENSDARG00000058115, ENSDARG00000070792, ENSDARG00000034541, ENSDARG00000033706, ENSDARG00000033999, ENSDARG00000006251, ENSDARG00000015790, ENSDARG00000040245, ENSDARG00000019417, ENSDARG00000055678, ENSDARG00000053650, ENSDARG00000030020, ENSDARG00000040046,…	904	331	9822	1.87102	0.00261878	0.000187283	0.00664605
ZFIN_ANATOMY	forebrain neural keel	23	1.19792	8.38034e-06	ENSDARG00000031548, ENSDARG00000058008, ENSDARG00000011190, ENSDARG00000038569, ENSDARG00000045045, ENSDARG00000056732, ENSDARG00000016999, ENSDARG00000071497, ENSDARG00000020373, ENSDARG00000056729, ENSDARG00000034893, ENSDARG00000070770, ENSDARG00000061923, ENSDARG00000053569, ENSDARG00000062593, ENSDARG00000033999, ENSDARG00000014147, ENSDARG00000027112, ENSDARG00000069866, ENSDARG00000010192,…	904	87	9822	2.87237	0.00484882	0.000323989	0.012319
ZFIN_ANATOMY	midbrain neural keel	30	1.5625	9.42355e-06	ENSDARG00000074057, ENSDARG00000015546, ENSDARG00000007430, ENSDARG00000031548, ENSDARG00000079248, ENSDARG00000077840, ENSDARG00000077318, ENSDARG00000056732, ENSDARG00000071497, ENSDARG00000011533, ENSDARG00000025641, ENSDARG00000056729, ENSDARG00000070770, ENSDARG00000016363, ENSDARG00000074020, ENSDARG00000053569, ENSDARG00000056594, ENSDARG00000033999, ENSDARG00000007641, ENSDARG00000014147,…	904	134	9822	2.43247	0.00545077	0.000341547	0.0138524
ZFIN_ANATOMY	neural rod	39	2.03125	9.79353e-06	ENSDARG00000057093, ENSDARG00000004232, ENSDARG00000054754, ENSDARG00000077840, ENSDARG00000011633, ENSDARG00000074070, ENSDARG00000002336, ENSDARG00000045045, ENSDARG00000056732, ENSDARG00000001784, ENSDARG00000056729, ENSDARG00000070770, ENSDARG00000034893, ENSDARG00000053569, ENSDARG00000013605, ENSDARG00000004221, ENSDARG00000038672, ENSDARG00000053479, ENSDARG00000076895, ENSDARG00000018693,…	904	199	9822	2.12933	0.00566417	0.000334078	0.0143962
ZFIN_ANATOMY	mesoderm	52	2.70833	1.16021e-05	ENSDARG00000008333, ENSDARG00000016706, ENSDARG00000006467, ENSDARG00000007099, ENSDARG00000017821, ENSDARG00000071005, ENSDARG00000058115, ENSDARG00000061923, ENSDARG00000036670, ENSDARG00000056995, ENSDARG00000062593, ENSDARG00000076895, ENSDARG00000018693, ENSDARG00000022987, ENSDARG00000069989, ENSDARG00000033999, ENSDARG00000019845, ENSDARG00000035563, ENSDARG00000055026, ENSDARG00000040861,…	904	301	9822	1.87702	0.00670668	0.000373778	0.0170546
ZFIN_ANATOMY	forebrain	79	4.11458	1.17246e-05	ENSDARG00000015546, ENSDARG00000055429, ENSDARG00000058008, ENSDARG00000033307, ENSDARG00000015611, ENSDARG00000074184, ENSDARG00000008660, ENSDARG00000007099, ENSDARG00000029524, ENSDARG00000022410, ENSDARG00000070705, ENSDARG00000020048, ENSDARG00000034916, ENSDARG00000058115, ENSDARG00000002215, ENSDARG00000040644, ENSDARG00000041617, ENSDARG00000061923, ENSDARG00000013605, ENSDARG00000070129,…	904	526	9822	1.63182	0.00677723	0.000357846	0.0172346
ZFIN_ANATOMY	pharyngeal arch	69	3.59375	1.28577e-05	ENSDARG00000074056, ENSDARG00000079248, ENSDARG00000036231, ENSDARG00000036279, ENSDARG00000036721, ENSDARG00000001784, ENSDARG00000004517, ENSDARG00000034916, ENSDARG00000058115, ENSDARG00000030905, ENSDARG00000042151, ENSDARG00000023290, ENSDARG00000032708, ENSDARG00000076895, ENSDARG00000010085, ENSDARG00000055577, ENSDARG00000062109, ENSDARG00000070477, ENSDARG00000030703, ENSDARG00000055026,…	904	442	9822	1.69613	0.00742975	0.000372805	0.0189
Category	Term	Count	%	PValue	Genes	List Total	Pop Hits	Pop Total	Fold Enrichment	Bonferroni	Benjamini	FDR
GOTERM_BP_FAT	GO:0003002~regionalization	49	2.55208	2.63472e-10	ENSDARG00000008937, ENSDARG00000033307, ENSDARG00000058819, ENSDARG00000056732, ENSDARG00000074250, ENSDARG00000070535, ENSDARG00000037815, ENSDARG00000056729, ENSDARG00000042151, ENSDARG00000038672, ENSDARG00000018693, ENSDARG00000022987, ENSDARG00000033999, ENSDARG00000069983, ENSDARG00000014571, ENSDARG00000006524, ENSDARG00000032963, ENSDARG00000030347, ENSDARG00000030703, ENSDARG00000003398,…	769	181	7504	2.6417	3.64909e-07	3.64909e-07	4.33544e-07
GOTERM_BP_FAT	GO:0043009~chordate embryonic development	39	2.03125	1.64517e-09	ENSDARG00000008937, ENSDARG00000020164, ENSDARG00000033307, ENSDARG00000036987, ENSDARG00000027744, ENSDARG00000002336, ENSDARG00000018643, ENSDARG00000008796, ENSDARG00000056732, ENSDARG00000036292, ENSDARG00000070535, ENSDARG00000025641, ENSDARG00000056729, ENSDARG00000019353, ENSDARG00000070770, ENSDARG00000052550, ENSDARG00000017798, ENSDARG00000052091, ENSDARG00000008363, ENSDARG00000013576,…	769	132	7504	2.88308	2.27855e-06	1.13928e-06	2.70713e-06
GOTERM_BP_FAT	GO:0009792~embryonic development ending in birth or egg hatching	39	2.03125	1.64517e-09	ENSDARG00000008937, ENSDARG00000020164, ENSDARG00000033307, ENSDARG00000036987, ENSDARG00000027744, ENSDARG00000002336, ENSDARG00000018643, ENSDARG00000008796, ENSDARG00000056732, ENSDARG00000036292, ENSDARG00000070535, ENSDARG00000025641, ENSDARG00000056729, ENSDARG00000019353, ENSDARG00000070770, ENSDARG00000052550, ENSDARG00000017798, ENSDARG00000052091, ENSDARG00000008363, ENSDARG00000013576,…	769	132	7504	2.88308	2.27855e-06	1.13928e-06	2.70713e-06
GOTERM_BP_FAT	GO:0045449~regulation of transcription	171	8.90625	2.25161e-09	ENSDARG00000057936, ENSDARG00000011818, ENSDARG00000055429, ENSDARG00000043322, ENSDARG00000007941, ENSDARG00000006038, ENSDARG00000006982, ENSDARG00000073988, ENSDARG00000077769, ENSDARG00000056732, ENSDARG00000001784, ENSDARG00000071418, ENSDARG00000002216, ENSDARG00000006896, ENSDARG00000056729, ENSDARG00000036071, ENSDARG00000036070, ENSDARG00000052550, ENSDARG00000062448, ENSDARG00000005574,…	769	1097	7504	1.52109	3.11847e-06	1.03949e-06	3.70503e-06
GOTERM_BP_FAT	GO:0007389~pattern specification process	57	2.96875	3.17571e-09	ENSDARG00000020693, ENSDARG00000008937, ENSDARG00000033307, ENSDARG00000021022, ENSDARG00000058819, ENSDARG00000060634, ENSDARG00000056732, ENSDARG00000074250, ENSDARG00000070535, ENSDARG00000037815, ENSDARG00000056729, ENSDARG00000061923, ENSDARG00000042151, ENSDARG00000038672, ENSDARG00000018693, ENSDARG00000022987, ENSDARG00000033999, ENSDARG00000069983, ENSDARG00000014571, ENSDARG00000026048,…	769	244	7504	2.27956	4.39835e-06	1.09959e-06	5.22565e-06
GOTERM_BP_FAT	GO:0001756~somitogenesis	26	1.35417	8.86347e-09	ENSDARG00000008937, ENSDARG00000020164, ENSDARG00000033307, ENSDARG00000036987, ENSDARG00000027744, ENSDARG00000002336, ENSDARG00000056732, ENSDARG00000018643, ENSDARG00000036292, ENSDARG00000070535, ENSDARG00000025641, ENSDARG00000056729, ENSDARG00000070770, ENSDARG00000052091, ENSDARG00000013576, ENSDARG00000018693, ENSDARG00000033999, ENSDARG00000069382, ENSDARG00000006524, ENSDARG00000032963,…	769	70	7504	3.62445	1.22758e-05	2.45518e-06	1.45849e-05
GOTERM_BP_FAT	GO:0009952~anterior/posterior pattern formation	34	1.77083	3.43086e-08	ENSDARG00000008937, ENSDARG00000020164, ENSDARG00000033307, ENSDARG00000036987, ENSDARG00000027744, ENSDARG00000002336, ENSDARG00000018643, ENSDARG00000008796, ENSDARG00000045045, ENSDARG00000056732, ENSDARG00000071497, ENSDARG00000036292, ENSDARG00000074250, ENSDARG00000070535, ENSDARG00000025641, ENSDARG00000056729, ENSDARG00000070770, ENSDARG00000052091, ENSDARG00000013576, ENSDARG00000018693,…	769	117	7504	2.8357	4.75163e-05	7.91954e-06	5.64549e-05
GOTERM_BP_FAT	GO:0035282~segmentation	26	1.35417	7.90715e-08	ENSDARG00000008937, ENSDARG00000020164, ENSDARG00000033307, ENSDARG00000036987, ENSDARG00000027744, ENSDARG00000002336, ENSDARG00000056732, ENSDARG00000018643, ENSDARG00000036292, ENSDARG00000070535, ENSDARG00000025641, ENSDARG00000056729, ENSDARG00000070770, ENSDARG00000052091, ENSDARG00000013576, ENSDARG00000018693, ENSDARG00000033999, ENSDARG00000069382, ENSDARG00000006524, ENSDARG00000032963,…	769	77	7504	3.29495	0.000109508	1.56447e-05	0.000130112
GOTERM_BP_FAT	GO:0051252~regulation of RNA metabolic process	125	6.51042	4.35452e-06	ENSDARG00000057936, ENSDARG00000011818, ENSDARG00000043322, ENSDARG00000007941, ENSDARG00000006982, ENSDARG00000056732, ENSDARG00000001784, ENSDARG00000071418, ENSDARG00000002216, ENSDARG00000006896, ENSDARG00000056729, ENSDARG00000036071, ENSDARG00000052550, ENSDARG00000005574, ENSDARG00000042106, ENSDARG00000063706, ENSDARG00000069266, ENSDARG00000003411, ENSDARG00000054103, ENSDARG00000035831,…	769	831	7504	1.46783	0.00601288	0.000753595	0.00716514
GOTERM_BP_FAT	GO:0006355~regulation of transcription, DNA-dependent	123	6.40625	6.84556e-06	ENSDARG00000057936, ENSDARG00000011818, ENSDARG00000043322, ENSDARG00000007941, ENSDARG00000006982, ENSDARG00000056732, ENSDARG00000001784, ENSDARG00000071418, ENSDARG00000002216, ENSDARG00000006896, ENSDARG00000056729, ENSDARG00000036071, ENSDARG00000052550, ENSDARG00000005574, ENSDARG00000042106, ENSDARG00000063706, ENSDARG00000069266, ENSDARG00000003411, ENSDARG00000054103, ENSDARG00000035831,…	769	822	7504	1.46016	0.00943632	0.0010529	0.0112638
GOTERM_BP_FAT	GO:0006350~transcription	80	4.16667	0.000122266	ENSDARG00000057936, ENSDARG00000051902, ENSDARG00000036231, ENSDARG00000013076, ENSDARG00000006038, ENSDARG00000041169, ENSDARG00000021163, ENSDARG00000056732, ENSDARG00000070046, ENSDARG00000001784, ENSDARG00000016300, ENSDARG00000074250, ENSDARG00000056729, ENSDARG00000007222, ENSDARG00000005468, ENSDARG00000026799, ENSDARG00000035290, ENSDARG00000077870, ENSDARG00000062448, ENSDARG00000053459,…	769	516	7504	1.51289	0.155786	0.0167923	0.201
GOTERM_BP_FAT	GO:0007050~cell cycle arrest	7	0.364583	0.000331363	ENSDARG00000054271, ENSDARG00000020693, ENSDARG00000078803, ENSDARG00000045880, ENSDARG00000029018, ENSDARG00000015822, ENSDARG00000028533	769	11	7504	6.20972	0.368093	0.0408698	0.543864
GOTERM_BP_FAT	GO:0048598~embryonic morphogenesis	41	2.13542	0.000354723	ENSDARG00000027552, ENSDARG00000008937, ENSDARG00000037429, ENSDARG00000016173, ENSDARG00000036987, ENSDARG00000008796, ENSDARG00000017821, ENSDARG00000036292, ENSDARG00000020334, ENSDARG00000025641, ENSDARG00000019353, ENSDARG00000015906, ENSDARG00000010462, ENSDARG00000034894, ENSDARG00000036670, ENSDARG00000052550, ENSDARG00000056995, ENSDARG00000006640, ENSDARG00000019659, ENSDARG00000053479,…	769	226	7504	1.77028	0.388217	0.0401211	0.5821
Common peaks - genes with binding of both Smad2 and Eomesa at the same coordinates within 10kb of their TSS - see Fig. 3G
Category	Term	Count	%	PValue	Genes	List Total	Pop Hits	Pop Total	Fold Enrichment	Bonferroni	Benjamini	FDR
GOTERM_BP_FAT	GO:0007389~pattern specification process	30	14.4231	1.34027e-17	ENSDARG00000014277, ENSDARG00000019335, ENSDARG00000035095, ENSDARG00000009737, ENSDARG00000041341, ENSDARG00000014309, ENSDARG00000007329, ENSDARG00000078308, ENSDARG00000010124, ENSDARG00000037879, ENSDARG00000059337, ENSDARG00000070914, ENSDARG00000012788, ENSDARG00000055630, ENSDARG00000015554, ENSDARG00000038843, ENSDARG00000014098, ENSDARG00000017164, ENSDARG00000052910, ENSDARG00000006110,…	125	244	7504	7.38098	8.00144e-15	8.00144e-15	1.97813e-14
GOTERM_BP_FAT	GO:0007498~mesoderm development	14	6.73077	2.32358e-13	ENSDARG00000035095, ENSDARG00000041341, ENSDARG00000052910, ENSDARG00000018968, ENSDARG00000009905, ENSDARG00000014309, ENSDARG00000041430, ENSDARG00000007329, ENSDARG00000010124, ENSDARG00000023520, ENSDARG00000044774, ENSDARG00000003399, ENSDARG00000004256, ENSDARG00000014091	125	46	7504	18.2706	1.38725e-10	6.93623e-11	3.42959e-10
GOTERM_BP_FAT	GO:0007368~determination of left/right symmetry	14	6.73077	2.88032e-11	ENSDARG00000035095, ENSDARG00000014098, ENSDARG00000041341, ENSDARG00000014309, ENSDARG00000006110, ENSDARG00000009905, ENSDARG00000041430, ENSDARG00000007329, ENSDARG00000019920, ENSDARG00000021201, ENSDARG00000019969, ENSDARG00000000943, ENSDARG00000003399, ENSDARG00000055630	125	65	7504	12.93	1.71955e-08	5.73183e-09	4.25109e-08
GOTERM_BP_FAT	GO:0003002~regionalization	20	9.61538	9.07994e-11	ENSDARG00000014277, ENSDARG00000015554, ENSDARG00000019335, ENSDARG00000035095, ENSDARG00000038843, ENSDARG00000017164, ENSDARG00000052910, ENSDARG00000009905, ENSDARG00000018968, ENSDARG00000006110, ENSDARG00000041430, ENSDARG00000078308, ENSDARG00000010124, ENSDARG00000023520, ENSDARG00000044774, ENSDARG00000003399, ENSDARG00000059337, ENSDARG00000070914, ENSDARG00000012788, ENSDARG00000055630	125	181	7504	6.63337	5.42072e-08	1.35518e-08	1.34012e-07
GOTERM_BP_FAT	GO:0009855~determination of bilateral symmetry	14	6.73077	5.2718e-10	ENSDARG00000035095, ENSDARG00000014098, ENSDARG00000041341, ENSDARG00000014309, ENSDARG00000006110, ENSDARG00000009905, ENSDARG00000041430, ENSDARG00000007329, ENSDARG00000019920, ENSDARG00000021201, ENSDARG00000019969, ENSDARG00000000943, ENSDARG00000003399, ENSDARG00000055630	125	81	7504	10.3759	3.14726e-07	6.29453e-08	7.7807e-07
GOTERM_BP_FAT	GO:0009799~determination of symmetry	14	6.73077	5.2718e-10	ENSDARG00000035095, ENSDARG00000014098, ENSDARG00000041341, ENSDARG00000014309, ENSDARG00000006110, ENSDARG00000009905, ENSDARG00000041430, ENSDARG00000007329, ENSDARG00000019920, ENSDARG00000021201, ENSDARG00000019969, ENSDARG00000000943, ENSDARG00000003399, ENSDARG00000055630	125	81	7504	10.3759	3.14726e-07	6.29453e-08	7.7807e-07
GOTERM_BP_FAT	GO:0035050~embryonic heart tube development	11	5.28846	2.06174e-09	ENSDARG00000009737, ENSDARG00000003399, ENSDARG00000041341, ENSDARG00000014309, ENSDARG00000069252, ENSDARG00000009905, ENSDARG00000006110, ENSDARG00000007329, ENSDARG00000021201, ENSDARG00000019920, ENSDARG00000055630, ENSDARG00000000943	125	45	7504	14.6745	1.23086e-06	2.05143e-07	3.04294e-06
GOTERM_BP_FAT	GO:0048598~embryonic morphogenesis	20	9.61538	4.08118e-09	ENSDARG00000015554, ENSDARG00000035095, ENSDARG00000009737, ENSDARG00000078004, ENSDARG00000041341, ENSDARG00000052910, ENSDARG00000037116, ENSDARG00000069252, ENSDARG00000006110, ENSDARG00000018968, ENSDARG00000052947, ENSDARG00000035151, ENSDARG00000020053, ENSDARG00000041430, ENSDARG00000010124, ENSDARG00000002601, ENSDARG00000035694, ENSDARG00000044774, ENSDARG00000003399, ENSDARG00000044485,…	125	226	7504	5.31257	2.43646e-06	3.48066e-07	6.02346e-06
GOTERM_BP_FAT	GO:0001704~formation of primary germ layer	9	4.32692	1.42223e-08	ENSDARG00000044774, ENSDARG00000035095, ENSDARG00000009737, ENSDARG00000041341, ENSDARG00000052910, ENSDARG00000018968, ENSDARG00000069252, ENSDARG00000041430, ENSDARG00000010124, ENSDARG00000004256	125	29	7504	18.6306	8.49069e-06	1.06134e-06	2.09909e-05
GOTERM_BP_FAT	GO:0009953~dorsal/ventral pattern formation	12	5.76923	1.77692e-08	ENSDARG00000014277, ENSDARG00000015554, ENSDARG00000044774, ENSDARG00000038843, ENSDARG00000003399, ENSDARG00000052910, ENSDARG00000017164, ENSDARG00000018968, ENSDARG00000070914, ENSDARG00000006110, ENSDARG00000041430, ENSDARG00000078308	125	71	7504	10.1463	1.06082e-05	1.17869e-06	2.62258e-05
GOTERM_BP_FAT	GO:0007369~gastrulation	14	6.73077	3.10026e-08	ENSDARG00000035095, ENSDARG00000009737, ENSDARG00000078004, ENSDARG00000041341, ENSDARG00000052910, ENSDARG00000037116, ENSDARG00000069252, ENSDARG00000018968, ENSDARG00000006110, ENSDARG00000035151, ENSDARG00000052947, ENSDARG00000041430, ENSDARG00000010124, ENSDARG00000044774, ENSDARG00000004256, ENSDARG00000055630	125	112	7504	7.504	1.85084e-05	1.85085e-06	4.57571e-05
GOTERM_BP_FAT	GO:0007492~endoderm development	8	3.84615	3.94076e-08	ENSDARG00000044774, ENSDARG00000035095, ENSDARG00000009737, ENSDARG00000003399, ENSDARG00000041341, ENSDARG00000052910, ENSDARG00000018968, ENSDARG00000069252, ENSDARG00000014091	125	22	7504	21.8298	2.35261e-05	2.13876e-06	5.81621e-05
GOTERM_BP_FAT	GO:0035295~tube development	13	6.25	5.27226e-08	ENSDARG00000009737, ENSDARG00000014098, ENSDARG00000041341, ENSDARG00000006110, ENSDARG00000009905, ENSDARG00000069252, ENSDARG00000014309, ENSDARG00000041430, ENSDARG00000007329, ENSDARG00000019920, ENSDARG00000021201, ENSDARG00000000943, ENSDARG00000003399, ENSDARG00000055630	125	97	7504	8.04553	3.14749e-05	2.62295e-06	7.78138e-05
GOTERM_BP_FAT	GO:0048729~tissue morphogenesis	13	6.25	1.76933e-07	ENSDARG00000035095, ENSDARG00000052910, ENSDARG00000040346, ENSDARG00000018968, ENSDARG00000006110, ENSDARG00000009905, ENSDARG00000020053, ENSDARG00000041430, ENSDARG00000010124, ENSDARG00000044774, ENSDARG00000043126, ENSDARG00000004256, ENSDARG00000055630	125	108	7504	7.22607	0.000105624	8.12528e-06	0.000261137
GOTERM_BP_FAT	GO:0007507~heart development	14	6.73077	3.16037e-07	ENSDARG00000009737, ENSDARG00000014098, ENSDARG00000041341, ENSDARG00000014309, ENSDARG00000006110, ENSDARG00000009905, ENSDARG00000069252, ENSDARG00000041430, ENSDARG00000007329, ENSDARG00000019920, ENSDARG00000021201, ENSDARG00000000943, ENSDARG00000003399, ENSDARG00000004256, ENSDARG00000055630	125	136	7504	6.17976	0.000188657	1.34766e-05	0.000466442
GOTERM_BP_FAT	GO:0002009~morphogenesis of an epithelium	10	4.80769	1.19048e-05	ENSDARG00000044774, ENSDARG00000035095, ENSDARG00000040346, ENSDARG00000009905, ENSDARG00000006110, ENSDARG00000020053, ENSDARG00000043126, ENSDARG00000041430, ENSDARG00000004256, ENSDARG00000055630	125	87	7504	6.90023	0.00708202	0.000473702	0.017569
GOTERM_BP_FAT	GO:0001706~endoderm formation	5	2.40385	1.38145e-05	ENSDARG00000044774, ENSDARG00000035095, ENSDARG00000009737, ENSDARG00000041341, ENSDARG00000018968, ENSDARG00000069252	125	10	7504	30.016	0.00821339	0.000515324	0.020387
GOTERM_BP_FAT	GO:0001707~mesoderm formation	6	2.88462	2.38901e-05	ENSDARG00000035095, ENSDARG00000052910, ENSDARG00000018968, ENSDARG00000041430, ENSDARG00000010124, ENSDARG00000004256	125	22	7504	16.3724	0.0141613	0.000838623	0.0352539
GOTERM_BP_FAT	GO:0060429~epithelium development	10	4.80769	2.65628e-05	ENSDARG00000044774, ENSDARG00000035095, ENSDARG00000040346, ENSDARG00000009905, ENSDARG00000006110, ENSDARG00000020053, ENSDARG00000043126, ENSDARG00000041430, ENSDARG00000004256, ENSDARG00000055630	125	96	7504	6.25333	0.0157331	0.000880622	0.0391971
GOTERM_BP_FAT	GO:0006355~regulation of transcription, DNA-dependent	30	14.4231	5.19398e-05	ENSDARG00000014277, ENSDARG00000019335, ENSDARG00000036194, ENSDARG00000009737, ENSDARG00000041341, ENSDARG00000021336, ENSDARG00000052947, ENSDARG00000007329, ENSDARG00000013031, ENSDARG00000002601, ENSDARG00000059337, ENSDARG00000007387, ENSDARG00000018765, ENSDARG00000012788, ENSDARG00000036385, ENSDARG00000055630, ENSDARG00000004757, ENSDARG00000044685, ENSDARG00000035622, ENSDARG00000028335,…	125	822	7504	2.19095	0.030533	0.00163071	0.0766311
Category	Term	Count	%	PValue	Genes	List Total	Pop Hits	Pop Total	Fold Enrichment	Bonferroni	Benjamini	FDR
ZFIN_ANATOMY	margin	39	18.75	5.71032e-34	ENSDARG00000014277, ENSDARG00000019335, ENSDARG00000009737, ENSDARG00000041341, ENSDARG00000053127, ENSDARG00000007329, ENSDARG00000010124, ENSDARG00000033614, ENSDARG00000040216, ENSDARG00000055900, ENSDARG00000037879, ENSDARG00000033466, ENSDARG00000070914, ENSDARG00000012788, ENSDARG00000004256, ENSDARG00000037618, ENSDARG00000015554, ENSDARG00000031098, ENSDARG00000038843, ENSDARG00000014098,…	135	197	9822	14.4034	1.89583e-31	1.89583e-31	7.74857e-31
ZFIN_ANATOMY	tail bud	35	16.8269	1.57592e-16	ENSDARG00000014277, ENSDARG00000019335, ENSDARG00000014309, ENSDARG00000053127, ENSDARG00000007329, ENSDARG00000040216, ENSDARG00000055900, ENSDARG00000037879, ENSDARG00000040764, ENSDARG00000070914, ENSDARG00000004256, ENSDARG00000040893, ENSDARG00000037618, ENSDARG00000010792, ENSDARG00000017058, ENSDARG00000038843, ENSDARG00000014098, ENSDARG00000017164, ENSDARG00000040346, ENSDARG00000068572,…	135	460	9822	5.53575	3.68594e-14	1.84297e-14	1.55431e-13
ZFIN_ANATOMY	shield	15	7.21154	3.17599e-13	ENSDARG00000015554, ENSDARG00000017058, ENSDARG00000014098, ENSDARG00000035622, ENSDARG00000006110, ENSDARG00000009905, ENSDARG00000041430, ENSDARG00000019920, ENSDARG00000021201, ENSDARG00000040764, ENSDARG00000003399, ENSDARG00000070914, ENSDARG00000012788, ENSDARG00000014091, ENSDARG00000014018	135	69	9822	15.8164	1.05455e-10	3.51515e-11	4.31011e-10
ZFIN_ANATOMY	marginal blastomere	11	5.28846	1.10269e-12	ENSDARG00000023520, ENSDARG00000038843, ENSDARG00000003399, ENSDARG00000018968, ENSDARG00000009905, ENSDARG00000044059, ENSDARG00000012788, ENSDARG00000004256, ENSDARG00000033614, ENSDARG00000019920, ENSDARG00000037879	135	27	9822	29.6412	3.66088e-10	9.15219e-11	1.49626e-09
ZFIN_ANATOMY	neural plate	32	15.3846	2.40131e-12	ENSDARG00000018524, ENSDARG00000031907, ENSDARG00000035095, ENSDARG00000052947, ENSDARG00000010124, ENSDARG00000033614, ENSDARG00000040216, ENSDARG00000055900, ENSDARG00000037879, ENSDARG00000002601, ENSDARG00000040764, ENSDARG00000035694, ENSDARG00000008592, ENSDARG00000037178, ENSDARG00000004256, ENSDARG00000056561, ENSDARG00000010792, ENSDARG00000015554, ENSDARG00000038843, ENSDARG00000035622,…	135	527	9822	4.41779	7.97232e-10	1.59446e-10	3.25843e-09
ZFIN_ANATOMY	anterior axial hypoblast	15	7.21154	1.09153e-10	ENSDARG00000038843, ENSDARG00000078004, ENSDARG00000009905, ENSDARG00000004402, ENSDARG00000044059, ENSDARG00000035151, ENSDARG00000007329, ENSDARG00000010658, ENSDARG00000019920, ENSDARG00000023520, ENSDARG00000033466, ENSDARG00000035694, ENSDARG00000008592, ENSDARG00000056561, ENSDARG00000014091, ENSDARG00000034138	135	104	9822	10.4936	3.62388e-08	6.03981e-09	1.48114e-07
ZFIN_ANATOMY	axis	21	10.0962	1.04065e-09	ENSDARG00000018524, ENSDARG00000015554, ENSDARG00000031907, ENSDARG00000035095, ENSDARG00000038843, ENSDARG00000035622, ENSDARG00000040346, ENSDARG00000028514, ENSDARG00000004402, ENSDARG00000044059, ENSDARG00000006110, ENSDARG00000052947, ENSDARG00000041430, ENSDARG00000033614, ENSDARG00000019920, ENSDARG00000055900, ENSDARG00000040838, ENSDARG00000057328, ENSDARG00000003399, ENSDARG00000010792,…	135	279	9822	5.47622	3.45495e-07	4.93564e-08	1.41209e-06
ZFIN_ANATOMY	germ ring	10	4.80769	3.8068e-09	ENSDARG00000038843, ENSDARG00000003399, ENSDARG00000035622, ENSDARG00000009905, ENSDARG00000052947, ENSDARG00000053127, ENSDARG00000041430, ENSDARG00000007329, ENSDARG00000033614, ENSDARG00000037879	135	42	9822	17.3228	1.26386e-06	1.57982e-07	5.1656e-06
ZFIN_ANATOMY	mesoderm	21	10.0962	3.89754e-09	ENSDARG00000015554, ENSDARG00000031907, ENSDARG00000038843, ENSDARG00000052910, ENSDARG00000037116, ENSDARG00000009905, ENSDARG00000006110, ENSDARG00000052947, ENSDARG00000007329, ENSDARG00000040216, ENSDARG00000019969, ENSDARG00000055900, ENSDARG00000002601, ENSDARG00000058730, ENSDARG00000040764, ENSDARG00000003399, ENSDARG00000035521, ENSDARG00000044485, ENSDARG00000041959, ENSDARG00000004256,…	135	301	9822	5.07597	1.29398e-06	1.43776e-07	5.28873e-06
ZFIN_ANATOMY	hindbrain neural plate	16	7.69231	5.64272e-09	ENSDARG00000014277, ENSDARG00000015554, ENSDARG00000040346, ENSDARG00000052947, ENSDARG00000040216, ENSDARG00000037879, ENSDARG00000002601, ENSDARG00000044774, ENSDARG00000003399, ENSDARG00000035521, ENSDARG00000016022, ENSDARG00000037178, ENSDARG00000044485, ENSDARG00000041959, ENSDARG00000035810, ENSDARG00000037618	135	164	9822	7.0981	1.87338e-06	1.87338e-07	7.65684e-06
ZFIN_ANATOMY	presumptive telencephalon	12	5.76923	7.20696e-09	ENSDARG00000015554, ENSDARG00000023520, ENSDARG00000038843, ENSDARG00000035694, ENSDARG00000035095, ENSDARG00000003399, ENSDARG00000040346, ENSDARG00000004402, ENSDARG00000035521, ENSDARG00000041959, ENSDARG00000021201, ENSDARG00000010792	135	78	9822	11.1932	2.39271e-06	2.17519e-07	9.77941e-06
ZFIN_ANATOMY	forerunner cell group	13	6.25	1.34637e-08	ENSDARG00000078004, ENSDARG00000068409, ENSDARG00000014098, ENSDARG00000041341, ENSDARG00000009905, ENSDARG00000035151, ENSDARG00000007329, ENSDARG00000010124, ENSDARG00000033614, ENSDARG00000037879, ENSDARG00000040764, ENSDARG00000035694, ENSDARG00000003399, ENSDARG00000004256	135	103	9822	9.18274	4.46995e-06	3.72496e-07	1.82695e-05
ZFIN_ANATOMY	presumptive ectoderm	9	4.32692	2.6929e-08	ENSDARG00000040764, ENSDARG00000068409, ENSDARG00000035622, ENSDARG00000006110, ENSDARG00000037178, ENSDARG00000040432, ENSDARG00000035521, ENSDARG00000041430, ENSDARG00000035810	135	37	9822	17.6973	8.94037e-06	6.87724e-07	3.6541e-05
ZFIN_ANATOMY	midbrain neural keel	14	6.73077	3.06649e-08	ENSDARG00000014277, ENSDARG00000015554, ENSDARG00000040346, ENSDARG00000006110, ENSDARG00000052947, ENSDARG00000040216, ENSDARG00000002601, ENSDARG00000044774, ENSDARG00000035521, ENSDARG00000044485, ENSDARG00000041959, ENSDARG00000035810, ENSDARG00000010792, ENSDARG00000034138	135	134	9822	7.60133	1.01807e-05	7.27196e-07	4.16104e-05
ZFIN_ANATOMY	hypoblast	11	5.28846	3.15537e-08	ENSDARG00000015554, ENSDARG00000035095, ENSDARG00000014098, ENSDARG00000037116, ENSDARG00000018968, ENSDARG00000009905, ENSDARG00000052947, ENSDARG00000020053, ENSDARG00000043126, ENSDARG00000014091, ENSDARG00000037879	135	70	9822	11.433	1.04758e-05	6.98389e-07	4.28165e-05
ZFIN_ANATOMY	axial mesoderm	10	4.80769	1.37567e-07	ENSDARG00000015554, ENSDARG00000003399, ENSDARG00000009905, ENSDARG00000006110, ENSDARG00000020053, ENSDARG00000045694, ENSDARG00000033614, ENSDARG00000021201, ENSDARG00000019920, ENSDARG00000014018	135	62	9822	11.7348	4.56712e-05	2.85451e-06	0.00018667
ZFIN_ANATOMY	forebrain neural keel	11	5.28846	2.615e-07	ENSDARG00000015554, ENSDARG00000038843, ENSDARG00000003399, ENSDARG00000006110, ENSDARG00000035521, ENSDARG00000041959, ENSDARG00000021201, ENSDARG00000019920, ENSDARG00000035810, ENSDARG00000010792, ENSDARG00000034138	135	87	9822	9.19898	8.68144e-05	5.10694e-06	0.00035484
ZFIN_ANATOMY	segmental plate	20	9.61538	3.69001e-07	ENSDARG00000019335, ENSDARG00000031098, ENSDARG00000038843, ENSDARG00000017058, ENSDARG00000014309, ENSDARG00000009905, ENSDARG00000028982, ENSDARG00000020053, ENSDARG00000045694, ENSDARG00000007329, ENSDARG00000010124, ENSDARG00000005541, ENSDARG00000033614, ENSDARG00000023520, ENSDARG00000040764, ENSDARG00000012044, ENSDARG00000003399, ENSDARG00000035521, ENSDARG00000041959, ENSDARG00000037618	135	359	9822	4.05323	0.000122501	6.806e-06	0.000500711
ZFIN_ANATOMY	ventral mesoderm	19	9.13462	5.19008e-07	ENSDARG00000018524, ENSDARG00000035095, ENSDARG00000057286, ENSDARG00000078004, ENSDARG00000040346, ENSDARG00000004402, ENSDARG00000035151, ENSDARG00000053127, ENSDARG00000041430, ENSDARG00000005897, ENSDARG00000010124, ENSDARG00000033614, ENSDARG00000043271, ENSDARG00000055900, ENSDARG00000008592, ENSDARG00000044485, ENSDARG00000040893, ENSDARG00000014091, ENSDARG00000014018, ENSDARG00000055630	135	331	9822	4.1763	0.000172296	9.06895e-06	0.000704261
ZFIN_ANATOMY	lateral plate mesoderm	11	5.28846	5.45084e-07	ENSDARG00000015554, ENSDARG00000035694, ENSDARG00000035095, ENSDARG00000078004, ENSDARG00000036194, ENSDARG00000014309, ENSDARG00000044059, ENSDARG00000037178, ENSDARG00000016022, ENSDARG00000035151, ENSDARG00000041430, ENSDARG00000019920	135	94	9822	8.51395	0.000180952	9.04836e-06	0.000739644
Uncommon peaks - genes with binding of both Smad2 and Eomesa at different locations within 10kb of their TSS
Category	Term	Count	%	PValue	Genes	List Total	Pop Hits	Pop Total	Fold Enrichment	Bonferroni	Benjamini	FDR
ZFIN_ANATOMY	blastomere	5	8.47458	8.88945e-05	ENSDARG00000057096, ENSDARG00000052856, ENSDARG00000034610, ENSDARG00000007628, ENSDARG00000059073	32	76	9822	20.1933	0.0173605	0.0173605	0.111087
ZFIN_ANATOMY	brain	12	20.339	0.000186659	ENSDARG00000062236, ENSDARG00000071395, ENSDARG00000021032, ENSDARG00000039970, ENSDARG00000051884, ENSDARG00000022280, ENSDARG00000052856, ENSDARG00000027657, ENSDARG00000053480, ENSDARG00000012025, ENSDARG00000069105, ENSDARG00000007628	32	1030	9822	3.57597	0.0361072	0.0182196	0.233128
ZFIN_ANATOMY	neural keel	5	8.47458	0.000267753	ENSDARG00000021032, ENSDARG00000077473, ENSDARG00000012025, ENSDARG00000035324, ENSDARG00000059073	32	101	9822	15.1949	0.0513871	0.0174311	0.334255
Common peaks - genes with binding of both Smad2 and Eomesa at the same coordinates within 10kb of their TSS and upregulated (P ≤ 0.02) on ndr1 overexpression - see Fig. 3H
Category	Term	Count	%	PValue	Genes	List Total	Pop Hits	Pop Total	Fold Enrichment	Bonferroni	Benjamini	FDR
GOTERM_BP_FAT	GO:0007389~pattern specification process	15	40.5405	3.94883e-14	ENSDARG00000015554, ENSDARG00000014098, ENSDARG00000009737, ENSDARG00000041341, ENSDARG00000052910, ENSDARG00000069252, ENSDARG00000006110, ENSDARG00000009905, ENSDARG00000007329, ENSDARG00000019920, ENSDARG00000021201, ENSDARG00000019969, ENSDARG00000023520, ENSDARG00000003399, ENSDARG00000070914, ENSDARG00000012788	29	181	5369	15.3429	1.04738e-11	1.04738e-11	5.18141e-11
GOTERM_BP_FAT	GO:0007368~determination of left/right symmetry	9	24.3243	8.5166e-11	ENSDARG00000014098, ENSDARG00000003399, ENSDARG00000041341, ENSDARG00000009905, ENSDARG00000006110, ENSDARG00000007329, ENSDARG00000021201, ENSDARG00000019920, ENSDARG00000019969	29	50	5369	33.3248	2.2569e-08	1.12845e-08	1.11653e-07
GOTERM_BP_FAT	GO:0009799~determination of symmetry	9	24.3243	5.15268e-10	ENSDARG00000014098, ENSDARG00000003399, ENSDARG00000041341, ENSDARG00000009905, ENSDARG00000006110, ENSDARG00000007329, ENSDARG00000021201, ENSDARG00000019920, ENSDARG00000019969	29	62	5369	26.8749	1.36546e-07	4.55153e-08	6.75515e-07
GOTERM_BP_FAT	GO:0009855~determination of bilateral symmetry	9	24.3243	5.15268e-10	ENSDARG00000014098, ENSDARG00000003399, ENSDARG00000041341, ENSDARG00000009905, ENSDARG00000006110, ENSDARG00000007329, ENSDARG00000021201, ENSDARG00000019920, ENSDARG00000019969	29	62	5369	26.8749	1.36546e-07	4.55153e-08	6.75515e-07
GOTERM_BP_FAT	GO:0035050~embryonic heart tube development	8	21.6216	7.75329e-10	ENSDARG00000009737, ENSDARG00000003399, ENSDARG00000041341, ENSDARG00000069252, ENSDARG00000009905, ENSDARG00000006110, ENSDARG00000007329, ENSDARG00000021201, ENSDARG00000019920	29	40	5369	37.0276	2.05462e-07	5.13656e-08	1.01646e-06
GOTERM_BP_FAT	GO:0007498~mesoderm development	8	21.6216	7.75329e-10	ENSDARG00000023520, ENSDARG00000003399, ENSDARG00000041341, ENSDARG00000052910, ENSDARG00000009905, ENSDARG00000007329, ENSDARG00000004256, ENSDARG00000014091	29	40	5369	37.0276	2.05462e-07	5.13656e-08	1.01646e-06
GOTERM_BP_FAT	GO:0007507~heart development	10	27.027	2.68479e-09	ENSDARG00000014098, ENSDARG00000009737, ENSDARG00000003399, ENSDARG00000041341, ENSDARG00000069252, ENSDARG00000009905, ENSDARG00000006110, ENSDARG00000007329, ENSDARG00000004256, ENSDARG00000021201, ENSDARG00000019920	29	112	5369	16.5302	7.11468e-07	1.42294e-07	3.51975e-06
GOTERM_BP_FAT	GO:0035295~tube development	9	24.3243	3.75589e-09	ENSDARG00000014098, ENSDARG00000009737, ENSDARG00000003399, ENSDARG00000041341, ENSDARG00000069252, ENSDARG00000009905, ENSDARG00000006110, ENSDARG00000007329, ENSDARG00000021201, ENSDARG00000019920	29	79	5369	21.0917	9.95311e-07	1.65885e-07	4.92397e-06
GOTERM_BP_FAT	GO:0007492~endoderm development	5	13.5135	3.33381e-06	ENSDARG00000009737, ENSDARG00000003399, ENSDARG00000041341, ENSDARG00000052910, ENSDARG00000069252, ENSDARG00000014091	29	21	5369	44.0805	0.000883071	0.000126201	0.00437053
GOTERM_BP_FAT	GO:0003002~regionalization	8	21.6216	3.94191e-06	ENSDARG00000015554, ENSDARG00000023520, ENSDARG00000003399, ENSDARG00000052910, ENSDARG00000009905, ENSDARG00000070914, ENSDARG00000006110, ENSDARG00000012788	29	134	5369	11.053	0.00104406	0.000130567	0.00516771
GOTERM_BP_FAT	GO:0048598~embryonic morphogenesis	8	21.6216	3.65876e-05	ENSDARG00000015554, ENSDARG00000009737, ENSDARG00000003399, ENSDARG00000041341, ENSDARG00000052910, ENSDARG00000069252, ENSDARG00000006110, ENSDARG00000052947, ENSDARG00000004256	29	188	5369	7.87821	0.00964904	0.00107674	0.0479557
GOTERM_BP_FAT	GO:0007369~gastrulation	6	16.2162	8.58021e-05	ENSDARG00000009737, ENSDARG00000041341, ENSDARG00000052910, ENSDARG00000069252, ENSDARG00000006110, ENSDARG00000052947, ENSDARG00000004256	29	90	5369	12.3425	0.022482	0.00227127	0.112428
GOTERM_BP_FAT	GO:0009953~dorsal/ventral pattern formation	5	13.5135	0.000168174	ENSDARG00000015554, ENSDARG00000003399, ENSDARG00000052910, ENSDARG00000070914, ENSDARG00000006110	29	55	5369	16.8307	0.0435912	0.0040436	0.220251
GOTERM_BP_FAT	GO:0001704~formation of primary germ layer	4	10.8108	0.000341771	ENSDARG00000009737, ENSDARG00000041341, ENSDARG00000052910, ENSDARG00000069252, ENSDARG00000004256	29	27	5369	27.4278	0.0866032	0.00752032	0.447136
GOTERM_BP_FAT	GO:0042663~regulation of endodermal cell fate specification	3	8.10811	0.000720361	ENSDARG00000023520, ENSDARG00000003399, ENSDARG00000070914	29	8	5369	69.4267	0.173838	0.0145822	0.940284
GOTERM_BP_FAT	GO:0010470~regulation of gastrulation	3	8.10811	0.000923192	ENSDARG00000023520, ENSDARG00000003399, ENSDARG00000070914	29	9	5369	61.7126	0.217107	0.0173308	1.20356
GOTERM_BP_FAT	GO:0010453~regulation of cell fate commitment	3	8.10811	0.000923192	ENSDARG00000023520, ENSDARG00000003399, ENSDARG00000070914	29	9	5369	61.7126	0.217107	0.0173308	1.20356
GOTERM_BP_FAT	GO:0042659~regulation of cell fate specification	3	8.10811	0.000923192	ENSDARG00000023520, ENSDARG00000003399, ENSDARG00000070914	29	9	5369	61.7126	0.217107	0.0173308	1.20356
GOTERM_BP_FAT	GO:0016477~cell migration	5	13.5135	0.0013601	ENSDARG00000041341, ENSDARG00000052910, ENSDARG00000006110, ENSDARG00000045694, ENSDARG00000004256	29	95	5369	9.7441	0.302792	0.023758	1.76848
GOTERM_BP_FAT	GO:0045995~regulation of embryonic development	3	8.10811	0.00167621	ENSDARG00000023520, ENSDARG00000003399, ENSDARG00000070914	29	12	5369	46.2845	0.358899	0.027403	2.17534
Category	Term	Count	%	PValue	Genes	List Total	Pop Hits	Pop Total	Fold Enrichment	Bonferroni	Benjamini	FDR
ZFIN_ANATOMY	margin	21	56.7568	1.17954e-27	ENSDARG00000015554, ENSDARG00000014098, ENSDARG00000009737, ENSDARG00000041341, ENSDARG00000052910, ENSDARG00000069252, ENSDARG00000009905, ENSDARG00000044059, ENSDARG00000006110, ENSDARG00000045694, ENSDARG00000007329, ENSDARG00000033614, ENSDARG00000019920, ENSDARG00000019969, ENSDARG00000023520, ENSDARG00000033466, ENSDARG00000003399, ENSDARG00000070914, ENSDARG00000012788, ENSDARG00000004256,…	29	149	6492	31.551	2.78371e-25	2.78371e-25	1.51843e-24
ZFIN_ANATOMY	shield	11	29.7297	5.07399e-15	ENSDARG00000015554, ENSDARG00000014098, ENSDARG00000003399, ENSDARG00000009905, ENSDARG00000070914, ENSDARG00000006110, ENSDARG00000012788, ENSDARG00000014091, ENSDARG00000021201, ENSDARG00000019920, ENSDARG00000014018	29	52	6492	47.3554	1.20526e-12	6.02629e-13	6.57252e-12
ZFIN_ANATOMY	marginal blastomere	8	21.6216	5.62638e-12	ENSDARG00000023520, ENSDARG00000003399, ENSDARG00000009905, ENSDARG00000044059, ENSDARG00000012788, ENSDARG00000004256, ENSDARG00000033614, ENSDARG00000019920	29	25	6492	71.6359	1.32783e-09	4.42609e-10	7.24292e-09
ZFIN_ANATOMY	axial mesoderm	9	24.3243	2.2566e-11	ENSDARG00000015554, ENSDARG00000003399, ENSDARG00000009905, ENSDARG00000006110, ENSDARG00000045694, ENSDARG00000033614, ENSDARG00000021201, ENSDARG00000019920, ENSDARG00000014018	29	51	6492	39.5051	5.32559e-09	1.3314e-09	2.90496e-08
ZFIN_ANATOMY	anterior axial hypoblast	9	24.3243	1.27956e-09	ENSDARG00000023520, ENSDARG00000033466, ENSDARG00000009905, ENSDARG00000044059, ENSDARG00000004402, ENSDARG00000007329, ENSDARG00000010658, ENSDARG00000014091, ENSDARG00000019920	29	83	6492	24.2742	3.01976e-07	6.03952e-08	1.64719e-06
ZFIN_ANATOMY	tail bud	13	35.1351	2.50474e-09	ENSDARG00000014098, ENSDARG00000052910, ENSDARG00000006110, ENSDARG00000009905, ENSDARG00000045694, ENSDARG00000007329, ENSDARG00000021201, ENSDARG00000019969, ENSDARG00000023520, ENSDARG00000003399, ENSDARG00000070914, ENSDARG00000004256, ENSDARG00000014091	29	320	6492	9.0944	5.91118e-07	9.85197e-08	3.22438e-06
ZFIN_ANATOMY	mesoderm	10	27.027	1.89757e-07	ENSDARG00000015554, ENSDARG00000003399, ENSDARG00000052910, ENSDARG00000009905, ENSDARG00000006110, ENSDARG00000052947, ENSDARG00000007329, ENSDARG00000004256, ENSDARG00000014091, ENSDARG00000019969	29	219	6492	10.222	4.47817e-05	6.39751e-06	0.000244276
ZFIN_ANATOMY	presumptive mesoderm	5	13.5135	8.12875e-07	ENSDARG00000015554, ENSDARG00000009905, ENSDARG00000006110, ENSDARG00000007329, ENSDARG00000014091	29	18	6492	62.1839	0.00019182	2.39795e-05	0.00104642
ZFIN_ANATOMY	forerunner cell group	7	18.9189	8.79284e-07	ENSDARG00000014098, ENSDARG00000003399, ENSDARG00000041341, ENSDARG00000009905, ENSDARG00000007329, ENSDARG00000004256, ENSDARG00000033614	29	80	6492	19.5879	0.00020749	2.30565e-05	0.00113191
ZFIN_ANATOMY	axis	9	24.3243	3.03376e-06	ENSDARG00000015554, ENSDARG00000003399, ENSDARG00000044059, ENSDARG00000004402, ENSDARG00000006110, ENSDARG00000052947, ENSDARG00000033614, ENSDARG00000019920, ENSDARG00000014018	29	224	6492	8.99446	0.000715713	7.15943e-05	0.00390533
ZFIN_ANATOMY	axial hypoblast	4	10.8108	3.96703e-06	ENSDARG00000009905, ENSDARG00000070914, ENSDARG00000006110, ENSDARG00000019920	29	8	6492	111.931	0.000935783	8.51074e-05	0.00510669
ZFIN_ANATOMY	forebrain neural keel	6	16.2162	6.55714e-06	ENSDARG00000015554, ENSDARG00000003399, ENSDARG00000006110, ENSDARG00000021201, ENSDARG00000019920, ENSDARG00000035810	29	64	6492	20.9871	0.00154629	0.000128949	0.00844075
ZFIN_ANATOMY	germ ring	5	13.5135	9.16434e-06	ENSDARG00000003399, ENSDARG00000009905, ENSDARG00000052947, ENSDARG00000007329, ENSDARG00000033614	29	32	6492	34.9784	0.00216046	0.000166355	0.0117967
ZFIN_ANATOMY	neuroectoderm	5	13.5135	2.51291e-05	ENSDARG00000015554, ENSDARG00000003399, ENSDARG00000009905, ENSDARG00000006110, ENSDARG00000004256	29	41	6492	27.3003	0.005913	0.000423521	0.0323442
ZFIN_ANATOMY	neural plate	10	27.027	2.60654e-05	ENSDARG00000015554, ENSDARG00000003399, ENSDARG00000006110, ENSDARG00000052947, ENSDARG00000045694, ENSDARG00000004256, ENSDARG00000033614, ENSDARG00000021201, ENSDARG00000019920, ENSDARG00000035810	29	396	6492	5.65308	0.00613263	0.000410017	0.0335491
ZFIN_ANATOMY	Kupffer's vesicle	6	16.2162	2.80575e-05	ENSDARG00000014098, ENSDARG00000003399, ENSDARG00000041341, ENSDARG00000009905, ENSDARG00000004256, ENSDARG00000019969	29	86	6492	15.6183	0.0065998	0.000413769	0.0361128
ZFIN_ANATOMY	hypoblast	5	13.5135	3.9897e-05	ENSDARG00000015554, ENSDARG00000014098, ENSDARG00000009905, ENSDARG00000052947, ENSDARG00000014091	29	46	6492	24.3328	0.0093717	0.000553722	0.0513477
ZFIN_ANATOMY	presumptive telencephalon	5	13.5135	8.11895e-05	ENSDARG00000015554, ENSDARG00000023520, ENSDARG00000003399, ENSDARG00000004402, ENSDARG00000021201	29	55	6492	20.3511	0.0189791	0.00106396	0.104466
ZFIN_ANATOMY	EVL	6	16.2162	0.000128172	ENSDARG00000023520, ENSDARG00000033466, ENSDARG00000003399, ENSDARG00000009905, ENSDARG00000004256, ENSDARG00000019365	29	118	6492	11.3828	0.0297976	0.00159087	0.164872
ZFIN_ANATOMY	diencephalon	11	29.7297	0.000169727	ENSDARG00000015554, ENSDARG00000023520, ENSDARG00000003399, ENSDARG00000036194, ENSDARG00000044059, ENSDARG00000004402, ENSDARG00000052947, ENSDARG00000033614, ENSDARG00000021201, ENSDARG00000019920, ENSDARG00000035810	29	626	6492	3.93368	0.0392673	0.00200095	0.218272
Genes with lone Eomesa binding within 10kb of TSS and downregulated on ndr1 overexpression - see Fig. 3H
Category	Term	Count	%	PValue	Genes	List Total	Pop Hits	Pop Total	Fold Enrichment	Bonferroni	Benjamini	FDR
ZFIN_ANATOMY	neural plate	4	30.7692	0.00456975	ENSDARG00000040046, ENSDARG00000057813, ENSDARG00000053569, ENSDARG00000008796	8	527	9822	9.31879	0.340847	0.340847	4.8707
ZFIN_ANATOMY	neural crest	3	23.0769	0.00718379	ENSDARG00000039943, ENSDARG00000040046, ENSDARG00000057813	8	188	9822	19.5918	0.481121	0.279667	7.55901
ZFIN_ANATOMY	margin	3	23.0769	0.00786577	ENSDARG00000057813, ENSDARG00000053569, ENSDARG00000008796	8	197	9822	18.6967	0.512573	0.213009	8.24892
ZFIN_ANATOMY	presumptive neural plate	2	15.3846	0.0204919	ENSDARG00000057813, ENSDARG00000053569	8	29	9822	84.6724	0.84804	0.375644	20.206
ZFIN_ANATOMY	segmental plate	3	23.0769	0.0247681	ENSDARG00000040046, ENSDARG00000057813, ENSDARG00000008796	8	359	9822	10.2597	0.897949	0.366475	23.9227
ZFIN_ANATOMY	presumptive segmental plate	2	15.3846	0.0351052	ENSDARG00000057813, ENSDARG00000053569	8	50	9822	49.11	0.961303	0.418416	32.2668
ZFIN_ANATOMY	hindbrain neural keel	2	15.3846	0.0378674	ENSDARG00000040046, ENSDARG00000057813	8	54	9822	45.4722	0.970189	0.394584	34.351
ZFIN_ANATOMY	whole organism	6	46.1538	0.0715011	ENSDARG00000070705, ENSDARG00000040046, ENSDARG00000027986, ENSDARG00000057813, ENSDARG00000053569, ENSDARG00000008796	8	3653	9822	2.01656	0.99883	0.569955	55.4595
ZFIN_ANATOMY	neural tube	3	23.0769	0.0777952	ENSDARG00000040046, ENSDARG00000057813, ENSDARG00000053569	8	671	9822	5.4892	0.99937	0.559074	58.6428
Down in MZeomesa - genes downregulated in MZeomesa mutants compared to wild-type at sphere stage - see Fig. 5
Category	Term	Count	%	PValue	Genes	List Total	Pop Hits	Pop Total	Fold Enrichment	Bonferroni	Benjamini	FDR
ZFIN_ANATOMY	presumptive endoderm	5	1.39665	5.72542e-06	ENSDARG00000017821, ENSDARG00000041341, ENSDARG00000041345, ENSDARG00000014091, ENSDARG00000003411	148	9	9822	36.8694	0.00197332	0.00197332	0.0078135
ZFIN_ANATOMY	margin	14	3.91061	7.56175e-06	ENSDARG00000015554, ENSDARG00000041341, ENSDARG00000017164, ENSDARG00000031299, ENSDARG00000041345, ENSDARG00000006467, ENSDARG00000017821, ENSDARG00000071005, ENSDARG00000040299, ENSDARG00000015906, ENSDARG00000014091, ENSDARG00000033182, ENSDARG00000056995, ENSDARG00000003411	148	197	9822	4.71628	0.00260541	0.00130356	0.0103194
ZFIN_ANATOMY	hypoblast	9	2.51397	8.967e-06	ENSDARG00000015554, ENSDARG00000017821, ENSDARG00000037116, ENSDARG00000040299, ENSDARG00000041345, ENSDARG00000043126, ENSDARG00000014091, ENSDARG00000056995, ENSDARG00000003411	148	70	9822	8.53263	0.00308885	0.00103068	0.0122371
ZFIN_ANATOMY	YSL	23	6.42458	1.00266e-05	ENSDARG00000005481, ENSDARG00000020241, ENSDARG00000076003, ENSDARG00000041341, ENSDARG00000039943, ENSDARG00000040277, ENSDARG00000057121, ENSDARG00000037012, ENSDARG00000069382, ENSDARG00000021140, ENSDARG00000007173, ENSDARG00000029832, ENSDARG00000031855, ENSDARG00000004665, ENSDARG00000017821, ENSDARG00000071005, ENSDARG00000002533, ENSDARG00000012694, ENSDARG00000040299, ENSDARG00000015906,…	148	524	9822	2.91296	0.00345321	0.000864423	0.0136829
ZFIN_ANATOMY	presumptive diencephalon	10	2.7933	2.06892e-05	ENSDARG00000015554, ENSDARG00000043923, ENSDARG00000031138, ENSDARG00000071005, ENSDARG00000040266, ENSDARG00000041959, ENSDARG00000075347, ENSDARG00000031664, ENSDARG00000070677, ENSDARG00000003411	148	102	9822	6.50636	0.00711242	0.00142655	0.0282319
ZFIN_ANATOMY	mesoderm	14	3.91061	0.00056916	ENSDARG00000015554, ENSDARG00000037116, ENSDARG00000006467, ENSDARG00000017821, ENSDARG00000023694, ENSDARG00000071005, ENSDARG00000061140, ENSDARG00000034588, ENSDARG00000013930, ENSDARG00000041959, ENSDARG00000014091, ENSDARG00000060715, ENSDARG00000056995, ENSDARG00000044001	148	301	9822	3.08674	0.17833	0.032206	0.773974
ZFIN_ANATOMY	marginal blastomere	5	1.39665	0.000646562	ENSDARG00000006640, ENSDARG00000017821, ENSDARG00000040299, ENSDARG00000015906, ENSDARG00000056995	148	27	9822	12.2898	0.199994	0.0313739	0.878798
Up in MZeomesa - genes upregulated in MZeomesa mutants compared to wild-type at sphere stage - see Fig. 5
Category	Term	Count	%	PValue	Genes	List Total	Pop Hits	Pop Total	Fold Enrichment	Bonferroni	Benjamini	FDR
ZFIN_ANATOMY	neural plate	37	8.02603	1.34049e-09	ENSDARG00000018524, ENSDARG00000041065, ENSDARG00000015050, ENSDARG00000035750, ENSDARG00000011190, ENSDARG00000039926, ENSDARG00000039569, ENSDARG00000010124, ENSDARG00000039034, ENSDARG00000055900, ENSDARG00000006837, ENSDARG00000071497, ENSDARG00000056666, ENSDARG00000035694, ENSDARG00000053255, ENSDARG00000030449, ENSDARG00000052279, ENSDARG00000052893, ENSDARG00000056561, ENSDARG00000035423,…	220	527	9822	3.1345	4.86599e-07	4.86599e-07	1.8433e-06
ZFIN_ANATOMY	lateral line system	21	4.55531	2.49208e-07	ENSDARG00000025615, ENSDARG00000035423, ENSDARG00000015050, ENSDARG00000013144, ENSDARG00000022048, ENSDARG00000068409, ENSDARG00000058358, ENSDARG00000051735, ENSDARG00000043531, ENSDARG00000037790, ENSDARG00000059279, ENSDARG00000002336, ENSDARG00000004017, ENSDARG00000070538, ENSDARG00000039675, ENSDARG00000035694, ENSDARG00000036832, ENSDARG00000005039, ENSDARG00000019995, ENSDARG00000071196,…	220	234	9822	4.00664	9.04584e-05	4.52302e-05	0.000342683
ZFIN_ANATOMY	forebrain	31	6.72451	1.83785e-06	ENSDARG00000018524, ENSDARG00000041065, ENSDARG00000020164, ENSDARG00000022048, ENSDARG00000035750, ENSDARG00000039569, ENSDARG00000014947, ENSDARG00000039034, ENSDARG00000044954, ENSDARG00000002336, ENSDARG00000055900, ENSDARG00000071497, ENSDARG00000070538, ENSDARG00000035694, ENSDARG00000070914, ENSDARG00000079772, ENSDARG00000053544, ENSDARG00000052893, ENSDARG00000055728, ENSDARG00000078416,…	220	526	9822	2.6312	0.000666919	0.000222356	0.00252719
ZFIN_ANATOMY	midbrain	44	9.54447	2.60064e-06	ENSDARG00000028017, ENSDARG00000041065, ENSDARG00000015050, ENSDARG00000007430, ENSDARG00000016725, ENSDARG00000020164, ENSDARG00000035750, ENSDARG00000063095, ENSDARG00000011190, ENSDARG00000022995, ENSDARG00000039034, ENSDARG00000044954, ENSDARG00000071497, ENSDARG00000006837, ENSDARG00000056666, ENSDARG00000079772, ENSDARG00000070914, ENSDARG00000023323, ENSDARG00000042151, ENSDARG00000078416,…	220	930	9822	2.11226	0.000943589	0.000235981	0.00357606
ZFIN_ANATOMY	otic vesicle	37	8.02603	3.02271e-06	ENSDARG00000015050, ENSDARG00000035750, ENSDARG00000068409, ENSDARG00000011190, ENSDARG00000058358, ENSDARG00000011166, ENSDARG00000022995, ENSDARG00000010124, ENSDARG00000055900, ENSDARG00000020000, ENSDARG00000070538, ENSDARG00000010640, ENSDARG00000035694, ENSDARG00000030449, ENSDARG00000067785, ENSDARG00000023323, ENSDARG00000036107, ENSDARG00000019995, ENSDARG00000071196, ENSDARG00000019659,…	220	716	9822	2.3071	0.00109664	0.000219425	0.00415642
ZFIN_ANATOMY	optic vesicle	27	5.85683	4.28086e-06	ENSDARG00000016725, ENSDARG00000020164, ENSDARG00000078741, ENSDARG00000022399, ENSDARG00000022995, ENSDARG00000002336, ENSDARG00000071497, ENSDARG00000020000, ENSDARG00000070538, ENSDARG00000035694, ENSDARG00000030449, ENSDARG00000023323, ENSDARG00000052893, ENSDARG00000019995, ENSDARG00000019659, ENSDARG00000024286, ENSDARG00000039020, ENSDARG00000039675, ENSDARG00000012044, ENSDARG00000046148,…	220	436	9822	2.76474	0.00155275	0.000258959	0.00588642
ZFIN_ANATOMY	hindbrain	50	10.846	6.38513e-06	ENSDARG00000018524, ENSDARG00000041065, ENSDARG00000015050, ENSDARG00000022048, ENSDARG00000063095, ENSDARG00000070538, ENSDARG00000056666, ENSDARG00000053544, ENSDARG00000036107, ENSDARG00000069790, ENSDARG00000078416, ENSDARG00000024286, ENSDARG00000056594, ENSDARG00000051735, ENSDARG00000059279, ENSDARG00000024488, ENSDARG00000055026, ENSDARG00000035521, ENSDARG00000058226, ENSDARG00000028017,…	220	1163	9822	1.91941	0.00231512	0.000331061	0.00877978
ZFIN_ANATOMY	telencephalon	37	8.02603	6.40252e-06	ENSDARG00000018524, ENSDARG00000028017, ENSDARG00000015050, ENSDARG00000007430, ENSDARG00000016725, ENSDARG00000020164, ENSDARG00000035750, ENSDARG00000063095, ENSDARG00000039926, ENSDARG00000022995, ENSDARG00000039569, ENSDARG00000014947, ENSDARG00000039034, ENSDARG00000002336, ENSDARG00000071497, ENSDARG00000070538, ENSDARG00000056666, ENSDARG00000053544, ENSDARG00000070914, ENSDARG00000079772,…	220	740	9822	2.23227	0.00232143	0.000290473	0.0088037
ZFIN_ANATOMY	periderm	24	5.20607	1.66702e-05	ENSDARG00000068409, ENSDARG00000058358, ENSDARG00000022987, ENSDARG00000042725, ENSDARG00000058371, ENSDARG00000040432, ENSDARG00000012341, ENSDARG00000059279, ENSDARG00000004017, ENSDARG00000033466, ENSDARG00000070538, ENSDARG00000055647, ENSDARG00000058538, ENSDARG00000036832, ENSDARG00000030449, ENSDARG00000059001, ENSDARG00000036834, ENSDARG00000052279, ENSDARG00000067785, ENSDARG00000014465,…	220	387	9822	2.76871	0.00603308	0.000672146	0.0229207
ZFIN_ANATOMY	epidermis	23	4.98915	1.83161e-05	ENSDARG00000041065, ENSDARG00000068409, ENSDARG00000058358, ENSDARG00000043531, ENSDARG00000051735, ENSDARG00000040432, ENSDARG00000012341, ENSDARG00000040362, ENSDARG00000002336, ENSDARG00000020000, ENSDARG00000033466, ENSDARG00000055647, ENSDARG00000058538, ENSDARG00000036832, ENSDARG00000079772, ENSDARG00000036834, ENSDARG00000052279, ENSDARG00000014465, ENSDARG00000022807, ENSDARG00000001993,…	220	362	9822	2.83659	0.00662675	0.00066466	0.0251834
ZFIN_ANATOMY	diencephalon	39	8.45987	3.69596e-05	ENSDARG00000018524, ENSDARG00000028017, ENSDARG00000041065, ENSDARG00000057936, ENSDARG00000015050, ENSDARG00000007430, ENSDARG00000035750, ENSDARG00000011190, ENSDARG00000022995, ENSDARG00000010124, ENSDARG00000014947, ENSDARG00000044954, ENSDARG00000002336, ENSDARG00000071497, ENSDARG00000020000, ENSDARG00000056666, ENSDARG00000035694, ENSDARG00000023323, ENSDARG00000052893, ENSDARG00000036107,…	220	867	9822	2.00827	0.013327	0.00121894	0.0508108
ZFIN_ANATOMY	mesoderm	20	4.33839	4.18201e-05	ENSDARG00000041065, ENSDARG00000020164, ENSDARG00000063095, ENSDARG00000022987, ENSDARG00000022995, ENSDARG00000055100, ENSDARG00000036121, ENSDARG00000037845, ENSDARG00000039034, ENSDARG00000055900, ENSDARG00000076532, ENSDARG00000055647, ENSDARG00000039675, ENSDARG00000053255, ENSDARG00000055026, ENSDARG00000035521, ENSDARG00000056012, ENSDARG00000019995, ENSDARG00000036107, ENSDARG00000036670	220	301	9822	2.96648	0.0150663	0.00126428	0.0574911
ZFIN_ANATOMY	EVL	15	3.2538	4.56598e-05	ENSDARG00000019659, ENSDARG00000058358, ENSDARG00000042725, ENSDARG00000058371, ENSDARG00000012341, ENSDARG00000059279, ENSDARG00000004017, ENSDARG00000033466, ENSDARG00000055647, ENSDARG00000058538, ENSDARG00000036832, ENSDARG00000036834, ENSDARG00000067785, ENSDARG00000022807, ENSDARG00000071196	220	179	9822	3.74124	0.0164383	0.00127418	0.0627681
ZFIN_ANATOMY	central nervous system	38	8.24295	7.05175e-05	ENSDARG00000018524, ENSDARG00000015050, ENSDARG00000016725, ENSDARG00000063095, ENSDARG00000011190, ENSDARG00000039926, ENSDARG00000022995, ENSDARG00000019741, ENSDARG00000039034, ENSDARG00000044954, ENSDARG00000002336, ENSDARG00000055900, ENSDARG00000021143, ENSDARG00000004017, ENSDARG00000071497, ENSDARG00000036295, ENSDARG00000070538, ENSDARG00000057683, ENSDARG00000053544, ENSDARG00000079772,…	220	860	9822	1.97271	0.0252739	0.00182681	0.0969245
ZFIN_ANATOMY	tail bud	25	5.42299	8.93447e-05	ENSDARG00000035750, ENSDARG00000011190, ENSDARG00000035127, ENSDARG00000002336, ENSDARG00000055900, ENSDARG00000071497, ENSDARG00000053255, ENSDARG00000070914, ENSDARG00000023323, ENSDARG00000056012, ENSDARG00000019995, ENSDARG00000042151, ENSDARG00000036670, ENSDARG00000078416, ENSDARG00000055723, ENSDARG00000024286, ENSDARG00000022987, ENSDARG00000055100, ENSDARG00000011582, ENSDARG00000039675,…	220	460	9822	2.42638	0.0319132	0.0021599	0.122787
ZFIN_ANATOMY	retina	48	10.4121	0.000124224	ENSDARG00000018524, ENSDARG00000015050, ENSDARG00000063095, ENSDARG00000022399, ENSDARG00000014947, ENSDARG00000070538, ENSDARG00000056666, ENSDARG00000019995, ENSDARG00000019659, ENSDARG00000035423, ENSDARG00000051735, ENSDARG00000059279, ENSDARG00000024488, ENSDARG00000035521, ENSDARG00000041627, ENSDARG00000018980, ENSDARG00000011235, ENSDARG00000028017, ENSDARG00000020164, ENSDARG00000035750,…	220	1230	9822	1.74226	0.0440944	0.00281454	0.170684
ZFIN_ANATOMY	segmental plate	21	4.55531	0.000148595	ENSDARG00000041065, ENSDARG00000013144, ENSDARG00000020164, ENSDARG00000011190, ENSDARG00000022399, ENSDARG00000022995, ENSDARG00000035127, ENSDARG00000036121, ENSDARG00000010124, ENSDARG00000002336, ENSDARG00000071497, ENSDARG00000039675, ENSDARG00000076532, ENSDARG00000012044, ENSDARG00000058538, ENSDARG00000030449, ENSDARG00000035521, ENSDARG00000001993, ENSDARG00000052139, ENSDARG00000036670,…	220	359	9822	2.61157	0.0525149	0.00316815	0.204139
ZFIN_ANATOMY	presumptive ectoderm	7	1.51844	0.000149616	ENSDARG00000019659, ENSDARG00000057936, ENSDARG00000068409, ENSDARG00000040432, ENSDARG00000035521, ENSDARG00000019995, ENSDARG00000059279	220	37	9822	8.44644	0.0528661	0.00301294	0.20554
ZFIN_ANATOMY	neural tube	31	6.72451	0.000191277	ENSDARG00000028017, ENSDARG00000041065, ENSDARG00000015050, ENSDARG00000016725, ENSDARG00000022048, ENSDARG00000035750, ENSDARG00000063095, ENSDARG00000022995, ENSDARG00000010124, ENSDARG00000014947, ENSDARG00000002336, ENSDARG00000004017, ENSDARG00000071497, ENSDARG00000056666, ENSDARG00000035694, ENSDARG00000059280, ENSDARG00000030449, ENSDARG00000019995, ENSDARG00000055728, ENSDARG00000035423,…	220	671	9822	2.06261	0.0670842	0.00364808	0.262704
ZFIN_ANATOMY	somite	43	9.32755	0.000215128	ENSDARG00000005368, ENSDARG00000018524, ENSDARG00000041065, ENSDARG00000015050, ENSDARG00000020164, ENSDARG00000035750, ENSDARG00000011190, ENSDARG00000022399, ENSDARG00000022995, ENSDARG00000035127, ENSDARG00000010124, ENSDARG00000039034, ENSDARG00000002336, ENSDARG00000071497, ENSDARG00000020000, ENSDARG00000010640, ENSDARG00000070538, ENSDARG00000053255, ENSDARG00000030449, ENSDARG00000052279,…	220	1081	9822	1.77591	0.0751281	0.00389739	0.295416
Category	Term	Count	%	PValue	Genes	List Total	Pop Hits	Pop Total	Fold Enrichment	Bonferroni	Benjamini	FDR
GOTERM_BP_FAT	GO:0006323~DNA packaging	11	2.38612	5.91689e-08	ENSDARG00000075538, ENSDARG00000038559, ENSDARG00000078724, ENSDARG00000034203, ENSDARG00000070265, ENSDARG00000077456, ENSDARG00000029406, ENSDARG00000078294, ENSDARG00000070280, ENSDARG00000075366, ENSDARG00000077587, ENSDARG00000058479, ENSDARG00000039547, ENSDARG00000024488, ENSDARG00000075482, ENSDARG00000078941, ENSDARG00000035519, ENSDARG00000075220, ENSDARG00000068941, ENSDARG00000074937,…	190	42	7504	10.3439	4.2719e-05	4.2719e-05	8.95999e-05
GOTERM_BP_FAT	GO:0006334~nucleosome assembly	10	2.1692	2.281e-07	ENSDARG00000075538, ENSDARG00000038559, ENSDARG00000078724, ENSDARG00000034203, ENSDARG00000070265, ENSDARG00000077456, ENSDARG00000029406, ENSDARG00000078294, ENSDARG00000070280, ENSDARG00000075366, ENSDARG00000077587, ENSDARG00000058479, ENSDARG00000039547, ENSDARG00000075482, ENSDARG00000078941, ENSDARG00000035519, ENSDARG00000075220, ENSDARG00000068941, ENSDARG00000074937, ENSDARG00000051726	190	37	7504	10.6743	0.000164675	8.23408e-05	0.000345414
GOTERM_BP_FAT	GO:0034728~nucleosome organization	10	2.1692	2.281e-07	ENSDARG00000075538, ENSDARG00000038559, ENSDARG00000078724, ENSDARG00000034203, ENSDARG00000070265, ENSDARG00000077456, ENSDARG00000029406, ENSDARG00000078294, ENSDARG00000070280, ENSDARG00000075366, ENSDARG00000077587, ENSDARG00000058479, ENSDARG00000039547, ENSDARG00000075482, ENSDARG00000078941, ENSDARG00000035519, ENSDARG00000075220, ENSDARG00000068941, ENSDARG00000074937, ENSDARG00000051726	190	37	7504	10.6743	0.000164675	8.23408e-05	0.000345414
GOTERM_BP_FAT	GO:0065004~protein-DNA complex assembly	10	2.1692	2.281e-07	ENSDARG00000075538, ENSDARG00000038559, ENSDARG00000078724, ENSDARG00000034203, ENSDARG00000070265, ENSDARG00000077456, ENSDARG00000029406, ENSDARG00000078294, ENSDARG00000070280, ENSDARG00000075366, ENSDARG00000077587, ENSDARG00000058479, ENSDARG00000039547, ENSDARG00000075482, ENSDARG00000078941, ENSDARG00000035519, ENSDARG00000075220, ENSDARG00000068941, ENSDARG00000074937, ENSDARG00000051726	190	37	7504	10.6743	0.000164675	8.23408e-05	0.000345414
GOTERM_BP_FAT	GO:0031497~chromatin assembly	10	2.1692	2.281e-07	ENSDARG00000075538, ENSDARG00000038559, ENSDARG00000078724, ENSDARG00000034203, ENSDARG00000070265, ENSDARG00000077456, ENSDARG00000029406, ENSDARG00000078294, ENSDARG00000070280, ENSDARG00000075366, ENSDARG00000077587, ENSDARG00000058479, ENSDARG00000039547, ENSDARG00000075482, ENSDARG00000078941, ENSDARG00000035519, ENSDARG00000075220, ENSDARG00000068941, ENSDARG00000074937, ENSDARG00000051726	190	37	7504	10.6743	0.000164675	8.23408e-05	0.000345414
GOTERM_BP_FAT	GO:0034622~cellular macromolecular complex assembly	13	2.81996	6.25989e-06	ENSDARG00000075538, ENSDARG00000035423, ENSDARG00000038559, ENSDARG00000078724, ENSDARG00000034203, ENSDARG00000070265, ENSDARG00000077456, ENSDARG00000039522, ENSDARG00000029406, ENSDARG00000078294, ENSDARG00000045014, ENSDARG00000070280, ENSDARG00000077587, ENSDARG00000075366, ENSDARG00000058479, ENSDARG00000039547, ENSDARG00000075482, ENSDARG00000078941, ENSDARG00000035519, ENSDARG00000075220,…	190	99	7504	5.18618	0.00450946	0.00150542	0.00947898
GOTERM_BP_FAT	GO:0034621~cellular macromolecular complex subunit organization	13	2.81996	1.70326e-05	ENSDARG00000075538, ENSDARG00000035423, ENSDARG00000038559, ENSDARG00000078724, ENSDARG00000034203, ENSDARG00000070265, ENSDARG00000077456, ENSDARG00000039522, ENSDARG00000029406, ENSDARG00000078294, ENSDARG00000045014, ENSDARG00000070280, ENSDARG00000077587, ENSDARG00000075366, ENSDARG00000058479, ENSDARG00000039547, ENSDARG00000075482, ENSDARG00000078941, ENSDARG00000035519, ENSDARG00000075220,…	190	109	7504	4.71038	0.0122223	0.00306968	0.0257895
GOTERM_BP_FAT	GO:0006333~chromatin assembly or disassembly	10	2.1692	2.80751e-05	ENSDARG00000075538, ENSDARG00000038559, ENSDARG00000078724, ENSDARG00000034203, ENSDARG00000070265, ENSDARG00000077456, ENSDARG00000029406, ENSDARG00000078294, ENSDARG00000070280, ENSDARG00000075366, ENSDARG00000077587, ENSDARG00000058479, ENSDARG00000039547, ENSDARG00000075482, ENSDARG00000078941, ENSDARG00000035519, ENSDARG00000075220, ENSDARG00000068941, ENSDARG00000074937, ENSDARG00000051726	190	64	7504	6.17105	0.0200664	0.00404589	0.0425059
GOTERM_BP_FAT	GO:0003002~regionalization	16	3.47072	4.73041e-05	ENSDARG00000078416, ENSDARG00000020164, ENSDARG00000037429, ENSDARG00000022987, ENSDARG00000036121, ENSDARG00000010124, ENSDARG00000002336, ENSDARG00000018643, ENSDARG00000071497, ENSDARG00000070914, ENSDARG00000055026, ENSDARG00000012788, ENSDARG00000001993, ENSDARG00000019995, ENSDARG00000042151, ENSDARG00000011235	190	181	7504	3.49125	0.0335777	0.00567623	0.0716091
GOTERM_BP_FAT	GO:0007389~pattern specification process	18	3.90456	0.000131317	ENSDARG00000078416, ENSDARG00000020164, ENSDARG00000037429, ENSDARG00000022987, ENSDARG00000036121, ENSDARG00000010124, ENSDARG00000002336, ENSDARG00000018643, ENSDARG00000071497, ENSDARG00000070914, ENSDARG00000055026, ENSDARG00000012788, ENSDARG00000056012, ENSDARG00000001993, ENSDARG00000019995, ENSDARG00000010472, ENSDARG00000042151, ENSDARG00000011235	190	244	7504	2.91355	0.0904611	0.013454	0.198671
GOTERM_BP_FAT	GO:0065003~macromolecular complex assembly	13	2.81996	0.00016337	ENSDARG00000075538, ENSDARG00000035423, ENSDARG00000038559, ENSDARG00000078724, ENSDARG00000034203, ENSDARG00000070265, ENSDARG00000077456, ENSDARG00000039522, ENSDARG00000029406, ENSDARG00000078294, ENSDARG00000045014, ENSDARG00000070280, ENSDARG00000077587, ENSDARG00000075366, ENSDARG00000058479, ENSDARG00000039547, ENSDARG00000075482, ENSDARG00000078941, ENSDARG00000035519, ENSDARG00000075220,…	190	137	7504	3.74768	0.111271	0.0146372	0.247107
GOTERM_BP_FAT	GO:0043933~macromolecular complex subunit organization	13	2.81996	0.000261195	ENSDARG00000075538, ENSDARG00000035423, ENSDARG00000038559, ENSDARG00000078724, ENSDARG00000034203, ENSDARG00000070265, ENSDARG00000077456, ENSDARG00000039522, ENSDARG00000029406, ENSDARG00000078294, ENSDARG00000045014, ENSDARG00000070280, ENSDARG00000077587, ENSDARG00000075366, ENSDARG00000058479, ENSDARG00000039547, ENSDARG00000075482, ENSDARG00000078941, ENSDARG00000035519, ENSDARG00000075220,…	190	144	7504	3.5655	0.171888	0.0207383	0.3948
GOTERM_BP_FAT	GO:0051252~regulation of RNA metabolic process	38	8.24295	0.00035651	ENSDARG00000057936, ENSDARG00000008540, ENSDARG00000042725, ENSDARG00000035127, ENSDARG00000039569, ENSDARG00000007097, ENSDARG00000052387, ENSDARG00000012499, ENSDARG00000006837, ENSDARG00000070538, ENSDARG00000019392, ENSDARG00000059280, ENSDARG00000011245, ENSDARG00000056012, ENSDARG00000052893, ENSDARG00000012788, ENSDARG00000052954, ENSDARG00000074337, ENSDARG00000015355, ENSDARG00000019659,…	190	831	7504	1.80602	0.226977	0.0254161	0.538507
GOTERM_BP_FAT	GO:0006355~regulation of transcription, DNA-dependent	37	8.02603	0.00059465	ENSDARG00000057936, ENSDARG00000008540, ENSDARG00000042725, ENSDARG00000035127, ENSDARG00000039569, ENSDARG00000007097, ENSDARG00000052387, ENSDARG00000012499, ENSDARG00000006837, ENSDARG00000070538, ENSDARG00000019392, ENSDARG00000059280, ENSDARG00000056012, ENSDARG00000052893, ENSDARG00000012788, ENSDARG00000052954, ENSDARG00000074337, ENSDARG00000015355, ENSDARG00000019659, ENSDARG00000078416,…	190	822	7504	1.77774	0.349143	0.0382899	0.896706
Smad2 binding within 10kb of TSS in zebrafish and at least one other species, but not Eomesa binding
Category	Term	Count	%	PValue	Genes	List Total	Pop Hits	Pop Total	Fold Enrichment	Bonferroni	Benjamini	FDR
GOTERM_BP_FAT	GO:0006333~chromatin assembly or disassembly	7	6.86275	5.73073e-07	ENSDARG00000070287, ENSDARG00000051732, ENSDARG00000070289, ENSDARG00000078724, ENSDARG00000034203, ENSDARG00000051737, ENSDARG00000051736, ENSDARG00000070286, ENSDARG00000070297, ENSDARG00000070280, ENSDARG00000077587, ENSDARG00000070282, ENSDARG00000039547, ENSDARG00000076507, ENSDARG00000074260, ENSDARG00000078941, ENSDARG00000051770, ENSDARG00000068941, ENSDARG00000004189, ENSDARG00000060687,…	38	64	7504	21.5987	0.000107159	0.000107159	0.000710375
GOTERM_BP_FAT	GO:0006325~chromatin organization	7	6.86275	2.88505e-05	ENSDARG00000070287, ENSDARG00000051732, ENSDARG00000070289, ENSDARG00000078724, ENSDARG00000034203, ENSDARG00000051737, ENSDARG00000051736, ENSDARG00000070286, ENSDARG00000070297, ENSDARG00000070280, ENSDARG00000077587, ENSDARG00000070282, ENSDARG00000039547, ENSDARG00000076507, ENSDARG00000074260, ENSDARG00000078941, ENSDARG00000051770, ENSDARG00000068941, ENSDARG00000004189, ENSDARG00000060687,…	38	125	7504	11.0585	0.00538059	0.00269392	0.035757
GOTERM_BP_FAT	GO:0065004~protein-DNA complex assembly	5	4.90196	2.94145e-05	ENSDARG00000070287, ENSDARG00000051732, ENSDARG00000070289, ENSDARG00000078724, ENSDARG00000034203, ENSDARG00000051737, ENSDARG00000051736, ENSDARG00000070286, ENSDARG00000070297, ENSDARG00000070280, ENSDARG00000077587, ENSDARG00000070282, ENSDARG00000039547, ENSDARG00000076507, ENSDARG00000074260, ENSDARG00000078941, ENSDARG00000051770, ENSDARG00000068941, ENSDARG00000075216, ENSDARG00000051775,…	38	37	7504	26.6856	0.00548549	0.00183185	0.0364559
GOTERM_BP_FAT	GO:0006334~nucleosome assembly	5	4.90196	2.94145e-05	ENSDARG00000070287, ENSDARG00000051732, ENSDARG00000070289, ENSDARG00000078724, ENSDARG00000034203, ENSDARG00000051737, ENSDARG00000051736, ENSDARG00000070286, ENSDARG00000070297, ENSDARG00000070280, ENSDARG00000077587, ENSDARG00000070282, ENSDARG00000039547, ENSDARG00000076507, ENSDARG00000074260, ENSDARG00000078941, ENSDARG00000051770, ENSDARG00000068941, ENSDARG00000075216, ENSDARG00000051775,…	38	37	7504	26.6856	0.00548549	0.00183185	0.0364559
GOTERM_BP_FAT	GO:0031497~chromatin assembly	5	4.90196	2.94145e-05	ENSDARG00000070287, ENSDARG00000051732, ENSDARG00000070289, ENSDARG00000078724, ENSDARG00000034203, ENSDARG00000051737, ENSDARG00000051736, ENSDARG00000070286, ENSDARG00000070297, ENSDARG00000070280, ENSDARG00000077587, ENSDARG00000070282, ENSDARG00000039547, ENSDARG00000076507, ENSDARG00000074260, ENSDARG00000078941, ENSDARG00000051770, ENSDARG00000068941, ENSDARG00000075216, ENSDARG00000051775,…	38	37	7504	26.6856	0.00548549	0.00183185	0.0364559
GOTERM_BP_FAT	GO:0034728~nucleosome organization	5	4.90196	2.94145e-05	ENSDARG00000070287, ENSDARG00000051732, ENSDARG00000070289, ENSDARG00000078724, ENSDARG00000034203, ENSDARG00000051737, ENSDARG00000051736, ENSDARG00000070286, ENSDARG00000070297, ENSDARG00000070280, ENSDARG00000077587, ENSDARG00000070282, ENSDARG00000039547, ENSDARG00000076507, ENSDARG00000074260, ENSDARG00000078941, ENSDARG00000051770, ENSDARG00000068941, ENSDARG00000075216, ENSDARG00000051775,…	38	37	7504	26.6856	0.00548549	0.00183185	0.0364559
GOTERM_BP_FAT	GO:0006323~DNA packaging	5	4.90196	4.89803e-05	ENSDARG00000070287, ENSDARG00000051732, ENSDARG00000070289, ENSDARG00000078724, ENSDARG00000034203, ENSDARG00000051737, ENSDARG00000051736, ENSDARG00000070286, ENSDARG00000070297, ENSDARG00000070280, ENSDARG00000077587, ENSDARG00000070282, ENSDARG00000039547, ENSDARG00000076507, ENSDARG00000074260, ENSDARG00000078941, ENSDARG00000051770, ENSDARG00000068941, ENSDARG00000075216, ENSDARG00000051775,…	38	42	7504	23.5088	0.00911771	0.00228726	0.0606987
GOTERM_BP_FAT	GO:0051276~chromosome organization	7	6.86275	6.65741e-05	ENSDARG00000070287, ENSDARG00000051732, ENSDARG00000070289, ENSDARG00000078724, ENSDARG00000034203, ENSDARG00000051737, ENSDARG00000051736, ENSDARG00000070286, ENSDARG00000070297, ENSDARG00000070280, ENSDARG00000077587, ENSDARG00000070282, ENSDARG00000039547, ENSDARG00000076507, ENSDARG00000074260, ENSDARG00000078941, ENSDARG00000051770, ENSDARG00000068941, ENSDARG00000004189, ENSDARG00000060687,…	38	145	7504	9.53321	0.0123726	0.00248686	0.0824935
GOTERM_BP_FAT	GO:0034622~cellular macromolecular complex assembly	5	4.90196	0.0013481	ENSDARG00000070287, ENSDARG00000051732, ENSDARG00000070289, ENSDARG00000078724, ENSDARG00000034203, ENSDARG00000051737, ENSDARG00000051736, ENSDARG00000070286, ENSDARG00000070297, ENSDARG00000070280, ENSDARG00000077587, ENSDARG00000070282, ENSDARG00000039547, ENSDARG00000076507, ENSDARG00000074260, ENSDARG00000078941, ENSDARG00000051770, ENSDARG00000068941, ENSDARG00000075216, ENSDARG00000051775,…	38	99	7504	9.97342	0.22296	0.0411724	1.65831
Common Smad2 and Eomesa binding in zebrafish within 10kb of TSS, where Smad2 binding is also detected in at least one other species
Category	Term	Count	%	PValue	Genes	List Total	Pop Hits	Pop Total	Fold Enrichment	Bonferroni	Benjamini	FDR
GOTERM_BP_FAT	GO:0007389~pattern specification process	27	20.7692	1.25446e-18	ENSDARG00000014277, ENSDARG00000019335, ENSDARG00000035095, ENSDARG00000009737, ENSDARG00000041341, ENSDARG00000014309, ENSDARG00000007329, ENSDARG00000078308, ENSDARG00000010124, ENSDARG00000037879, ENSDARG00000059337, ENSDARG00000070914, ENSDARG00000012788, ENSDARG00000055630, ENSDARG00000015554, ENSDARG00000038843, ENSDARG00000017164, ENSDARG00000052910, ENSDARG00000009905, ENSDARG00000069252,…	89	244	7504	9.3299	6.07157e-16	6.07157e-16	1.79821e-15
GOTERM_BP_FAT	GO:0003002~regionalization	18	13.8462	2.05773e-11	ENSDARG00000014277, ENSDARG00000015554, ENSDARG00000019335, ENSDARG00000035095, ENSDARG00000038843, ENSDARG00000052910, ENSDARG00000017164, ENSDARG00000009905, ENSDARG00000006110, ENSDARG00000078308, ENSDARG00000010124, ENSDARG00000023520, ENSDARG00000044774, ENSDARG00000003399, ENSDARG00000059337, ENSDARG00000070914, ENSDARG00000012788, ENSDARG00000055630	89	181	7504	8.38488	9.95937e-09	4.97968e-09	2.94965e-08
GOTERM_BP_FAT	GO:0035050~embryonic heart tube development	11	8.46154	6.65537e-11	ENSDARG00000009737, ENSDARG00000003399, ENSDARG00000041341, ENSDARG00000014309, ENSDARG00000069252, ENSDARG00000009905, ENSDARG00000006110, ENSDARG00000007329, ENSDARG00000021201, ENSDARG00000019920, ENSDARG00000000943, ENSDARG00000055630	89	45	7504	20.6102	3.2212e-08	1.07373e-08	9.54018e-08
GOTERM_BP_FAT	GO:0007498~mesoderm development	11	8.46154	8.42351e-11	ENSDARG00000023520, ENSDARG00000044774, ENSDARG00000035095, ENSDARG00000003399, ENSDARG00000041341, ENSDARG00000052910, ENSDARG00000014309, ENSDARG00000009905, ENSDARG00000007329, ENSDARG00000010124, ENSDARG00000004256	89	46	7504	20.1622	4.07698e-08	1.01925e-08	1.20747e-07
GOTERM_BP_FAT	GO:0007368~determination of left/right symmetry	12	9.23077	1.62525e-10	ENSDARG00000035095, ENSDARG00000003399, ENSDARG00000041341, ENSDARG00000014309, ENSDARG00000009905, ENSDARG00000006110, ENSDARG00000007329, ENSDARG00000021201, ENSDARG00000019920, ENSDARG00000019969, ENSDARG00000000943, ENSDARG00000055630	89	65	7504	15.5658	7.86623e-08	1.57325e-08	2.32973e-07
GOTERM_BP_FAT	GO:0009799~determination of symmetry	12	9.23077	1.89118e-09	ENSDARG00000035095, ENSDARG00000003399, ENSDARG00000041341, ENSDARG00000014309, ENSDARG00000009905, ENSDARG00000006110, ENSDARG00000007329, ENSDARG00000021201, ENSDARG00000019920, ENSDARG00000019969, ENSDARG00000000943, ENSDARG00000055630	89	81	7504	12.4911	9.15331e-07	1.52555e-07	2.71092e-06
GOTERM_BP_FAT	GO:0009855~determination of bilateral symmetry	12	9.23077	1.89118e-09	ENSDARG00000035095, ENSDARG00000003399, ENSDARG00000041341, ENSDARG00000014309, ENSDARG00000009905, ENSDARG00000006110, ENSDARG00000007329, ENSDARG00000021201, ENSDARG00000019920, ENSDARG00000019969, ENSDARG00000000943, ENSDARG00000055630	89	81	7504	12.4911	9.15331e-07	1.52555e-07	2.71092e-06
GOTERM_BP_FAT	GO:0009953~dorsal/ventral pattern formation	10	7.69231	1.13842e-07	ENSDARG00000014277, ENSDARG00000015554, ENSDARG00000044774, ENSDARG00000038843, ENSDARG00000003399, ENSDARG00000052910, ENSDARG00000017164, ENSDARG00000070914, ENSDARG00000006110, ENSDARG00000078308	89	71	7504	11.8753	5.50982e-05	7.87135e-06	0.000163188
GOTERM_BP_FAT	GO:0035295~tube development	11	8.46154	1.5985e-07	ENSDARG00000009737, ENSDARG00000003399, ENSDARG00000041341, ENSDARG00000014309, ENSDARG00000069252, ENSDARG00000009905, ENSDARG00000006110, ENSDARG00000007329, ENSDARG00000021201, ENSDARG00000019920, ENSDARG00000000943, ENSDARG00000055630	89	97	7504	9.56145	7.73643e-05	9.67087e-06	0.000229137
GOTERM_BP_FAT	GO:0007507~heart development	12	9.23077	4.50104e-07	ENSDARG00000009737, ENSDARG00000041341, ENSDARG00000006110, ENSDARG00000009905, ENSDARG00000069252, ENSDARG00000014309, ENSDARG00000007329, ENSDARG00000019920, ENSDARG00000021201, ENSDARG00000000943, ENSDARG00000003399, ENSDARG00000004256, ENSDARG00000055630	89	136	7504	7.43952	0.000217827	2.42053e-05	0.000645203
GOTERM_BP_FAT	GO:0001704~formation of primary germ layer	7	5.38462	8.37744e-07	ENSDARG00000044774, ENSDARG00000035095, ENSDARG00000009737, ENSDARG00000041341, ENSDARG00000052910, ENSDARG00000069252, ENSDARG00000010124, ENSDARG00000004256	89	29	7504	20.3518	0.000405386	4.0546e-05	0.00120086
GOTERM_BP_FAT	GO:0048598~embryonic morphogenesis	14	10.7692	1.92821e-06	ENSDARG00000015554, ENSDARG00000035095, ENSDARG00000009737, ENSDARG00000041341, ENSDARG00000052910, ENSDARG00000069252, ENSDARG00000006110, ENSDARG00000052947, ENSDARG00000010124, ENSDARG00000002601, ENSDARG00000044774, ENSDARG00000003399, ENSDARG00000044485, ENSDARG00000004256, ENSDARG00000055630	89	226	7504	5.22303	0.00093282	8.48378e-05	0.00276397
GOTERM_BP_FAT	GO:0045449~regulation of transcription	31	23.8462	3.43513e-06	ENSDARG00000014277, ENSDARG00000019335, ENSDARG00000036194, ENSDARG00000009737, ENSDARG00000041341, ENSDARG00000052947, ENSDARG00000007329, ENSDARG00000010124, ENSDARG00000013031, ENSDARG00000002601, ENSDARG00000040764, ENSDARG00000059337, ENSDARG00000068013, ENSDARG00000018765, ENSDARG00000012788, ENSDARG00000036385, ENSDARG00000055630, ENSDARG00000004757, ENSDARG00000035622, ENSDARG00000017164,…	89	1097	7504	2.38264	0.00166122	0.000138541	0.00492399
GOTERM_BP_FAT	GO:0007492~endoderm development	6	4.61538	4.45146e-06	ENSDARG00000044774, ENSDARG00000035095, ENSDARG00000009737, ENSDARG00000003399, ENSDARG00000041341, ENSDARG00000052910, ENSDARG00000069252	89	22	7504	22.9949	0.00215219	0.000165718	0.00638078
GOTERM_BP_FAT	GO:0006355~regulation of transcription, DNA-dependent	26	20	4.75008e-06	ENSDARG00000014277, ENSDARG00000019335, ENSDARG00000009737, ENSDARG00000036194, ENSDARG00000041341, ENSDARG00000052947, ENSDARG00000007329, ENSDARG00000013031, ENSDARG00000002601, ENSDARG00000059337, ENSDARG00000018765, ENSDARG00000012788, ENSDARG00000036385, ENSDARG00000055630, ENSDARG00000004757, ENSDARG00000035622, ENSDARG00000028335, ENSDARG00000017164, ENSDARG00000006003, ENSDARG00000009905,…	89	822	7504	2.66689	0.0022964	0.000164204	0.00680881
GOTERM_BP_FAT	GO:0007369~gastrulation	10	7.69231	5.67908e-06	ENSDARG00000044774, ENSDARG00000035095, ENSDARG00000009737, ENSDARG00000041341, ENSDARG00000052910, ENSDARG00000069252, ENSDARG00000006110, ENSDARG00000052947, ENSDARG00000010124, ENSDARG00000004256, ENSDARG00000055630	89	112	7504	7.52809	0.00274491	0.000183229	0.00814039
GOTERM_BP_FAT	GO:0051252~regulation of RNA metabolic process	26	20	5.77804e-06	ENSDARG00000014277, ENSDARG00000019335, ENSDARG00000009737, ENSDARG00000036194, ENSDARG00000041341, ENSDARG00000052947, ENSDARG00000007329, ENSDARG00000013031, ENSDARG00000002601, ENSDARG00000059337, ENSDARG00000018765, ENSDARG00000012788, ENSDARG00000036385, ENSDARG00000055630, ENSDARG00000004757, ENSDARG00000035622, ENSDARG00000028335, ENSDARG00000017164, ENSDARG00000006003, ENSDARG00000009905,…	89	831	7504	2.638	0.00279267	0.000174771	0.00828225
GOTERM_BP_FAT	GO:0040036~regulation of fibroblast growth factor receptor signaling pathway	5	3.84615	1.61618e-05	ENSDARG00000038843, ENSDARG00000052910, ENSDARG00000070914, ENSDARG00000044485, ENSDARG00000078308	89	14	7504	30.1124	0.00779184	0.000460033	0.0231647
GOTERM_BP_FAT	GO:0048729~tissue morphogenesis	9	6.92308	3.51259e-05	ENSDARG00000044774, ENSDARG00000035095, ENSDARG00000040346, ENSDARG00000052910, ENSDARG00000009905, ENSDARG00000006110, ENSDARG00000010124, ENSDARG00000004256, ENSDARG00000055630	89	108	7504	7.02622	0.0168575	0.000944067	0.0503396
GOTERM_BP_FAT	GO:0001706~endoderm formation	4	3.07692	0.000176224	ENSDARG00000044774, ENSDARG00000035095, ENSDARG00000009737, ENSDARG00000041341, ENSDARG00000069252	89	10	7504	33.7258	0.0817633	0.00447942	0.252313
