# Supplementary material for: Global identification of Smad2 and Eomesodermin targets in zebrafish identifies a conserved transcriptional network in mesendoderm and a novel role for Eomesodermin in repression of ectodermal gene expression
Source: BMC Biol. 2014 Oct 3;12:81. doi: 10.1186/s12915-014-0081-5 (PMC4206766; doi:10.1186/s12915-014-0081-5)
Supplement: Additional file 10: Table S5. — Genomic coordinates of Eomesa ChIP-seq peaks. [file 12915_2014_81_MOESM10_ESM.xlsx]

## Sheet: Table S5.xlsx
Table S5: Genomic coordinates of Eomesa ChIP-seq peaks. Genes with transcription start sites ±10kb of peak centres are indicated.
Chromosome	Peak Start	Peak Stop	Peak ID	Proximal gene	Foxh1 binding site
chr1	33746	34286	Eomesa_peak1	f10;PROZ (1 of 2);	TAAAATACACT
chr1	623773	624299	Eomesa_peak2	CABZ01080370.1;DUSP27;
chr1	727000	727251	Eomesa_peak3
chr1	870805	870953	Eomesa_peak4
chr1	1486505	1486626	Eomesa_peak5	atp1a1;
chr1	2052767	2053033	Eomesa_peak6	kpnb3;FARP1 (1 of 2);
chr1	2053671	2054177	Eomesa_peak7	kpnb3;FARP1 (1 of 2);
chr1	2531489	2531796	Eomesa_peak8
chr1	3911340	3911629	Eomesa_peak9
chr1	4141804	4142353	Eomesa_peak10
chr1	4171880	4172098	Eomesa_peak11	spry2;
chr1	4176263	4176525	Eomesa_peak12	spry2;
chr1	4325503	4325737	Eomesa_peak13	atic;
chr1	4325807	4325936	Eomesa_peak14	atic;
chr1	4600333	4600684	Eomesa_peak15
chr1	4680458	4680656	Eomesa_peak16
chr1	4838870	4839421	Eomesa_peak17		GGCAATTCACA
chr1	5006901	5007051	Eomesa_peak18	abcb6;
chr1	5028116	5028391	Eomesa_peak19	cnppd1;prkag3;
chr1	5864679	5864803	Eomesa_peak20
chr1	5913561	5913855	Eomesa_peak21		ctgagtccact
chr1	5961534	5961697	Eomesa_peak22
chr1	6171396	6171635	Eomesa_peak23
chr1	6744518	6744526	Eomesa_peak24	eng1b;
chr1	8358886	8359290	Eomesa_peak25	zgc:171747;uncx4.1;si:ch211-57e21.4;	TAAAATACACA
chr1	8455014	8455531	Eomesa_peak26		CTAAATAAACT
chr1	8630642	8630886	Eomesa_peak27
chr1	9282900	9284066	Eomesa_peak28	lratb;
chr1	9758080	9758444	Eomesa_peak29	trpc5;	TGTAATCCACT
chr1	10084773	10085156	Eomesa_peak30	dmd;
chr1	10158739	10158957	Eomesa_peak31
chr1	10304924	10305214	Eomesa_peak32
chr1	10392754	10392997	Eomesa_peak33		CAGATTCCACA
chr1	10676838	10677012	Eomesa_peak34
chr1	10677035	10677094	Eomesa_peak35
chr1	11059631	11059878	Eomesa_peak36	si:dkey-58j15.9;IQCE;
chr1	11102963	11103245	Eomesa_peak37		TTCAGTCCACT
chr1	11361352	11361634	Eomesa_peak38		TTCAGTCCACT
chr1	11580193	11580337	Eomesa_peak39	cplx2l;
chr1	11828268	11828400	Eomesa_peak40
chr1	12017061	12017258	Eomesa_peak41
chr1	12190675	12191186	Eomesa_peak42		TTCAATCCACA
chr1	12437371	12437713	Eomesa_peak43		CTCAGTCCACT
chr1	12576642	12577006	Eomesa_peak44
chr1	12580407	12580469	Eomesa_peak45
chr1	12580524	12580837	Eomesa_peak46
chr1	12709786	12710129	Eomesa_peak47
chr1	12980539	12981055	Eomesa_peak48		CCTAATTCACA
chr1	13013831	13014292	Eomesa_peak49
chr1	13339290	13339444	Eomesa_peak50	rbpja;
chr1	13391447	13391829	Eomesa_peak51	CR381601.3;
chr1	13393593	13394116	Eomesa_peak52	CR381601.3;	GTGAATACACA
chr1	13433829	13434488	Eomesa_peak53	CABZ01021824.1;CR381601.2;CR381601.4;
chr1	13956816	13957347	Eomesa_peak54	HGSNAT;	GGAAATAAACA
chr1	14057336	14057729	Eomesa_peak55	DLC1;	TTAAATCAACA
chr1	14057765	14057896	Eomesa_peak56	DLC1;
chr1	14244693	14244902	Eomesa_peak57
chr1	14281801	14282195	Eomesa_peak58
chr1	14292312	14292496	Eomesa_peak59
chr1	14292503	14292673	Eomesa_peak60
chr1	14581941	14582291	Eomesa_peak61
chr1	14647930	14648266	Eomesa_peak62
chr1	14653941	14654082	Eomesa_peak63
chr1	14654132	14654136	Eomesa_peak64
chr1	14683910	14684126	Eomesa_peak65
chr1	14716269	14716677	Eomesa_peak66
chr1	15336572	15336829	Eomesa_peak67
chr1	15500318	15500738	Eomesa_peak68
chr1	15501004	15501341	Eomesa_peak69	5S_rRNA.486;
chr1	15520035	15520374	Eomesa_peak70	5S_rRNA.486;
chr1	16182832	16183043	Eomesa_peak71
chr1	17383965	17384210	Eomesa_peak72		CCCATTACACT
chr1	17395512	17395763	Eomesa_peak73
chr1	17586039	17586279	Eomesa_peak74	CRIP3;
chr1	17601130	17601586	Eomesa_peak75	RNF38;
chr1	17604866	17605134	Eomesa_peak76	RNF38;
chr1	17836935	17836962	Eomesa_peak77	ptpn9b;
chr1	17840343	17840723	Eomesa_peak78	ptpn9b;	CAAAATAAACA
chr1	18151953	18152271	Eomesa_peak79	RBM47;	AAAAATACACA
chr1	18157118	18157461	Eomesa_peak80
chr1	18391684	18392090	Eomesa_peak81	polr1e;tmem192;	AAAAATACACT
chr1	18404940	18405230	Eomesa_peak82		GTGAATTCACA
chr1	18413743	18414247	Eomesa_peak83	si:ch211-42i9.4;	GGAAATACACA
chr1	18417729	18418052	Eomesa_peak84	si:ch211-42i9.4;
chr1	18418089	18418675	Eomesa_peak85	si:ch211-42i9.4;
chr1	19060584	19060795	Eomesa_peak86	ndst3;	TACAATCCACA
chr1	19594261	19594527	Eomesa_peak87
chr1	19602939	19603126	Eomesa_peak88	tll1;
chr1	19605371	19605884	Eomesa_peak89	tll1;	TAAATTCCACA
chr1	19615782	19616077	Eomesa_peak90	tll1;
chr1	20074279	20074702	Eomesa_peak91	npy1r;
chr1	20570074	20570558	Eomesa_peak92	5S_rRNA.1213;pax5;	gctaataaaca
chr1	21604779	21605150	Eomesa_peak93	ldb2b;	TATAATAAACA
chr1	21936288	21936575	Eomesa_peak94	LPHN3 (1 of 3);
chr1	22226371	22226672	Eomesa_peak95
chr1	22226807	22227123	Eomesa_peak96
chr1	22428455	22428680	Eomesa_peak97
chr1	22586950	22586974	Eomesa_peak98
chr1	23130492	23130738	Eomesa_peak99	LRBA (2 of 2);LRBA (1 of 2);rps3a;
chr1	23242204	23242400	Eomesa_peak100	sh3d19;	CTCATTCCACA
chr1	23247057	23247238	Eomesa_peak101	sh3d19;CT573492.3;
chr1	23247254	23247300	Eomesa_peak102	sh3d19;CT573492.3;
chr1	23324848	23325044	Eomesa_peak103	CT573492.2;	CTCATTCCACA
chr1	23329519	23329700	Eomesa_peak104	CT573492.2;
chr1	23329716	23329762	Eomesa_peak105	CT573492.2;
chr1	23730052	23730355	Eomesa_peak106		CATAATACACA
chr1	24351790	24351940	Eomesa_peak107	sfrp2;arfip1;
chr1	25111665	25111793	Eomesa_peak108
chr1	25130531	25130854	Eomesa_peak109		AGCATTCAACA
chr1	25240550	25240914	Eomesa_peak110	5S_rRNA.798;	CAGAATACACA
chr1	25243134	25243314	Eomesa_peak111	5S_rRNA.798;
chr1	25639368	25639901	Eomesa_peak112	;anp32b;
chr1	25806722	25807055	Eomesa_peak113	si:ch211-2i17.1;
chr1	25878888	25879137	Eomesa_peak114
chr1	26102086	26102258	Eomesa_peak115
chr1	26173744	26174173	Eomesa_peak116	bnc2;
chr1	26508039	26508155	Eomesa_peak117	si:ch211-127n13.2;
chr1	27467330	27467575	Eomesa_peak118
chr1	27674070	27674235	Eomesa_peak119
chr1	27691807	27692287	Eomesa_peak120
chr1	28157427	28157705	Eomesa_peak121
chr1	28430358	28430583	Eomesa_peak122
chr1	28800393	28800763	Eomesa_peak123	pcca;zic2b;
chr1	28811190	28811637	Eomesa_peak124	pcca;zic2b;
chr1	28816392	28816619	Eomesa_peak125	pcca;	CATAATACACT
chr1	28825834	28826424	Eomesa_peak126		ACAAATACACA
chr1	28839129	28839677	Eomesa_peak127		GCAATTACACA
chr1	28948284	28948625	Eomesa_peak128		CACAATCAACA
chr1	28998512	28998722	Eomesa_peak129
chr1	29037428	29037565	Eomesa_peak130
chr1	29040726	29040936	Eomesa_peak131
chr1	29088443	29088580	Eomesa_peak132	vps8;
chr1	29337808	29338189	Eomesa_peak133		GTCAATTCACA
chr1	29825197	29825210	Eomesa_peak134	dis3;
chr1	30489103	30489156	Eomesa_peak135	5S_rRNA.1727;
chr1	30732945	30733210	Eomesa_peak136	gli1;
chr1	30763744	30764145	Eomesa_peak137
chr1	30985176	30985538	Eomesa_peak138	lbx1b;
chr1	31178986	31179188	Eomesa_peak139	cnnm2b;
chr1	31421055	31421363	Eomesa_peak140		AAGAGTCCACA
chr1	32823625	32823842	Eomesa_peak141
chr1	33988448	33988934	Eomesa_peak142
chr1	35085936	35086385	Eomesa_peak143	KCTD15 (2 of 2);
chr1	35499264	35499603	Eomesa_peak144	hhip;
chr1	35499703	35499749	Eomesa_peak145	hhip;
chr1	35499994	35500404	Eomesa_peak146	hhip;	TCCAATAAACA
chr1	35778356	35778416	Eomesa_peak147
chr1	36382606	36382886	Eomesa_peak148	ednra;
chr1	36556446	36556679	Eomesa_peak149
chr1	36591170	36591398	Eomesa_peak150
chr1	37369758	37369832	Eomesa_peak151
chr1	37501884	37502074	Eomesa_peak152	si:dkey-27n6.5;
chr1	37718436	37718616	Eomesa_peak153	si:ch211-76m11.7;
chr1	38215801	38215999	Eomesa_peak154
chr1	38276837	38276963	Eomesa_peak155
chr1	38308113	38308334	Eomesa_peak156
chr1	38552398	38552775	Eomesa_peak157	galnt7;
chr1	38583052	38583333	Eomesa_peak158	hmgb2;
chr1	39053019	39053263	Eomesa_peak159
chr1	39150344	39150497	Eomesa_peak160
chr1	39506249	39506427	Eomesa_peak161
chr1	39514302	39514734	Eomesa_peak162		CAGAATAAACA
chr1	39743406	39743677	Eomesa_peak163	zgc:153720;dre-mir-2197.1;
chr1	39795952	39796323	Eomesa_peak164		CAGAATACACT
chr1	39901286	39901563	Eomesa_peak165	odz3;
chr1	39990936	39991217	Eomesa_peak166
chr1	39991413	39991484	Eomesa_peak167
chr1	40217960	40218483	Eomesa_peak168	dctd;
chr1	40218507	40218639	Eomesa_peak169	dctd;irf2a;
chr1	40235084	40236045	Eomesa_peak170	irf2a;	AAAAATCAACA
chr1	40250877	40251432	Eomesa_peak171	TMEM134;
chr1	40292532	40292889	Eomesa_peak172
chr1	40466551	40468167	Eomesa_peak173		TGCAatacaca
chr1	40471791	40472120	Eomesa_peak174	si:dkey-117m1.4;
chr1	40480797	40481747	Eomesa_peak175	si:dkey-117m1.4;5S_rRNA.930;	TCCAatacaca
chr1	40512958	40513304	Eomesa_peak176	ZFP91;
chr1	40873811	40874153	Eomesa_peak177
chr1	40910478	40911135	Eomesa_peak178	MAML3;	GATAATACACA
chr1	40911535	40911676	Eomesa_peak179	MAML3;
chr1	40911902	40912449	Eomesa_peak180	MAML3;
chr1	41288110	41288364	Eomesa_peak181	hmx1;hmx4;
chr1	41586350	41586571	Eomesa_peak182
chr1	41619322	41619936	Eomesa_peak183	rgs12;
chr1	41620609	41620769	Eomesa_peak184	rgs12;
chr1	41668567	41668629	Eomesa_peak185	rgs12;
chr1	41860065	41860134	Eomesa_peak186	dok1a;si:ch211-89o9.6;
chr1	42429883	42430162	Eomesa_peak187
chr1	42777254	42777483	Eomesa_peak188
chr1	42913487	42913943	Eomesa_peak189		GCAAATCAACT
chr1	42914033	42914158	Eomesa_peak190		TTAATTACACA
chr1	42941305	42941477	Eomesa_peak191
chr1	42987713	42988254	Eomesa_peak192		CTTAATCAACA
chr1	43318861	43319111	Eomesa_peak193		TTCAGTCAACA
chr1	43421803	43422229	Eomesa_peak194
chr1	43423628	43424092	Eomesa_peak195
chr1	43701050	43701276	Eomesa_peak196
chr1	43701351	43701513	Eomesa_peak197		CAGAATCAACA
chr1	43872934	43873171	Eomesa_peak198
chr1	44184722	44185046	Eomesa_peak199
chr1	44230311	44230513	Eomesa_peak200
chr1	44395415	44395785	Eomesa_peak201	si:dkey-22i16.10;
chr1	44433332	44433860	Eomesa_peak202	CU915778.3;CU915778.1;
chr1	44759641	44759778	Eomesa_peak203	CTNND1 (1 of 2);
chr1	44949860	44949957	Eomesa_peak204	rtn4rl2a;
chr1	46178838	46178883	Eomesa_peak205	si:ch211-214c7.4;	GAAAATCCACT
chr1	46181288	46181599	Eomesa_peak206	si:ch211-214c7.4;	TCAATTCCACA
chr1	46186793	46187338	Eomesa_peak207	si:ch211-214c7.4;	TGAAATCAACA
chr1	46323591	46324067	Eomesa_peak208		agcaatcaaca
chr1	46612150	46612656	Eomesa_peak209
chr1	46938329	46938503	Eomesa_peak210
chr1	46938519	46938549	Eomesa_peak211
chr1	47025514	47025600	Eomesa_peak212
chr1	47096087	47096219	Eomesa_peak213	cab39l;
chr1	47237405	47237610	Eomesa_peak214	si:dkey-7a20.9;	GATAATACACA
chr1	47327958	47328708	Eomesa_peak215	si:ch73-160h15.2;DLEU7;	CTGAATCCACT
chr1	47437118	47437568	Eomesa_peak216	TMPRSS3 (3 of 3);5S_rRNA.1215;
chr1	47536016	47536214	Eomesa_peak217
chr1	47536230	47536315	Eomesa_peak218
chr1	47673468	47674602	Eomesa_peak219	morc3b;
chr1	47932147	47932587	Eomesa_peak220	cx41.8;
chr1	48036223	48036587	Eomesa_peak221
chr1	48328544	48329067	Eomesa_peak222	ccdc147;
chr1	48509597	48509659	Eomesa_peak223
chr1	48790771	48791203	Eomesa_peak224		gcaaataaaca
chr1	48851457	48851909	Eomesa_peak225		TGTAATTCACA
chr1	48855178	48855461	Eomesa_peak226		ttgaataaact
chr1	48966051	48966399	Eomesa_peak227
chr1	49845917	49846319	Eomesa_peak228
chr1	49902864	49902963	Eomesa_peak229
chr1	49902978	49903308	Eomesa_peak230
chr1	50119220	50119268	Eomesa_peak231
chr1	50241289	50241682	Eomesa_peak232
chr1	51041529	51041873	Eomesa_peak233	pkd2;papss1;	CTGAATCAACA
chr1	51235434	51235763	Eomesa_peak234	FAM13A;	atgaatacaca
chr1	51237413	51237841	Eomesa_peak235	FAM13A;
chr1	51244999	51245184	Eomesa_peak236	FAM13A;
chr1	51391774	51392006	Eomesa_peak237
chr1	51393658	51393877	Eomesa_peak238		GTGAATCCACA
chr1	51431606	51431888	Eomesa_peak239	otx1a;
chr1	51432845	51433300	Eomesa_peak240	otx1a;
chr1	51638669	51638863	Eomesa_peak241
chr1	51880303	51880547	Eomesa_peak242		CACAGTCAACA
chr1	52203474	52203705	Eomesa_peak243	snrpb2;
chr1	52688350	52688552	Eomesa_peak244	rab3da;
chr1	53255255	53255376	Eomesa_peak245	wu:fc75a09;
chr1	53288222	53288693	Eomesa_peak246	patl1;smarca5;
chr1	53568249	53568507	Eomesa_peak247
chr1	54020422	54021567	Eomesa_peak248	zgc:66455;
chr1	54381133	54381223	Eomesa_peak249		tgtaattcaca
chr1	54381262	54381323	Eomesa_peak250		tggaataaact
chr1	54471955	54472087	Eomesa_peak251	capn9;	tataatacaca
chr1	55464691	55464901	Eomesa_peak252
chr1	55751721	55752264	Eomesa_peak253	MRI1;	gccaatacaca
chr1	58721547	58721829	Eomesa_peak254	TRIM35 (39 of 40);GLT25D1 (1 of 3);
chr1	58721857	58722214	Eomesa_peak255	TRIM35 (39 of 40);GLT25D1 (1 of 3);	TTTAATCCACA
chr1	59463754	59464243	Eomesa_peak256	CD97 (2 of 3);	AACAATACACA
chr1	59963080	59963572	Eomesa_peak257	LPAR2 (1 of 2);	gtaaatacact
chr1	60023359	60023485	Eomesa_peak258	WFIKKN1;zgc:111991;ITGAL;
chr10	72169	72829	Eomesa_peak259	SIM2;
chr10	250422	251033	Eomesa_peak260		ATGAATACACA
chr10	1073692	1073813	Eomesa_peak261
chr10	1103222	1103517	Eomesa_peak262	unc5c;	ATGAATAAACA
chr10	1969218	1969812	Eomesa_peak263
chr10	1970135	1971435	Eomesa_peak264
chr10	1984750	1985219	Eomesa_peak265	oep;
chr10	1990008	1990529	Eomesa_peak266	oep;	AGAAATAAACA
chr10	2182101	2182596	Eomesa_peak267
chr10	2428712	2428953	Eomesa_peak268
chr10	2517302	2517470	Eomesa_peak269
chr10	2826118	2826530	Eomesa_peak270	pnx;AEBP1 (1 of 2);
chr10	3438930	3439167	Eomesa_peak271	ptpn11a;tmed2;
chr10	4963613	4963844	Eomesa_peak272	snx30;LYRM7;si:ch73-234b20.4;
chr10	4971123	4971370	Eomesa_peak273	snx30;LYRM7;si:ch73-234b20.4;
chr10	5276552	5277148	Eomesa_peak274	ror2;
chr10	5496009	5496239	Eomesa_peak275
chr10	5810429	5810714	Eomesa_peak276
chr10	5810786	5811050	Eomesa_peak277
chr10	6205656	6205661	Eomesa_peak278
chr10	6842661	6842831	Eomesa_peak279	mat2a;
chr10	7011639	7012029	Eomesa_peak280	osbp2;ewsr1a;
chr10	7471210	7471409	Eomesa_peak281	PPTC7 (1 of 2);
chr10	8370106	8370373	Eomesa_peak282	zgc:114200;
chr10	8443341	8443595	Eomesa_peak283	ca9;
chr10	8651333	8651455	Eomesa_peak284	CA9 (2 of 2);
chr10	8709631	8710390	Eomesa_peak285	si:ch1073-111a5.3;aplnrb;	TTGAATAAACA
chr10	8718748	8719059	Eomesa_peak286	si:ch1073-111a5.3;aplnrb;
chr10	8873774	8873920	Eomesa_peak287		cacaattcaca
chr10	8873968	8874045	Eomesa_peak288
chr10	9406759	9406877	Eomesa_peak289
chr10	9467345	9467517	Eomesa_peak290	lhx6;
chr10	9489273	9489603	Eomesa_peak291
chr10	9679992	9680171	Eomesa_peak292
chr10	9689406	9689496	Eomesa_peak293	RC3H2;
chr10	10066744	10067081	Eomesa_peak294		ttcaatgcaca
chr10	10630672	10630919	Eomesa_peak295
chr10	10729922	10730256	Eomesa_peak296
chr10	10852019	10852385	Eomesa_peak297	si:dkey-21p9.5;
chr10	10868733	10869106	Eomesa_peak298
chr10	10911571	10911739	Eomesa_peak299	EXD3 (1 of 2);
chr10	10922997	10923215	Eomesa_peak300	EXD3 (1 of 2);EXD3 (2 of 2);
chr10	10981680	10981901	Eomesa_peak301	ak3;
chr10	10996380	10996549	Eomesa_peak302	ugcg;
chr10	11013558	11013624	Eomesa_peak303	ugcg;
chr10	11239156	11239494	Eomesa_peak304	si:ch211-126i22.5;hsdl2;	tcaaatacaca
chr10	11853667	11853866	Eomesa_peak305
chr10	11970049	11970120	Eomesa_peak306
chr10	12438154	12438572	Eomesa_peak307	EPHA5;
chr10	12492788	12493016	Eomesa_peak308
chr10	13451455	13451651	Eomesa_peak309
chr10	13451687	13451741	Eomesa_peak310		CTCAGTACACA
chr10	13537657	13537758	Eomesa_peak311		cccaattcaca
chr10	13708274	13708739	Eomesa_peak312		CCCAATCAACA
chr10	13767888	13768273	Eomesa_peak313
chr10	13768323	13768344	Eomesa_peak314
chr10	14420689	14420921	Eomesa_peak315
chr10	15135164	15135260	Eomesa_peak316	scpp8;
chr10	15213150	15213362	Eomesa_peak317		CAGAATAAACA
chr10	15468985	15469292	Eomesa_peak318		CTCAATTCACA
chr10	16183794	16183858	Eomesa_peak319
chr10	16260925	16261485	Eomesa_peak320	slc12a2;
chr10	16434243	16434517	Eomesa_peak321		GCCAATTCACA
chr10	16758834	16758933	Eomesa_peak322
chr10	16849397	16849720	Eomesa_peak323
chr10	16953513	16954205	Eomesa_peak324		ATTAATCAACA
chr10	17070305	17070743	Eomesa_peak325	FAM166A;
chr10	17112622	17113021	Eomesa_peak326	CR855996.1;	gccaatcaact
chr10	17457338	17457919	Eomesa_peak327		TGCAGTCAACA
chr10	17535999	17536296	Eomesa_peak328	slc2a11l;	gccattacaca
chr10	17721349	17721594	Eomesa_peak329	dre-mir-218b.1;
chr10	17873894	17874233	Eomesa_peak330	si:ch211-269m17.1;
chr10	17902913	17903095	Eomesa_peak331	si:ch211-269m17.1;
chr10	18128630	18128897	Eomesa_peak332
chr10	18230547	18230884	Eomesa_peak333		AATAATACACA
chr10	18230945	18231334	Eomesa_peak334		AAAAATACACA
chr10	18393942	18394171	Eomesa_peak335		CACATTCCACA
chr10	18836684	18837031	Eomesa_peak336
chr10	18838709	18839159	Eomesa_peak337
chr10	18862611	18862753	Eomesa_peak338
chr10	18862757	18862978	Eomesa_peak339
chr10	19250136	19250197	Eomesa_peak340
chr10	19939518	19940035	Eomesa_peak341
chr10	19981991	19982463	Eomesa_peak342		GAGATTCCACA
chr10	20825553	20825714	Eomesa_peak343
chr10	21053556	21053909	Eomesa_peak344
chr10	21112863	21113095	Eomesa_peak345
chr10	21303119	21303361	Eomesa_peak346
chr10	21407838	21408136	Eomesa_peak347
chr10	21544264	21544714	Eomesa_peak348		CACAATACACA
chr10	21545131	21545294	Eomesa_peak349
chr10	21545310	21545443	Eomesa_peak350
chr10	22118971	22119335	Eomesa_peak351	HRH2;	TACATTCCACA
chr10	22998163	22998585	Eomesa_peak352	PCOLCE (2 of 2);
chr10	23219625	23219755	Eomesa_peak353	FP102052.1;
chr10	23897487	23897779	Eomesa_peak354
chr10	23924219	23924662	Eomesa_peak355		CAAAATACACA
chr10	24067041	24067333	Eomesa_peak356
chr10	24091966	24092409	Eomesa_peak357		CAAAATACACA
chr10	24617610	24617995	Eomesa_peak358
chr10	24645701	24646220	Eomesa_peak359
chr10	25167833	25168029	Eomesa_peak360		TTAAATacaca
chr10	25256549	25256807	Eomesa_peak361
chr10	25848739	25848917	Eomesa_peak362	KPNA7;GRM5 (1 of 2);
chr10	25855122	25855360	Eomesa_peak363	GRM5 (1 of 2);
chr10	26279029	26279212	Eomesa_peak364
chr10	26297126	26297547	Eomesa_peak365
chr10	26331754	26332026	Eomesa_peak366	sod1;
chr10	27253070	27253219	Eomesa_peak367	fhl;
chr10	27290111	27290334	Eomesa_peak368	gpr112;htatsf1;
chr10	27568024	27568567	Eomesa_peak369	CR450793.1;RAB1B;
chr10	27570343	27570538	Eomesa_peak370	CR450793.1;RAB1B;frmd8;
chr10	27570718	27570735	Eomesa_peak371	CR450793.1;RAB1B;frmd8;
chr10	27679232	27679483	Eomesa_peak372	cnih2;wdr74;
chr10	27857728	27858002	Eomesa_peak373
chr10	27880374	27880506	Eomesa_peak374
chr10	27881587	27881807	Eomesa_peak375		ACAAATCAACA
chr10	27881814	27881945	Eomesa_peak376
chr10	27991750	27992239	Eomesa_peak377
chr10	28556250	28556588	Eomesa_peak378		TTCAATCAACA
chr10	28834226	28834409	Eomesa_peak379	RNFT1;	CAGATTCAACA
chr10	28851747	28851977	Eomesa_peak380	RNFT1;
chr10	28925678	28925889	Eomesa_peak381	5S_rRNA.94;	CCTAATCCACA
chr10	28995081	28995342	Eomesa_peak382	ptrh2;cltca;
chr10	29323985	29324202	Eomesa_peak383
chr10	29845793	29845995	Eomesa_peak384	BX005332.2;	AATAATCCACT
chr10	30345751	30346182	Eomesa_peak385		ATCAATCAACA
chr10	30495625	30496056	Eomesa_peak386		ATCAATCAACA
chr10	30631845	30632114	Eomesa_peak387	ift46;
chr10	30825740	30826204	Eomesa_peak388	si:rp71-56i13.9;	CTTATTACACA
chr10	31149938	31149962	Eomesa_peak389
chr10	31150180	31150312	Eomesa_peak390
chr10	31319715	31319847	Eomesa_peak391
chr10	31320065	31320089	Eomesa_peak392
chr10	31321633	31321888	Eomesa_peak393
chr10	31542818	31543159	Eomesa_peak394	5S_rRNA.445;
chr10	31544388	31544672	Eomesa_peak395	5S_rRNA.445;
chr10	31560410	31560727	Eomesa_peak396		tacaataaact
chr10	31614189	31614474	Eomesa_peak397
chr10	31757803	31758058	Eomesa_peak398	5S_rRNA.121;
chr10	31875030	31875580	Eomesa_peak399
chr10	32141058	32141387	Eomesa_peak400		CTGAATCAACT
chr10	32306783	32306847	Eomesa_peak401	si:dkey-30j19.3;
chr10	32307077	32307108	Eomesa_peak402	si:dkey-30j19.3;
chr10	32834687	32834871	Eomesa_peak403
chr10	33161288	33161506	Eomesa_peak404
chr10	33161761	33161801	Eomesa_peak405
chr10	34370505	34370773	Eomesa_peak406	C2CD2;TEX14;
chr10	34706002	34706275	Eomesa_peak407
chr10	34904869	34905582	Eomesa_peak408		AACAATACACT
chr10	34913347	34913492	Eomesa_peak409
chr10	34915935	34916517	Eomesa_peak410	fryb;	cagaatcaaca
chr10	34916611	34916731	Eomesa_peak411	fryb;	acgaatccaca
chr10	34916890	34917148	Eomesa_peak412	fryb;
chr10	34918662	34918842	Eomesa_peak413	fryb;
chr10	35093642	35093716	Eomesa_peak414	HTRA2 (22 of 30);BX548044.11;
chr10	35419680	35420082	Eomesa_peak415		CTCAATGCACA
chr10	35560632	35560890	Eomesa_peak416
chr10	35582959	35583178	Eomesa_peak417
chr10	35731991	35732435	Eomesa_peak418
chr10	35974708	35974859	Eomesa_peak419	RFXAP;si:ch211-170h2.3;
chr10	36052389	36052564	Eomesa_peak420	FAM48A;
chr10	36305659	36306902	Eomesa_peak421	por;
chr10	36577337	36577967	Eomesa_peak422	ZDHHC20 (1 of 2);
chr10	36664168	36664369	Eomesa_peak423	dre-mir-132-2.1;CU459076.1;
chr10	36779087	36779458	Eomesa_peak424
chr10	36847849	36848051	Eomesa_peak425	dre-mir-132-2.2;BX663516.1;
chr10	36948823	36949194	Eomesa_peak426
chr10	37077431	37077775	Eomesa_peak427		ATCAATCAACT
chr10	37080775	37081357	Eomesa_peak428		CTGATTCAACA
chr10	37246023	37246144	Eomesa_peak429	hmgb1;
chr10	37800769	37800928	Eomesa_peak430	nipblb;
chr10	37848246	37848576	Eomesa_peak431
chr10	37897943	37898253	Eomesa_peak432	ucp3;ucp2;
chr10	37898256	37898371	Eomesa_peak433	ucp3;ucp2;
chr10	37903341	37903772	Eomesa_peak434	ucp3;ucp2;	TCAAATCAACA
chr10	38379196	38379390	Eomesa_peak435
chr10	38467560	38467756	Eomesa_peak436	CUEDC1 (2 of 2);
chr10	38467758	38467923	Eomesa_peak437	CUEDC1 (2 of 2);
chr10	39084899	39085113	Eomesa_peak438
chr10	39089555	39089920	Eomesa_peak439		TACAATCCACA
chr10	39472617	39472621	Eomesa_peak440	FP016248.1;
chr10	39490626	39490840	Eomesa_peak441
chr10	39680479	39680784	Eomesa_peak442
chr10	39715548	39716143	Eomesa_peak443		AGCAATTCACA
chr10	39718006	39718103	Eomesa_peak444
chr10	40417290	40417487	Eomesa_peak445
chr10	40417605	40418413	Eomesa_peak446
chr10	40484730	40485061	Eomesa_peak447
chr10	41081584	41081669	Eomesa_peak448
chr10	41428094	41428259	Eomesa_peak449
chr10	41525898	41526351	Eomesa_peak450	GRAMD1B (2 of 2);	ACGAATCAACA
chr10	41698864	41698971	Eomesa_peak451	AL953903.3;gltpb;taar20a;taar20b;AL953903.5;
chr10	41886429	41886729	Eomesa_peak452	si:ch211-238p8.1;taar18a;taar18g;si:ch211-238p8.2;taar19k;
chr10	41985688	41985805	Eomesa_peak453	taar32;taar16f;GIMAP2;taar16g;
chr10	41985810	41986098	Eomesa_peak454	taar32;taar16f;GIMAP2;taar16g;	ACTAATCAACA
chr10	42103882	42104006	Eomesa_peak455	5S_rRNA.302;taar19e;taar19i;taar19a;	TAAAGTCCACA
chr10	42114051	42114121	Eomesa_peak456	5S_rRNA.302;si:ch211-139n6.17;taar19e;taar19f;
chr10	42114212	42114395	Eomesa_peak457	5S_rRNA.302;si:ch211-139n6.17;taar19e;taar19f;	TAAAGTCCACA
chr10	42140514	42140902	Eomesa_peak458	taar19c;taar19b;taar19d;	GTGAATCCACA
chr10	42224682	42224817	Eomesa_peak459
chr10	42696963	42697391	Eomesa_peak460
chr10	42767724	42768059	Eomesa_peak461	AGPAT6;	ttcaatacaca
chr10	42842160	42842329	Eomesa_peak462
chr10	43014400	43014677	Eomesa_peak463	BX005006.1;	tagaaTAAACA
chr10	43618884	43619584	Eomesa_peak464		CACAATCAACA
chr10	43707230	43707319	Eomesa_peak465		AGCAATACACA
chr10	43713201	43713425	Eomesa_peak466
chr10	43713436	43713590	Eomesa_peak467
chr10	43744278	43744483	Eomesa_peak468	COX5B (1 of 2);	TTTAATCAACT
chr10	43777422	43777693	Eomesa_peak469
chr10	43897511	43897648	Eomesa_peak470
chr10	43897653	43897833	Eomesa_peak471	kctd9;
chr10	43957882	43958127	Eomesa_peak472	fgfr1b;
chr10	43964102	43964365	Eomesa_peak473	fgfr1b;
chr10	43975112	43975389	Eomesa_peak474	fgfr1b;
chr10	44033587	44034040	Eomesa_peak475
chr10	44117308	44117375	Eomesa_peak476	RAB7A (1 of 3);
chr10	44349521	44349544	Eomesa_peak477
chr10	44930891	44930951	Eomesa_peak478		accaatccact
chr10	44973009	44973069	Eomesa_peak479		accaatccact
chr10	45055304	45055851	Eomesa_peak480	dre-mir-9-2.1;	ATAAATACACA
chr10	45434858	45435046	Eomesa_peak481	mctp1b;
chr10	45623483	45623809	Eomesa_peak482
chr10	45810491	45810633	Eomesa_peak483
chr10	46012038	46012075	Eomesa_peak484	ppial;
chr10	46031440	46031544	Eomesa_peak485
chr10	46258912	46259310	Eomesa_peak486		TCAAATCAACA
chr10	46297764	46297765	Eomesa_peak487	nudcd3;mrps24;
chr10	46347964	46348542	Eomesa_peak488		GATAATCCACT
chr10	46350181	46350721	Eomesa_peak489		ctaaatccaca
chr10	46369780	46370390	Eomesa_peak490	purb;h2afvl;
chr10	46486349	46486528	Eomesa_peak491	snrnp35;
chr11	220613	220660	Eomesa_peak492	tegt;
chr11	257101	257540	Eomesa_peak493	npffl;alas1;	CCCATTCCACA
chr11	299591	299719	Eomesa_peak494	poc1a;
chr11	380683	380828	Eomesa_peak495	EDN3;
chr11	692954	693180	Eomesa_peak496	TIMP4;
chr11	730285	730685	Eomesa_peak497		taaattacaca
chr11	1627139	1627343	Eomesa_peak498
chr11	2085928	2085967	Eomesa_peak499	tceb3;
chr11	2279305	2279547	Eomesa_peak500	zgc:175171;
chr11	2425764	2426055	Eomesa_peak501	slc2a10;	CCGAATTCACA
chr11	2699922	2700281	Eomesa_peak502		accaatacaca
chr11	2812815	2812933	Eomesa_peak503	LHFPL5 (1 of 2);
chr11	2812955	2813067	Eomesa_peak504	LHFPL5 (1 of 2);
chr11	2929786	2929867	Eomesa_peak505
chr11	3009441	3009675	Eomesa_peak506
chr11	3171501	3171770	Eomesa_peak507
chr11	3171853	3171939	Eomesa_peak508
chr11	3182714	3183105	Eomesa_peak509
chr11	3565246	3566045	Eomesa_peak510	PUSL1;
chr11	3790837	3791155	Eomesa_peak511
chr11	3893478	3893651	Eomesa_peak512
chr11	3915940	3916163	Eomesa_peak513	gata2a;
chr11	3918168	3918519	Eomesa_peak514	gata2a;
chr11	3923178	3923620	Eomesa_peak515	gata2a;
chr11	3932338	3932548	Eomesa_peak516	gata2a;
chr11	4980859	4981501	Eomesa_peak517		GTCAATTCACA
chr11	5304170	5304288	Eomesa_peak518
chr11	5304296	5304698	Eomesa_peak519
chr11	6065935	6066077	Eomesa_peak520
chr11	6442748	6443210	Eomesa_peak521	NDUFA11;	CCAAATAAACT
chr11	6535789	6536014	Eomesa_peak522	gadd45ba;zgc:162969;	GCCAATAAACA
chr11	6598080	6598634	Eomesa_peak523
chr11	6598718	6599020	Eomesa_peak524
chr11	6970903	6971125	Eomesa_peak525	klhl26;ddx49;
chr11	7191430	7191453	Eomesa_peak526	CR925817.3;
chr11	7234336	7234907	Eomesa_peak527	bmp7a;
chr11	7387232	7387803	Eomesa_peak528	SNORD12.3;SNORD12.4;SNORD12.1;SNORD12.5;
chr11	7638404	7638661	Eomesa_peak529
chr11	7734391	7734535	Eomesa_peak530
chr11	7748511	7748859	Eomesa_peak531
chr11	7751721	7752074	Eomesa_peak532
chr11	8244376	8244988	Eomesa_peak533
chr11	8279354	8279371	Eomesa_peak534	prkacba;ttll7;
chr11	8640137	8640472	Eomesa_peak535	TBL1XR1;
chr11	8707385	8707841	Eomesa_peak536
chr11	9164061	9164120	Eomesa_peak537
chr11	9519105	9519340	Eomesa_peak538
chr11	10440370	10440772	Eomesa_peak539
chr11	10440900	10441055	Eomesa_peak540
chr11	10458984	10459194	Eomesa_peak541		ATGAATCAACT
chr11	10459230	10459346	Eomesa_peak542
chr11	10579992	10580189	Eomesa_peak543		CAGAATACACA
chr11	10776363	10776736	Eomesa_peak544
chr11	10972396	10972589	Eomesa_peak545	rbms1a;
chr11	10974404	10974561	Eomesa_peak546	rbms1a;
chr11	11699907	11700071	Eomesa_peak547	zgc:110712;	CAcattccaca
chr11	11704906	11705238	Eomesa_peak548	zgc:110712;	cacaatacaca
chr11	11774898	11775269	Eomesa_peak549
chr11	11803980	11803980	Eomesa_peak550
chr11	11804007	11804158	Eomesa_peak551
chr11	12062630	12062761	Eomesa_peak552
chr11	12065527	12065954	Eomesa_peak553
chr11	12071868	12072096	Eomesa_peak554
chr11	12832808	12832973	Eomesa_peak555	BX004876.2;	CAGATTCAACA
chr11	12922988	12923333	Eomesa_peak556	zgpat;
chr11	13536484	13536837	Eomesa_peak557
chr11	13609624	13610189	Eomesa_peak558	HOMER3;
chr11	13636104	13636271	Eomesa_peak559
chr11	13636281	13636346	Eomesa_peak560
chr11	13932984	13933953	Eomesa_peak561		AGCAATCAACA
chr11	14368609	14369073	Eomesa_peak562
chr11	14565539	14565828	Eomesa_peak563	ptbp1b;
chr11	14566203	14566246	Eomesa_peak564	ptbp1b;
chr11	17312893	17313181	Eomesa_peak565	suclg2;5S_rRNA.1137;	CTCATTAAACA
chr11	17313214	17313319	Eomesa_peak566	suclg2;5S_rRNA.1137;	TGCAGTACACA
chr11	18309463	18309840	Eomesa_peak567	uba3;	AGCAATAAACA
chr11	18339169	18339349	Eomesa_peak568
chr11	18514805	18515133	Eomesa_peak569	QRICH1;
chr11	18636474	18636816	Eomesa_peak570	TMCC1 (1 of 2);
chr11	18710530	18711014	Eomesa_peak571		TCGAATCCACA
chr11	18813283	18813658	Eomesa_peak572
chr11	18906593	18906834	Eomesa_peak573		CCAAGTCCACA
chr11	18951456	18951710	Eomesa_peak574
chr11	19029551	19029901	Eomesa_peak575	zmynd8;	CCCAATTCACA
chr11	19127834	19128250	Eomesa_peak576	id1;
chr11	19132183	19132631	Eomesa_peak577	id1;
chr11	19134201	19134360	Eomesa_peak578	id1;
chr11	19134749	19134899	Eomesa_peak579	id1;
chr11	19156165	19156316	Eomesa_peak580
chr11	19161015	19161623	Eomesa_peak581
chr11	19169999	19170201	Eomesa_peak582
chr11	19170208	19170303	Eomesa_peak583
chr11	19231611	19232028	Eomesa_peak584	zgc:175264;
chr11	19401726	19402139	Eomesa_peak585		ATGAATTCACA
chr11	19412971	19413320	Eomesa_peak586		TCGATTCCACT
chr11	19419024	19419229	Eomesa_peak587		AGCATTCAACA
chr11	19445007	19445233	Eomesa_peak588
chr11	19445235	19445468	Eomesa_peak589		TGCAATGCACA
chr11	19656369	19656494	Eomesa_peak590
chr11	19706177	19706482	Eomesa_peak591
chr11	20185555	20185633	Eomesa_peak592	zgc:55764;
chr11	20185675	20185754	Eomesa_peak593	zgc:55764;
chr11	20374303	20374614	Eomesa_peak594
chr11	20476937	20477657	Eomesa_peak595	fezf2;	AGGAATCCACT
chr11	20865840	20866370	Eomesa_peak596
chr11	20869140	20869504	Eomesa_peak597
chr11	21324767	21325042	Eomesa_peak598	CNNM2 (3 of 3);
chr11	22123938	22124273	Eomesa_peak599		AGCAGTCCACA
chr11	22161850	22162268	Eomesa_peak600
chr11	22427754	22427861	Eomesa_peak601	srgap2a;FAM72B;
chr11	22634156	22634355	Eomesa_peak602
chr11	22634411	22634657	Eomesa_peak603		TTAAATTCACA
chr11	22704927	22705260	Eomesa_peak604
chr11	22875920	22876205	Eomesa_peak605		TGAATTCCACA
chr11	23055516	23055675	Eomesa_peak606
chr11	23134953	23135300	Eomesa_peak607		ACAAATCAACA
chr11	23219228	23219366	Eomesa_peak608		TTAAATCAACA
chr11	23534875	23535177	Eomesa_peak609
chr11	23636053	23636355	Eomesa_peak610
chr11	23876787	23877074	Eomesa_peak611
chr11	23929289	23929451	Eomesa_peak612
chr11	24014225	24014389	Eomesa_peak613	atp2b4;
chr11	24311431	24311917	Eomesa_peak614
chr11	24399050	24399342	Eomesa_peak615	PLEKHA6;
chr11	24399883	24399886	Eomesa_peak616	PLEKHA6;
chr11	24509153	24509306	Eomesa_peak617
chr11	24619246	24619732	Eomesa_peak618		GTTAATCCACA
chr11	24855432	24855824	Eomesa_peak619		ACAAATACACA
chr11	24921071	24921263	Eomesa_peak620	5S_rRNA.426;
chr11	24989184	24989674	Eomesa_peak621	trib3;	CTGAATACACA
chr11	24991232	24991754	Eomesa_peak622	trib3;	GCTAATCCACT
chr11	25563270	25563637	Eomesa_peak623
chr11	25651541	25651953	Eomesa_peak624	C1orf106 (2 of 2);	AACAATACACA
chr11	25757859	25758221	Eomesa_peak625	rabif;kdm5ba;	ATGAATTCACA
chr11	25931999	25932383	Eomesa_peak626	zgc:92107;
chr11	26164780	26165565	Eomesa_peak627		TTAAATACACA
chr11	26190251	26191174	Eomesa_peak628	CR548630.1;snai1a;	GGTAATACACA
chr11	26207364	26207735	Eomesa_peak629	CR548630.2;
chr11	26741869	26742323	Eomesa_peak630		GCTAATACACA
chr11	26745634	26745786	Eomesa_peak631
chr11	26898703	26899401	Eomesa_peak632
chr11	27325427	27325534	Eomesa_peak633
chr11	27664545	27664837	Eomesa_peak634
chr11	27803268	27803463	Eomesa_peak635
chr11	27884898	27885071	Eomesa_peak636
chr11	28228286	28228525	Eomesa_peak637	fbln2;	gtaaatccact
chr11	28290143	28290482	Eomesa_peak638
chr11	28384806	28384998	Eomesa_peak639	wnt7aa;dre-let-7f.1;dre-let-7a-1.1;
chr11	28590584	28590808	Eomesa_peak640
chr11	28841961	28842619	Eomesa_peak641	ECE1;alp;	AATAATAAACA
chr11	28851600	28851819	Eomesa_peak642	alp;	AAGAATCAACA
chr11	28851941	28851991	Eomesa_peak643	alp;
chr11	29432316	29432551	Eomesa_peak644
chr11	29489016	29489175	Eomesa_peak645	aadacl4;dhrs3b;
chr11	29489268	29489592	Eomesa_peak646	aadacl4;dhrs3b;
chr11	29712053	29712241	Eomesa_peak647
chr11	29873945	29874311	Eomesa_peak648
chr11	30034337	30034430	Eomesa_peak649
chr11	30109250	30109628	Eomesa_peak650		CCCAATGCACA
chr11	30224228	30224583	Eomesa_peak651	5S_rRNA.292;
chr11	30317426	30317659	Eomesa_peak652		ATTAATAAACA
chr11	30360861	30361122	Eomesa_peak653
chr11	30437871	30438181	Eomesa_peak654	BX548000.3;ARHGEF10L (2 of 2);
chr11	30698739	30699526	Eomesa_peak655	cybb;	tccaatacact
chr11	30850102	30850496	Eomesa_peak656	CU652893.1;	ttcattccact
chr11	30880559	30880925	Eomesa_peak657	ace2;
chr11	30948488	30949010	Eomesa_peak658	NHS (2 of 2);
chr11	31274443	31274829	Eomesa_peak659
chr11	31502245	31502367	Eomesa_peak660	MAL (3 of 3);MAL (2 of 3);
chr11	31711945	31712072	Eomesa_peak661
chr11	31908881	31909439	Eomesa_peak662	IER2 (1 of 2);
chr11	31918755	31919045	Eomesa_peak663	IER2 (1 of 2);	tgtaattcaca
chr11	32121913	32122320	Eomesa_peak664
chr11	32168889	32169268	Eomesa_peak665
chr11	32288781	32289005	Eomesa_peak666
chr11	32291779	32291818	Eomesa_peak667
chr11	32291822	32292147	Eomesa_peak668
chr11	32367603	32367743	Eomesa_peak669
chr11	32385757	32386150	Eomesa_peak670	egln1;
chr11	32745720	32746395	Eomesa_peak671	5S_rRNA.571;	AGCAATCCACA
chr11	32828751	32829060	Eomesa_peak672	5S_rRNA.1406;
chr11	32971042	32971202	Eomesa_peak673
chr11	33032268	33032498	Eomesa_peak674
chr11	33057357	33057898	Eomesa_peak675		ATGAATACACT
chr11	33219580	33219815	Eomesa_peak676
chr11	33234686	33234772	Eomesa_peak677
chr11	33570459	33570766	Eomesa_peak678
chr11	34341083	34341399	Eomesa_peak679
chr11	35599331	35599426	Eomesa_peak680
chr11	35610002	35610618	Eomesa_peak681
chr11	35610779	35611042	Eomesa_peak682
chr11	35628204	35628725	Eomesa_peak683	C3orf54 (2 of 2);	AACAATAAACA
chr11	35673283	35673326	Eomesa_peak684
chr11	36375647	36375955	Eomesa_peak685
chr11	36460150	36460338	Eomesa_peak686
chr11	37601147	37601341	Eomesa_peak687	cacna2d3;
chr11	37601466	37601508	Eomesa_peak688	cacna2d3;
chr11	37609490	37609867	Eomesa_peak689	cacna2d3;BX571969.1;
chr11	39451050	39451272	Eomesa_peak690
chr11	39638935	39639157	Eomesa_peak691
chr11	40310971	40311131	Eomesa_peak692
chr11	40902812	40903199	Eomesa_peak693		CCAAATCCACA
chr11	40904021	40904198	Eomesa_peak694
chr11	42148443	42148603	Eomesa_peak695	PTMS;
chr11	42156381	42156677	Eomesa_peak696	PTMS;
chr11	42168750	42169095	Eomesa_peak697		ATGAATCAACA
chr11	42247535	42247619	Eomesa_peak698
chr11	43138166	43138521	Eomesa_peak699		TCAAATAAACA
chr11	43146048	43146372	Eomesa_peak700		AGCATTCAACA
chr11	43151851	43152112	Eomesa_peak701		TTGATTCCACT
chr11	43154979	43155325	Eomesa_peak702		TCAAATAAACA
chr11	43164939	43165180	Eomesa_peak703
chr11	43169871	43170141	Eomesa_peak704
chr11	43534885	43535439	Eomesa_peak705	fam116a;
chr11	43723669	43724047	Eomesa_peak706	il17rd;hesx1;	GAAAATAAACA
chr11	43756549	43756838	Eomesa_peak707		tacaatacaca
chr11	44319203	44319600	Eomesa_peak708		ACGAATAAACA
chr11	45069010	45069348	Eomesa_peak709		ataaatacaca
chr11	45468260	45468351	Eomesa_peak710	rbm34;tbce;
chr11	45971657	45971856	Eomesa_peak711		acaaatacaca
chr11	46236796	46237127	Eomesa_peak712	RFC4 (1 of 2);HRASLS;	TGAATTCCACA
chr11	46245230	46245652	Eomesa_peak713
chr11	46471789	46471994	Eomesa_peak714	ASPSCR1 (2 of 2);
chr12	11448	11499	Eomesa_peak715	MAP2K4 (2 of 2);
chr12	11517	12054	Eomesa_peak716	MAP2K4 (2 of 2);
chr12	235486	235718	Eomesa_peak717	dnah9;
chr12	1406963	1407259	Eomesa_peak718
chr12	1740085	1740255	Eomesa_peak719	SSTR2 (2 of 2);
chr12	2198248	2198646	Eomesa_peak720		GTCAATAAACA
chr12	2280270	2280491	Eomesa_peak721
chr12	2444505	2444562	Eomesa_peak722
chr12	2444618	2444854	Eomesa_peak723
chr12	3843768	3844018	Eomesa_peak724	FP101973.1;
chr12	4577387	4577696	Eomesa_peak725	GDPD3 (2 of 2);
chr12	5280310	5281034	Eomesa_peak726	KIAA1267 (2 of 2);
chr12	5346777	5347128	Eomesa_peak727	PRR12 (1 of 2);
chr12	5347761	5348299	Eomesa_peak728	PRR12 (1 of 2);
chr12	5397351	5397598	Eomesa_peak729
chr12	5860015	5860368	Eomesa_peak730
chr12	5925954	5926039	Eomesa_peak731	PLEKHM1;
chr12	6390935	6391155	Eomesa_peak732
chr12	6618612	6618872	Eomesa_peak733
chr12	6892759	6892981	Eomesa_peak734	PRKG1 (1 of 2);	acgaatccaca
chr12	6954384	6954559	Eomesa_peak735
chr12	7166139	7166682	Eomesa_peak736		TCAAATACACT
chr12	7212854	7213150	Eomesa_peak737
chr12	7214731	7215015	Eomesa_peak738
chr12	7471283	7471533	Eomesa_peak739
chr12	7783258	7783392	Eomesa_peak740
chr12	8350620	8350636	Eomesa_peak741
chr12	8659872	8660467	Eomesa_peak742	RHOBTB1;	TGTAATACACT
chr12	8886354	8886778	Eomesa_peak743	SAMD14;
chr12	8886855	8887138	Eomesa_peak744	SAMD14;
chr12	8903619	8903827	Eomesa_peak745
chr12	9650663	9650951	Eomesa_peak746
chr12	9669395	9669785	Eomesa_peak747
chr12	9675906	9676322	Eomesa_peak748		TGGAGTCAACA
chr12	9699300	9699747	Eomesa_peak749
chr12	9712355	9713013	Eomesa_peak750	cyp26a1;
chr12	9733189	9733704	Eomesa_peak751
chr12	9767548	9768095	Eomesa_peak752		CCTAATCAACA
chr12	9862455	9862760	Eomesa_peak753	5S_rRNA.862;	caaaatacaca
chr12	10191198	10191600	Eomesa_peak754	erbb2;
chr12	10225768	10226158	Eomesa_peak755	PGAP3;	tacaattcaca
chr12	10304268	10304518	Eomesa_peak756	P4HA1 (1 of 3);
chr12	10451391	10451572	Eomesa_peak757	HEATR1 (1 of 2);AL732629.1;
chr12	10493483	10493664	Eomesa_peak758	heatr1;CT971495.1;
chr12	10643979	10644241	Eomesa_peak759	p4ha1a;
chr12	10914873	10914998	Eomesa_peak760
chr12	11142368	11142716	Eomesa_peak761	SLC4A1 (1 of 2);	TCGATTAAACA
chr12	11506498	11506714	Eomesa_peak762	zgc:153595;
chr12	11549336	11549659	Eomesa_peak763	rac1;
chr12	12140958	12141386	Eomesa_peak764
chr12	12239369	12239639	Eomesa_peak765		AGCAATACACA
chr12	13081194	13081442	Eomesa_peak766
chr12	13502991	13503242	Eomesa_peak767
chr12	13724417	13724665	Eomesa_peak768
chr12	14797170	14797258	Eomesa_peak769
chr12	14834687	14835508	Eomesa_peak770	foxh1;
chr12	14835717	14836066	Eomesa_peak771	foxh1;	CCCAATCAACA
chr12	15328902	15329167	Eomesa_peak772	MTO1;
chr12	15560077	15560198	Eomesa_peak773	becn1;	agcattcaaca
chr12	17076222	17076511	Eomesa_peak774		ACAAATAAACA
chr12	17109773	17109956	Eomesa_peak775
chr12	17228033	17228361	Eomesa_peak776
chr12	17819855	17819932	Eomesa_peak777
chr12	17820034	17820168	Eomesa_peak778
chr12	17998071	17998148	Eomesa_peak779	BX000534.3;
chr12	17998250	17998375	Eomesa_peak780	zgc:174855;zgc:174154;BX000534.6;BX000534.3;
chr12	18129147	18129272	Eomesa_peak781
chr12	18206154	18206651	Eomesa_peak782	STAMBPL1;
chr12	18245825	18245930	Eomesa_peak783
chr12	18664165	18664416	Eomesa_peak784	usp42;pms2;eif2ak1;
chr12	18912432	18912722	Eomesa_peak785
chr12	19066069	19066370	Eomesa_peak786		TTTAATAAACA
chr12	19098224	19098450	Eomesa_peak787
chr12	20230917	20231013	Eomesa_peak788	phf5a;
chr12	20231179	20231616	Eomesa_peak789	phf5a;	CACAATACACA
chr12	20402488	20402593	Eomesa_peak790	csnk1e;
chr12	21015880	21016067	Eomesa_peak791
chr12	21508649	21508919	Eomesa_peak792
chr12	21575102	21575372	Eomesa_peak793
chr12	21789066	21789218	Eomesa_peak794
chr12	22203481	22203757	Eomesa_peak795
chr12	22476830	22476959	Eomesa_peak796
chr12	22969921	22970099	Eomesa_peak797
chr12	23044519	23044775	Eomesa_peak798	BX510316.4;mrpl27;eme1;
chr12	23937271	23937372	Eomesa_peak799	5S_rRNA.1354;capg;
chr12	24540939	24541145	Eomesa_peak800
chr12	24812071	24812238	Eomesa_peak801
chr12	24829660	24830045	Eomesa_peak802
chr12	24843078	24843475	Eomesa_peak803	bambia;
chr12	24860186	24860367	Eomesa_peak804
chr12	24915527	24915636	Eomesa_peak805
chr12	24915663	24915986	Eomesa_peak806		TTAAATACACA
chr12	25154113	25154204	Eomesa_peak807
chr12	25177395	25177604	Eomesa_peak808		tacaattcaca
chr12	25802926	25803256	Eomesa_peak809		CTCAATTCACA
chr12	25803287	25803403	Eomesa_peak810
chr12	25846156	25846445	Eomesa_peak811	nrxn1a;
chr12	25935824	25936175	Eomesa_peak812
chr12	26422483	26422761	Eomesa_peak813
chr12	26431882	26432039	Eomesa_peak814	msh2;
chr12	26682853	26682879	Eomesa_peak815	rhoq;
chr12	26960688	26960894	Eomesa_peak816	ppm1bb;
chr12	27016298	27016633	Eomesa_peak817		CATATTCCACA
chr12	27151956	27152116	Eomesa_peak818
chr12	27340893	27341416	Eomesa_peak819
chr12	27554398	27554865	Eomesa_peak820		GAGAATACACA
chr12	27738180	27738496	Eomesa_peak821
chr12	27751312	27751445	Eomesa_peak822
chr12	29110567	29110736	Eomesa_peak823	pea3;
chr12	29110742	29110981	Eomesa_peak824	pea3;
chr12	29124072	29124818	Eomesa_peak825
chr12	29601076	29601414	Eomesa_peak826
chr12	29651823	29652036	Eomesa_peak827
chr12	29677749	29677861	Eomesa_peak828	UTS2R;	gttaatcaaca
chr12	30015023	30015134	Eomesa_peak829
chr12	30191055	30191189	Eomesa_peak830
chr12	30197086	30197561	Eomesa_peak831
chr12	30264081	30264561	Eomesa_peak832		GGAAATCCACT
chr12	30318140	30318585	Eomesa_peak833
chr12	30358133	30358344	Eomesa_peak834	prr15lb;
chr12	30433430	30433529	Eomesa_peak835	phkg2;cbx1b;
chr12	30434872	30435008	Eomesa_peak836	phkg2;cbx1b;
chr12	30490735	30490964	Eomesa_peak837	5S_rRNA.1448;
chr12	30579678	30579986	Eomesa_peak838
chr12	30694439	30694646	Eomesa_peak839
chr12	30782782	30782939	Eomesa_peak840	mxtx2;bms1l;BX248124.3;
chr12	30782942	30783035	Eomesa_peak841	mxtx2;bms1l;BX248124.3;
chr12	30784132	30784546	Eomesa_peak842	mxtx2;bms1l;BX248124.3;	GTCAGTCCACA
chr12	30807676	30807689	Eomesa_peak843
chr12	30807747	30807921	Eomesa_peak844		TCAAATACACA
chr12	31560158	31560384	Eomesa_peak845
chr12	31609707	31609942	Eomesa_peak846	atrnl1;trub1;
chr12	31609999	31610100	Eomesa_peak847	atrnl1;trub1;
chr12	32184688	32184816	Eomesa_peak848
chr12	32722456	32722658	Eomesa_peak849
chr12	32722812	32722877	Eomesa_peak850
chr12	32738656	32739293	Eomesa_peak851
chr12	32829102	32829343	Eomesa_peak852
chr12	32907428	32907597	Eomesa_peak853
chr12	32938137	32938548	Eomesa_peak854	vti1a;
chr12	33085581	33085799	Eomesa_peak855
chr12	33239041	33239262	Eomesa_peak856
chr12	33411516	33411681	Eomesa_peak857	srsf2;CR450698.1;
chr12	33426262	33426644	Eomesa_peak858	CR450698.1;	TGTAATCCACA
chr12	33859984	33860070	Eomesa_peak859
chr12	33860140	33860335	Eomesa_peak860
chr12	34181755	34181920	Eomesa_peak861
chr12	34816508	34816648	Eomesa_peak862	c1qtnf1;csnk1db;
chr12	34817992	34818175	Eomesa_peak863	c1qtnf1;csnk1db;
chr12	34818206	34818543	Eomesa_peak864	c1qtnf1;csnk1db;
chr12	35411037	35411102	Eomesa_peak865	trim8;BX279525.1;
chr12	35730896	35731055	Eomesa_peak866	chmp6b;PGS1 (1 of 2);sec24c;
chr12	35808736	35809112	Eomesa_peak867	camk2g1;	CTGAATCAACA
chr12	36059707	36059758	Eomesa_peak868
chr12	36106760	36106968	Eomesa_peak869		CTCAATACACT
chr12	36106981	36107238	Eomesa_peak870
chr12	36203213	36203281	Eomesa_peak871	CU459210.1;	TCCATTAAACA
chr12	36435519	36435568	Eomesa_peak872	5S_rRNA.1281;prph2a;TBCC;KIAA0240;
chr12	36436906	36437426	Eomesa_peak873	5S_rRNA.1281;TBCC;KIAA0240;
chr12	36460291	36460386	Eomesa_peak874	CR854979.4;
chr12	36591967	36592423	Eomesa_peak875
chr12	36610655	36611066	Eomesa_peak876
chr12	37505282	37505561	Eomesa_peak877	snR50.1;
chr12	37550683	37550811	Eomesa_peak878	map2k6;
chr12	37598029	37598470	Eomesa_peak879	GPR142;	GGAAATACACA
chr12	37772341	37772418	Eomesa_peak880	AZI1 (2 of 2);
chr12	37876880	37876957	Eomesa_peak881	azi1;
chr12	38217815	38217952	Eomesa_peak882
chr12	38301762	38302050	Eomesa_peak883
chr12	38350260	38350445	Eomesa_peak884	5S_rRNA.646;
chr12	38524063	38524383	Eomesa_peak885
chr12	38781812	38782127	Eomesa_peak886
chr12	38984712	38985255	Eomesa_peak887
chr12	39766145	39766308	Eomesa_peak888
chr12	39973513	39973532	Eomesa_peak889
chr12	40051838	40052472	Eomesa_peak890
chr12	41355955	41356241	Eomesa_peak891		CCCAATGCACA
chr12	41778104	41778298	Eomesa_peak892		CCCAATTCACA
chr12	41794761	41795126	Eomesa_peak893
chr12	41913663	41913857	Eomesa_peak894		CCCAATTCACA
chr12	41931531	41931895	Eomesa_peak895
chr12	42487745	42487908	Eomesa_peak896
chr12	42634360	42634718	Eomesa_peak897		CTGATTCCACT
chr12	42822571	42822622	Eomesa_peak898
chr12	43874869	43874992	Eomesa_peak899	BX571792.1;
chr12	44184867	44185277	Eomesa_peak900
chr12	44285197	44285650	Eomesa_peak901	ebf3;
chr12	44558703	44559121	Eomesa_peak902	TCERG1L;
chr12	44696484	44696598	Eomesa_peak903
chr12	45199948	45200180	Eomesa_peak904
chr12	45245011	45245254	Eomesa_peak905		taaaatacaca
chr12	45848842	45848896	Eomesa_peak906
chr12	46682720	46683061	Eomesa_peak907
chr12	46787552	46787772	Eomesa_peak908
chr12	47947214	47947446	Eomesa_peak909	HPDL;
chr12	48279369	48279567	Eomesa_peak910
chr12	48280262	48280420	Eomesa_peak911
chr12	48281392	48281715	Eomesa_peak912		cgaattacaca
chr12	48284611	48284733	Eomesa_peak913
chr12	48541710	48541934	Eomesa_peak914		GTGAATACACT
chr12	48551252	48551770	Eomesa_peak915		CCAAATCAACA
chr12	48836456	48836623	Eomesa_peak916
chr12	49315995	49316020	Eomesa_peak917
chr12	49387648	49388008	Eomesa_peak918		CACAATACACA
chr12	49397382	49397634	Eomesa_peak919
chr12	49481159	49481685	Eomesa_peak920	NPFFR1;	tctaatacaca
chr12	49628897	49629206	Eomesa_peak921	zgc:64114;	CTGAATACACA
chr12	49633042	49633477	Eomesa_peak922	zgc:64114;
chr13	504385	504589	Eomesa_peak923	slit1a;
chr13	705053	705337	Eomesa_peak924	zgc:173961;zgc:173962;7SK.1;POLH;
chr13	1053375	1053380	Eomesa_peak925	TNFAIP3;
chr13	1053382	1053799	Eomesa_peak926	TNFAIP3;
chr13	1061108	1061283	Eomesa_peak927	TNFAIP3;
chr13	1152441	1152801	Eomesa_peak928		AATAATAAaca
chr13	1229843	1230031	Eomesa_peak929	si:ch73-52p7.1;si:ch211-165e15.2;
chr13	2351812	2352156	Eomesa_peak930	EML4 (1 of 2);	cccattcaaca
chr13	2438926	2439240	Eomesa_peak931	si:ch211-233m11.4;si:ch211-233m11.3;XPO5;si:ch211-233m11.5;	ATTAATACACT
chr13	2536957	2537112	Eomesa_peak932	wdr11;
chr13	2724677	2724861	Eomesa_peak933
chr13	2846414	2846959	Eomesa_peak934	PKDCC;	TTAAATCCACT
chr13	2848073	2848511	Eomesa_peak935	PKDCC;	CCCAATACACT
chr13	3003230	3003237	Eomesa_peak936	ubr2;
chr13	3066247	3066551	Eomesa_peak937	park2;
chr13	3689125	3689468	Eomesa_peak938	TJAP1;
chr13	3875560	3875732	Eomesa_peak939	;MEA1;
chr13	3935094	3935186	Eomesa_peak940
chr13	3988951	3989276	Eomesa_peak941	ZNF318;	ATAAATAAACA
chr13	4061420	4061593	Eomesa_peak942	si:ch211-130h14.3;PRR18;
chr13	4577386	4577610	Eomesa_peak943
chr13	4577636	4577691	Eomesa_peak944
chr13	4726852	4727011	Eomesa_peak945
chr13	5150179	5150383	Eomesa_peak946
chr13	5151765	5151813	Eomesa_peak947
chr13	5612556	5613042	Eomesa_peak948	spred2;
chr13	6301675	6301910	Eomesa_peak949	GBF1 (1 of 2);
chr13	6511687	6511977	Eomesa_peak950
chr13	6610157	6610341	Eomesa_peak951
chr13	7305209	7305388	Eomesa_peak952
chr13	7492791	7493005	Eomesa_peak953
chr13	7588347	7588731	Eomesa_peak954	si:ch211-250c4.4;
chr13	8713171	8713307	Eomesa_peak955
chr13	8728307	8728473	Eomesa_peak956	ALMS1;TTC31;
chr13	8728493	8728602	Eomesa_peak957	ALMS1;TTC31;
chr13	9659092	9659469	Eomesa_peak958		TAAATTACACA
chr13	9826616	9826927	Eomesa_peak959	six3a;	TCCATTCAACA
chr13	9842958	9843456	Eomesa_peak960
chr13	9884944	9885285	Eomesa_peak961
chr13	10029528	10030005	Eomesa_peak962		TACAGTACACA
chr13	10354422	10354718	Eomesa_peak963
chr13	10425681	10425995	Eomesa_peak964
chr13	10425997	10426436	Eomesa_peak965		AGAAATAAACA
chr13	10863682	10863883	Eomesa_peak966
chr13	11230949	11231151	Eomesa_peak967
chr13	11290494	11290516	Eomesa_peak968	CR556710.1;
chr13	11775282	11775421	Eomesa_peak969	pprc1;
chr13	12224943	12225111	Eomesa_peak970	GABRB1;
chr13	12376364	12376493	Eomesa_peak971	CT025771.1;
chr13	12776087	12776362	Eomesa_peak972
chr13	12821173	12821536	Eomesa_peak973	si:ch211-233a24.2;
chr13	12898777	12899104	Eomesa_peak974	whsc1;letm1;
chr13	12929143	12929409	Eomesa_peak975
chr13	12933965	12934263	Eomesa_peak976
chr13	13418351	13418619	Eomesa_peak977
chr13	13512040	13512478	Eomesa_peak978	CR788322.1;5S_rRNA.594;
chr13	13547395	13547759	Eomesa_peak979	cfdl;
chr13	13930919	13931037	Eomesa_peak980
chr13	14797441	14797583	Eomesa_peak981	cdc25;
chr13	14813765	14814008	Eomesa_peak982
chr13	14826018	14826381	Eomesa_peak983
chr13	14830670	14831053	Eomesa_peak984	flh;	CTCAATACACA
chr13	14831736	14832177	Eomesa_peak985	flh;	TTCAATACACA
chr13	14836658	14837289	Eomesa_peak986	flh;	TTCATTCCACT
chr13	14843355	14843931	Eomesa_peak987	flh;
chr13	15169729	15169874	Eomesa_peak988	dre-mir-103.1;PANK3;
chr13	15279551	15279594	Eomesa_peak989
chr13	15792096	15792647	Eomesa_peak990
chr13	15793208	15793319	Eomesa_peak991
chr13	15793396	15793561	Eomesa_peak992
chr13	16035781	16036098	Eomesa_peak993		ACCAATAAACA
chr13	16130981	16131298	Eomesa_peak994		ACCAATAAACA
chr13	16240650	16240946	Eomesa_peak995	vwc2;	AAAAATCCACT
chr13	16538091	16538745	Eomesa_peak996		tgaaatacaca
chr13	16764046	16764616	Eomesa_peak997
chr13	16782107	16782147	Eomesa_peak998	KCNMA1 (1 of 2);
chr13	16846720	16847050	Eomesa_peak999
chr13	16856331	16856607	Eomesa_peak1000
chr13	16914219	16914383	Eomesa_peak1001
chr13	17061594	17062150	Eomesa_peak1002
chr13	17207935	17208379	Eomesa_peak1003
chr13	17314086	17314353	Eomesa_peak1004		CGCATTAAACA
chr13	17383697	17384044	Eomesa_peak1005		cctaattcaca
chr13	17400038	17400535	Eomesa_peak1006
chr13	17439633	17439969	Eomesa_peak1007
chr13	17463520	17463826	Eomesa_peak1008
chr13	17558032	17558450	Eomesa_peak1009		cacaattcaca
chr13	17893187	17893378	Eomesa_peak1010		atgattcaaca
chr13	18078394	18078827	Eomesa_peak1011		GTAAATCCACA
chr13	18246508	18246649	Eomesa_peak1012	TET1;slc25a16;
chr13	18329116	18329274	Eomesa_peak1013	TET1;
chr13	18491357	18491852	Eomesa_peak1014		TTAAATACACA
chr13	18520774	18521065	Eomesa_peak1015	stox1;
chr13	18852730	18852967	Eomesa_peak1016	lzts2a;
chr13	18868814	18869268	Eomesa_peak1017
chr13	18910055	18910069	Eomesa_peak1018
chr13	19638596	19638848	Eomesa_peak1019
chr13	19728483	19728735	Eomesa_peak1020
chr13	19818564	19818838	Eomesa_peak1021
chr13	19866543	19866708	Eomesa_peak1022
chr13	20218004	20218304	Eomesa_peak1023		gcgaatccact
chr13	20565772	20565828	Eomesa_peak1024
chr13	20638024	20638169	Eomesa_peak1025		GGCAATTCACA
chr13	20638676	20638737	Eomesa_peak1026
chr13	20854934	20854985	Eomesa_peak1027
chr13	21047250	21047500	Eomesa_peak1028		TGCAATCAACA
chr13	21131202	21131532	Eomesa_peak1029
chr13	21552376	21552689	Eomesa_peak1030
chr13	21558135	21558484	Eomesa_peak1031	NRG3 (1 of 2);
chr13	21566398	21566579	Eomesa_peak1032	NRG3 (1 of 2);	TCAAATACACA
chr13	21795575	21795856	Eomesa_peak1033	tspan14;mxtx1;
chr13	21801927	21802253	Eomesa_peak1034	mxtx1;elovl6l;	ATCATTCCACA
chr13	22047552	22047718	Eomesa_peak1035
chr13	22444978	22445465	Eomesa_peak1036	BX649385.3;	TCTAATCCACA
chr13	22456776	22457075	Eomesa_peak1037	usp54a;
chr13	22669185	22669470	Eomesa_peak1038
chr13	23230167	23230351	Eomesa_peak1039	kbp;
chr13	23253576	23253757	Eomesa_peak1040	PIK3AP1;
chr13	23284638	23284753	Eomesa_peak1041
chr13	23284756	23284957	Eomesa_peak1042
chr13	24563805	24563964	Eomesa_peak1043	si:ch211-202m22.1;
chr13	24843391	24843521	Eomesa_peak1044		ATGAATAAACT
chr13	25056087	25056482	Eomesa_peak1045	zgc:153981;si:ch211-223p8.8;slka;5S_rRNA.733;	TGGAATAAACT
chr13	25130163	25130231	Eomesa_peak1046	MYST4;
chr13	25154551	25154821	Eomesa_peak1047
chr13	25990763	25991080	Eomesa_peak1048	BX663512.1;pdlim1;neurog3;
chr13	26442696	26442808	Eomesa_peak1049
chr13	26442836	26443370	Eomesa_peak1050		CCAAATCCACT
chr13	26595834	26595843	Eomesa_peak1051
chr13	26596647	26597053	Eomesa_peak1052
chr13	27154170	27154515	Eomesa_peak1053
chr13	27223804	27223923	Eomesa_peak1054
chr13	27223936	27224138	Eomesa_peak1055
chr13	27340212	27340441	Eomesa_peak1056
chr13	27473593	27473866	Eomesa_peak1057	rin2;	tAAAATCCACA
chr13	27623078	27623411	Eomesa_peak1058		tagattcaaca
chr13	27965901	27966302	Eomesa_peak1059
chr13	28210194	28210644	Eomesa_peak1060
chr13	28553817	28554023	Eomesa_peak1061
chr13	28679913	28680198	Eomesa_peak1062
chr13	28682953	28683788	Eomesa_peak1063		GCCAATACACA
chr13	28718403	28718763	Eomesa_peak1064	fgf8a;	GGCAATACACA
chr13	28751960	28752544	Eomesa_peak1065		ATGAATCAACA
chr13	29140257	29140564	Eomesa_peak1066	5S_rRNA.683;
chr13	29463661	29463758	Eomesa_peak1067	MYOF (1 of 2);
chr13	29812296	29812659	Eomesa_peak1068	5S_rRNA.166;
chr13	29885038	29885442	Eomesa_peak1069
chr13	30536681	30537146	Eomesa_peak1070
chr13	30544982	30545547	Eomesa_peak1071		CTGAATCAACT
chr13	30667871	30668120	Eomesa_peak1072
chr13	30883745	30884065	Eomesa_peak1073	PAOX;wu:fj13e08;
chr13	31028487	31029068	Eomesa_peak1074	cxcl12a;	TTTAATCCACA
chr13	31038353	31038909	Eomesa_peak1075
chr13	31379275	31379566	Eomesa_peak1076	MAPK8 (1 of 3);
chr13	31409110	31409426	Eomesa_peak1077	ptpn20;	TTAATTCAACA
chr13	31593646	31593866	Eomesa_peak1078	rrp12;ubtd1;
chr13	31688420	31688789	Eomesa_peak1079	rtn1a;lrrc9;
chr13	31845756	31846011	Eomesa_peak1080	six1a;
chr13	31920345	31920464	Eomesa_peak1081	5S_rRNA.1267;trmt5;slc38a6;
chr13	31920505	31920605	Eomesa_peak1082	5S_rRNA.1267;trmt5;slc38a6;
chr13	32086366	32086606	Eomesa_peak1083	syt14a;
chr13	32169277	32169488	Eomesa_peak1084	def;
chr13	32369530	32370059	Eomesa_peak1085	osr1;	GCCATTCCACA
chr13	32410517	32410740	Eomesa_peak1086
chr13	32429026	32429383	Eomesa_peak1087
chr13	32438819	32438945	Eomesa_peak1088
chr13	32439277	32439818	Eomesa_peak1089
chr13	32448243	32448574	Eomesa_peak1090		TCGAATACACA
chr13	32625395	32625463	Eomesa_peak1091	5S_rRNA.921;
chr13	32936223	32936440	Eomesa_peak1092
chr13	33194203	33194203	Eomesa_peak1093
chr13	33194226	33194376	Eomesa_peak1094
chr13	33249354	33249594	Eomesa_peak1095	arg2;RBM25 (1 of 2);
chr13	33560126	33560417	Eomesa_peak1096		cccaatacaca
chr13	33714207	33714313	Eomesa_peak1097	JAG2 (2 of 2);
chr13	33910557	33910903	Eomesa_peak1098	ephx1l;cst3;
chr13	34049375	34049874	Eomesa_peak1099	flrt3;	CTGAATACACA
chr13	34238543	34238867	Eomesa_peak1100
chr13	34398213	34398509	Eomesa_peak1101		tggattacaca
chr13	34507054	34507672	Eomesa_peak1102
chr13	34593943	34594270	Eomesa_peak1103		CACAATACACA
chr13	34771091	34771583	Eomesa_peak1104
chr13	35004516	35004835	Eomesa_peak1105	ism1;
chr13	35013092	35013301	Eomesa_peak1106
chr13	35018150	35018667	Eomesa_peak1107
chr13	35111188	35111499	Eomesa_peak1108	U6atac.2;
chr13	35474831	35475035	Eomesa_peak1109
chr13	35475239	35475425	Eomesa_peak1110
chr13	35504116	35504432	Eomesa_peak1111
chr13	35610128	35610133	Eomesa_peak1112
chr13	35670950	35671367	Eomesa_peak1113
chr13	35953640	35954096	Eomesa_peak1114
chr13	36133586	36134042	Eomesa_peak1115
chr13	36184985	36185094	Eomesa_peak1116
chr13	36309522	36309998	Eomesa_peak1117	mycl1a;	GGCAATTCACA
chr13	36312821	36313209	Eomesa_peak1118	mycl1a;
chr13	36315279	36315956	Eomesa_peak1119	mycl1a;	TCGAATAAACA
chr13	36403235	36403616	Eomesa_peak1120
chr13	36429909	36430322	Eomesa_peak1121	si:dkey-157l19.2;
chr13	36938189	36938711	Eomesa_peak1122	srsf5a;
chr13	36939130	36939502	Eomesa_peak1123	srsf5a;
chr13	37030682	37031412	Eomesa_peak1124	cdkn3;si:ch211-67f24.6;si:ch211-67f24.7;
chr13	37049177	37049438	Eomesa_peak1125	SOS2;
chr13	37064841	37065568	Eomesa_peak1126	SOS2;
chr13	37243915	37244080	Eomesa_peak1127	NIN;
chr13	37244120	37244257	Eomesa_peak1128	NIN;
chr13	37275554	37275683	Eomesa_peak1129
chr13	37321882	37322156	Eomesa_peak1130	trim9;tmx1;	TGAATTCAACA
chr13	38661420	38661523	Eomesa_peak1131
chr13	38947128	38947569	Eomesa_peak1132
chr13	39105371	39105720	Eomesa_peak1133
chr13	39261058	39261407	Eomesa_peak1134
chr13	39666859	39667329	Eomesa_peak1135
chr13	39797941	39798208	Eomesa_peak1136	zgc:172136;5S_rRNA.261;	TTGAATACACA
chr13	39892140	39892364	Eomesa_peak1137	BX324188.1;
chr13	39892400	39892633	Eomesa_peak1138	BX324188.1;
chr13	40083069	40083572	Eomesa_peak1139
chr13	40191884	40192132	Eomesa_peak1140
chr13	40380026	40380200	Eomesa_peak1141		cacaatccaca
chr13	41196687	41197027	Eomesa_peak1142
chr13	41241133	41241228	Eomesa_peak1143
chr13	41298624	41298764	Eomesa_peak1144	hps1;
chr13	42398099	42398489	Eomesa_peak1145
chr13	44047533	44048031	Eomesa_peak1146		gtcaatccaca
chr13	44067210	44067443	Eomesa_peak1147
chr13	44097221	44097640	Eomesa_peak1148		AAAAATAAACA
chr13	44620350	44620527	Eomesa_peak1149
chr13	44694663	44694938	Eomesa_peak1150
chr13	44730599	44730980	Eomesa_peak1151
chr13	45435722	45436021	Eomesa_peak1152	glo1;si:dkeyp-2e4.8;
chr13	45468042	45468167	Eomesa_peak1153	si:dkeyp-2e4.2;si:dkeyp-2e4.3;zbtb8os;
chr13	45543054	45543212	Eomesa_peak1154
chr13	45644209	45644611	Eomesa_peak1155	khdrbs1a;
chr13	45651778	45652116	Eomesa_peak1156	khdrbs1a;	TTGAATCCACA
chr13	45696276	45696660	Eomesa_peak1157		acaaatacaca
chr13	45709774	45709902	Eomesa_peak1158
chr13	45938857	45939044	Eomesa_peak1159
chr13	46344568	46345075	Eomesa_peak1160	si:ch211-62a1.3;
chr13	46744904	46745253	Eomesa_peak1161	marcksl1;	GTAAATCCACA
chr13	46793900	46794169	Eomesa_peak1162	5S_rRNA.1854;
chr13	46877674	46877797	Eomesa_peak1163
chr13	47038777	47039054	Eomesa_peak1164	fgfr2;
chr13	47040557	47040750	Eomesa_peak1165	fgfr2;
chr13	47385566	47386113	Eomesa_peak1166	mtrf1l;
chr13	47387089	47387400	Eomesa_peak1167	mtrf1l;
chr13	47578783	47578856	Eomesa_peak1168	ANAPC1;AL772250.1;
chr13	48417918	48418310	Eomesa_peak1169
chr13	48459182	48459447	Eomesa_peak1170		caaaatacact
chr13	49168859	49169325	Eomesa_peak1171		ACAAATACACA
chr13	49917724	49918180	Eomesa_peak1172
chr13	50454759	50455235	Eomesa_peak1173		ATAAATCAACA
chr13	50455278	50455430	Eomesa_peak1174
chr13	50830515	50830627	Eomesa_peak1175
chr13	51429487	51429535	Eomesa_peak1176	CCNJ;
chr13	52598694	52598963	Eomesa_peak1177
chr13	53579026	53579347	Eomesa_peak1178
chr13	53937087	53938517	Eomesa_peak1179	LBH;CABZ01079775.1;	TTCAATTCACA
chr13	53971860	53971927	Eomesa_peak1180
chr13	53972023	53972359	Eomesa_peak1181		TCAAATACACA
chr13	54041905	54042215	Eomesa_peak1182	vox;
chr13	54045392	54045875	Eomesa_peak1183	vox;
chr13	54046720	54047215	Eomesa_peak1184	vox;vent;
chr13	54056171	54056958	Eomesa_peak1185	vox;vent;	CGCAATAAACA
chr13	54065528	54065931	Eomesa_peak1186	vent;dre-mir-202.1;	ATCAATTCACA
chr14	166952	167246	Eomesa_peak1187	STX18;msxe;
chr14	171732	172017	Eomesa_peak1188	msxe;
chr14	506647	507227	Eomesa_peak1189	ANKRD50 (1 of 2);	CCCAATacaca
chr14	508741	508867	Eomesa_peak1190		ttcattccact
chr14	522537	522689	Eomesa_peak1191
chr14	531148	531659	Eomesa_peak1192	spry1;	agaaataaaca
chr14	1209293	1209371	Eomesa_peak1193	ARL9;
chr14	1333565	1333597	Eomesa_peak1194	CABZ01072922.1;
chr14	1602306	1602476	Eomesa_peak1195	CABZ01064228.1;
chr14	1655375	1655585	Eomesa_peak1196
chr14	1753931	1754153	Eomesa_peak1197
chr14	2074758	2075266	Eomesa_peak1198
chr14	3380738	3381154	Eomesa_peak1199	bicc2;
chr14	3381257	3381465	Eomesa_peak1200	bicc2;
chr14	3481601	3482084	Eomesa_peak1201
chr14	4236738	4236949	Eomesa_peak1202
chr14	5168237	5168674	Eomesa_peak1203
chr14	5263364	5263531	Eomesa_peak1204
chr14	5512409	5512459	Eomesa_peak1205
chr14	5512495	5512784	Eomesa_peak1206		acgaatccaca
chr14	5513447	5513580	Eomesa_peak1207
chr14	5569169	5569485	Eomesa_peak1208		GTCAATACACA
chr14	5823065	5823382	Eomesa_peak1209	kazald2;
chr14	5826995	5827486	Eomesa_peak1210	kazald2;	TGCATTCAACA
chr14	5853554	5853978	Eomesa_peak1211	aup1;
chr14	5938640	5939125	Eomesa_peak1212	kctd8;si:ch73-369o7.4;	AACAATAcact
chr14	6012987	6013066	Eomesa_peak1213
chr14	6036282	6036703	Eomesa_peak1214
chr14	6395117	6395737	Eomesa_peak1215	abca1b;
chr14	6421396	6421665	Eomesa_peak1216
chr14	6920930	6921017	Eomesa_peak1217	nme5;gnb2l1;hnrnpab;
chr14	6944030	6944362	Eomesa_peak1218	eif4ebp3l;
chr14	6957577	6957905	Eomesa_peak1219	hnrnph1;eif4ebp3l;
chr14	7026961	7027218	Eomesa_peak1220		GTGATTCAACA
chr14	7102413	7102739	Eomesa_peak1221	FP102984.1;	TTGATTACACA
chr14	7154098	7154220	Eomesa_peak1222
chr14	7229711	7230035	Eomesa_peak1223		gcgaataaaca
chr14	7484847	7485181	Eomesa_peak1224		tggaatacaca
chr14	7703932	7704029	Eomesa_peak1225	CU467832.1;brd8;
chr14	8518086	8518476	Eomesa_peak1226
chr14	8696825	8696958	Eomesa_peak1227	BX323449.3;BX323449.1;
chr14	9743428	9743763	Eomesa_peak1228
chr14	10724163	10724429	Eomesa_peak1229
chr14	10776952	10777519	Eomesa_peak1230
chr14	10847309	10848209	Eomesa_peak1231	atrx;	agcattccaca
chr14	10861015	10861536	Eomesa_peak1232	atrx;	AGTAATAAACA
chr14	11262684	11262854	Eomesa_peak1233
chr14	11429419	11429528	Eomesa_peak1234
chr14	11429584	11429757	Eomesa_peak1235
chr14	11773006	11773159	Eomesa_peak1236
chr14	11862552	11862996	Eomesa_peak1237		CACAATACACT
chr14	11922136	11922580	Eomesa_peak1238		CACAATACACT
chr14	12271040	12271282	Eomesa_peak1239	znf711;
chr14	12439039	12439290	Eomesa_peak1240	rhogd;hdac3;
chr14	12854094	12854415	Eomesa_peak1241		TCAAATACACA
chr14	13145337	13145541	Eomesa_peak1242
chr14	13932491	13932713	Eomesa_peak1243
chr14	13980602	13980754	Eomesa_peak1244	prp19;
chr14	14089069	14089162	Eomesa_peak1245
chr14	14089208	14089511	Eomesa_peak1246
chr14	15108758	15109064	Eomesa_peak1247
chr14	15382836	15383115	Eomesa_peak1248
chr14	15822013	15822391	Eomesa_peak1249
chr14	16772340	16772922	Eomesa_peak1250	CT573252.1;	CAaaatccaca
chr14	17110521	17110736	Eomesa_peak1251
chr14	17405925	17406097	Eomesa_peak1252
chr14	17406169	17406254	Eomesa_peak1253
chr14	17714799	17715182	Eomesa_peak1254	olfcg6;
chr14	17929927	17930282	Eomesa_peak1255	olfcj1;
chr14	18183716	18184010	Eomesa_peak1256		tataatccaca
chr14	18410007	18410382	Eomesa_peak1257
chr14	18464307	18464665	Eomesa_peak1258	si:dkey-27i16.2;si:dkey-27i16.3;
chr14	18488944	18489398	Eomesa_peak1259
chr14	18543052	18543420	Eomesa_peak1260	ZNF185;	CGAAGTACACA
chr14	18999488	18999639	Eomesa_peak1261		TTAAGTCCACA
chr14	19103744	19104201	Eomesa_peak1262
chr14	19314559	19314570	Eomesa_peak1263
chr14	19314589	19314951	Eomesa_peak1264		TGGATTCAACA
chr14	19632452	19632783	Eomesa_peak1265	si:ch211-198f4.4;
chr14	19644173	19644460	Eomesa_peak1266	si:ch211-198f4.4;
chr14	19661813	19661823	Eomesa_peak1267	dusp1;zgc:114085;
chr14	19661825	19662397	Eomesa_peak1268	dusp1;zgc:114085;
chr14	19827407	19827649	Eomesa_peak1269
chr14	19962119	19962420	Eomesa_peak1270	prelid1;	cagaatcaaca
chr14	20147038	20147196	Eomesa_peak1271
chr14	20147245	20147410	Eomesa_peak1272
chr14	21922157	21922506	Eomesa_peak1273	zgc:66433;
chr14	22065247	22065493	Eomesa_peak1274
chr14	22110957	22111098	Eomesa_peak1275	aldob;
chr14	23840086	23840469	Eomesa_peak1276
chr14	23978371	23978605	Eomesa_peak1277
chr14	23978638	23978691	Eomesa_peak1278
chr14	24028587	24028721	Eomesa_peak1279
chr14	24028748	24028916	Eomesa_peak1280
chr14	24032489	24032888	Eomesa_peak1281
chr14	24463526	24464000	Eomesa_peak1282
chr14	25603239	25603281	Eomesa_peak1283
chr14	25603297	25603531	Eomesa_peak1284		gcaaataaaca
chr14	25606712	25606808	Eomesa_peak1285
chr14	26577965	26578219	Eomesa_peak1286
chr14	26903484	26903853	Eomesa_peak1287
chr14	26914369	26914605	Eomesa_peak1288
chr14	26947597	26947830	Eomesa_peak1289	sparc;g3bp1;
chr14	27041638	27041889	Eomesa_peak1290		ACAAATCAACA
chr14	27097265	27097593	Eomesa_peak1291	mtnr1al;
chr14	27103426	27103653	Eomesa_peak1292	mtnr1al;
chr14	27257445	27257550	Eomesa_peak1293	CABZ01005777.1;
chr14	27257569	27257607	Eomesa_peak1294	CABZ01005777.1;
chr14	27261587	27261904	Eomesa_peak1295	CABZ01005777.1;
chr14	27387839	27387925	Eomesa_peak1296	emx3;
chr14	27387955	27388280	Eomesa_peak1297	emx3;
chr14	27587813	27588131	Eomesa_peak1298	arap3;
chr14	28453600	28453934	Eomesa_peak1299
chr14	28453941	28454000	Eomesa_peak1300
chr14	28571870	28572169	Eomesa_peak1301
chr14	28597766	28598213	Eomesa_peak1302	5S_rRNA.684;
chr14	28819836	28820017	Eomesa_peak1303
chr14	29074146	29074409	Eomesa_peak1304
chr14	29588139	29588348	Eomesa_peak1305	insb;
chr14	31022111	31022602	Eomesa_peak1306
chr14	31053431	31053866	Eomesa_peak1307
chr14	31118968	31119310	Eomesa_peak1308
chr14	31277347	31277442	Eomesa_peak1309	cnot7;mtmr7a;
chr14	31411199	31411698	Eomesa_peak1310	her5;her11;
chr14	31411968	31412762	Eomesa_peak1311	her11;her5;	GGGAATACACA
chr14	31414262	31414568	Eomesa_peak1312	her11;her5;
chr14	31565687	31566025	Eomesa_peak1313	efemp2;	CTGAGTCAACA
chr14	31667333	31667716	Eomesa_peak1314	cfl1;PRSS23;
chr14	31709278	31709713	Eomesa_peak1315
chr14	31757926	31758051	Eomesa_peak1316	SLC7A3 (2 of 2);
chr14	31956833	31957297	Eomesa_peak1317	hs6st2;
chr14	32019866	32020250	Eomesa_peak1318	gpc4;
chr14	32037621	32038242	Eomesa_peak1319		TCAAATCCACT
chr14	32056262	32056323	Eomesa_peak1320
chr14	32148808	32148982	Eomesa_peak1321		ATAAATACACA
chr14	32338815	32339341	Eomesa_peak1322	CCDC160;dre-mir-363.1;dre-mir-19c.1;dre-mir-20b.1;gpc3;dre-mir-18c.1;	GGCAATAAACA
chr14	32478015	32478425	Eomesa_peak1323	mmgt1;	ATTAATACACA
chr14	32772911	32773078	Eomesa_peak1324
chr14	32785714	32785954	Eomesa_peak1325
chr14	32850680	32851133	Eomesa_peak1326		TAGAATCCACA
chr14	32879347	32879976	Eomesa_peak1327	zic3;
chr14	32894401	32894939	Eomesa_peak1328	zic6;zic3;
chr14	32952110	32952472	Eomesa_peak1329
chr14	33549614	33550281	Eomesa_peak1330
chr14	33597331	33597575	Eomesa_peak1331
chr14	33688227	33688630	Eomesa_peak1332
chr14	33691396	33691875	Eomesa_peak1333		AGCAATAAACA
chr14	33702451	33702872	Eomesa_peak1334	sox3;nkrf;
chr14	33756096	33756414	Eomesa_peak1335	slc25a43;	TGTAATCAACA
chr14	33756641	33757152	Eomesa_peak1336	slc25a43;	ATGAATAAACA
chr14	33760833	33761190	Eomesa_peak1337
chr14	33818726	33818857	Eomesa_peak1338	chic1;cdx4;
chr14	33821360	33821898	Eomesa_peak1339	chic1;cdx4;
chr14	34252856	34252878	Eomesa_peak1340	stard10;
chr14	34252899	34253232	Eomesa_peak1341	stard10;
chr14	34494640	34494832	Eomesa_peak1342	ZDHHC9;c1galt1c1;
chr14	34531866	34532266	Eomesa_peak1343		CCGAGTCCACA
chr14	34992488	34993023	Eomesa_peak1344	foxa;	CTGAATACACA
chr14	35055695	35056230	Eomesa_peak1345	FP016207.2;	CTGAATACACA
chr14	35395174	35395426	Eomesa_peak1346
chr14	35541389	35541959	Eomesa_peak1347
chr14	35620364	35620380	Eomesa_peak1348	TMSB10 (1 of 2);wnt8a;
chr14	35621031	35621329	Eomesa_peak1349	TMSB10 (1 of 2);wnt8a;
chr14	35621757	35622235	Eomesa_peak1350	TMSB10 (1 of 2);wnt8a;LCP2 (2 of 2);	TCCAATACACA
chr14	36212538	36212701	Eomesa_peak1351
chr14	36508514	36508915	Eomesa_peak1352
chr14	36955714	36955929	Eomesa_peak1353
chr14	36965280	36965393	Eomesa_peak1354	gria2b;
chr14	36965395	36965590	Eomesa_peak1355	gria2b;
chr14	36994303	36994696	Eomesa_peak1356
chr14	37426998	37427164	Eomesa_peak1357	5S_rRNA.1712;	CCCAATAAACA
chr14	37448499	37448899	Eomesa_peak1358	elovl6;pitx2;	CCCAATACACA
chr14	38427030	38427361	Eomesa_peak1359
chr14	38497350	38497603	Eomesa_peak1360
chr14	38824532	38824654	Eomesa_peak1361	PCDH1 (1 of 2);	GAGATTCCACA
chr14	38824778	38825357	Eomesa_peak1362	PCDH1 (1 of 2);	CTAAATCAACA
chr14	38826697	38827051	Eomesa_peak1363	PCDH1 (1 of 2);
chr14	38839586	38839906	Eomesa_peak1364
chr14	38855171	38855532	Eomesa_peak1365
chr14	38969115	38969482	Eomesa_peak1366
chr14	39226998	39227500	Eomesa_peak1367		CACAATTCACA
chr14	40139903	40140470	Eomesa_peak1368	dre-mir-145.1;dre-mir-143-2.2;	CAGATTACACA
chr14	40159411	40159757	Eomesa_peak1369
chr14	40246993	40247560	Eomesa_peak1370	dre-mir-143-2.1;BX088707.1;	CAGATTACACA
chr14	40265179	40265525	Eomesa_peak1371
chr14	40337597	40337995	Eomesa_peak1372	hnrnpa0;hnrnpa0l;	AGTAATCCACT
chr14	40339962	40340359	Eomesa_peak1373	hnrnpa0;hnrnpa0l;
chr14	40628558	40629047	Eomesa_peak1374
chr14	40678949	40679621	Eomesa_peak1375		AGCAATCCACT
chr14	40693957	40694105	Eomesa_peak1376
chr14	40890012	40890264	Eomesa_peak1377
chr14	41563783	41564161	Eomesa_peak1378	5S_rRNA.738;
chr14	41642573	41642939	Eomesa_peak1379		TAAATTACACA
chr14	41653650	41654178	Eomesa_peak1380		ATTATTCCACA
chr14	41986639	41986726	Eomesa_peak1381
chr14	42037646	42037923	Eomesa_peak1382		ACCAATTCACA
chr14	42129734	42130216	Eomesa_peak1383
chr14	42547298	42547796	Eomesa_peak1384		TACAATCCACA
chr14	42954125	42954446	Eomesa_peak1385	BCORL1;
chr14	43821689	43821762	Eomesa_peak1386
chr14	44219579	44219735	Eomesa_peak1387
chr14	44716745	44717261	Eomesa_peak1388
chr14	45254415	45254943	Eomesa_peak1389
chr14	45533639	45533983	Eomesa_peak1390	5S_rRNA.1486;
chr14	46285801	46285946	Eomesa_peak1391
chr14	46460947	46461404	Eomesa_peak1392		AACAATCAACT
chr14	46868725	46869040	Eomesa_peak1393
chr14	47707457	47707638	Eomesa_peak1394	faf2;
chr14	48320714	48320878	Eomesa_peak1395
chr14	48321176	48321233	Eomesa_peak1396
chr14	48577170	48577458	Eomesa_peak1397
chr14	48670242	48670696	Eomesa_peak1398
chr14	48746210	48746494	Eomesa_peak1399		aacaatacaca
chr14	48961110	48961575	Eomesa_peak1400	ccrn4la;c1qtnf2;
chr14	48963369	48963836	Eomesa_peak1401	ccrn4la;c1qtnf2;
chr14	48967418	48967669	Eomesa_peak1402	ccrn4la;
chr14	49016694	49017064	Eomesa_peak1403
chr14	51219546	51219644	Eomesa_peak1404	mif;CR855307.2;
chr14	52201713	52201965	Eomesa_peak1405
chr14	53015107	53016194	Eomesa_peak1406		AGAAATacaca
chr14	53387230	53387571	Eomesa_peak1407	AL954718.1;
chr14	53542392	53542655	Eomesa_peak1408	rest;B4GALT1 (1 of 2);
chr15	71405	71826	Eomesa_peak1409	cyp2y3;
chr15	75124	75439	Eomesa_peak1410	cyp2y3;
chr15	308937	309990	Eomesa_peak1411		AGCAGTCCACA
chr15	310746	311322	Eomesa_peak1412		TGCAATAAACA
chr15	311335	311377	Eomesa_peak1413
chr15	315664	316170	Eomesa_peak1414		cccattacaca
chr15	772719	772955	Eomesa_peak1415	BX004964.4;BX004964.3;
chr15	804387	804696	Eomesa_peak1416	si:dkey-7i4.1;
chr15	804714	804719	Eomesa_peak1417	si:dkey-7i4.1;
chr15	804745	805738	Eomesa_peak1418
chr15	875411	875581	Eomesa_peak1419
chr15	891432	891629	Eomesa_peak1420	BX000999.8;
chr15	1005170	1005202	Eomesa_peak1421
chr15	1008536	1008676	Eomesa_peak1422
chr15	1008915	1009040	Eomesa_peak1423
chr15	1291449	1291564	Eomesa_peak1424
chr15	1469008	1469124	Eomesa_peak1425
chr15	1581405	1581796	Eomesa_peak1426	nnr;TRIM59;
chr15	1585969	1586252	Eomesa_peak1427	nnr;TRIM59;	taaaataaaca
chr15	1586295	1586388	Eomesa_peak1428	nnr;TRIM59;
chr15	1589147	1589575	Eomesa_peak1429	nnr;
chr15	1601545	1601726	Eomesa_peak1430
chr15	1601786	1602053	Eomesa_peak1431
chr15	1723553	1723652	Eomesa_peak1432	rabgef1l;
chr15	2488503	2488754	Eomesa_peak1433	neu4;WDR53;
chr15	2501261	2501682	Eomesa_peak1434	cutl1;WDR53;SRPRB;
chr15	3567023	3567177	Eomesa_peak1435
chr15	4065116	4065127	Eomesa_peak1436
chr15	4065170	4065341	Eomesa_peak1437		tacaattcaca
chr15	4086617	4086836	Eomesa_peak1438
chr15	4296590	4296954	Eomesa_peak1439		tcaaatacaca
chr15	4768347	4768405	Eomesa_peak1440
chr15	4768419	4768544	Eomesa_peak1441
chr15	5340234	5340322	Eomesa_peak1442	SNORD27.16;arrb1;
chr15	5611225	5611428	Eomesa_peak1443	URB1 (2 of 2);	agcagtccaca
chr15	5668054	5668074	Eomesa_peak1444	chchd2;
chr15	5894463	5894771	Eomesa_peak1445
chr15	6464865	6465055	Eomesa_peak1446
chr15	6974326	6974706	Eomesa_peak1447
chr15	7037002	7037138	Eomesa_peak1448		tttaatacaca
chr15	7073907	7074210	Eomesa_peak1449		ctgagtACACA
chr15	7258334	7258480	Eomesa_peak1450	SLC7A1 (1 of 2);
chr15	8398503	8398571	Eomesa_peak1451	si:ch211-113p18.3;
chr15	8398641	8398709	Eomesa_peak1452	si:ch211-113p18.3;
chr15	8852311	8852717	Eomesa_peak1453
chr15	8891492	8892050	Eomesa_peak1454
chr15	9120939	9121099	Eomesa_peak1455	5S_rRNA.590;
chr15	9354823	9354953	Eomesa_peak1456
chr15	9519174	9519261	Eomesa_peak1457	BX927291.1;	CTGATTCCACT
chr15	9519272	9519463	Eomesa_peak1458	BX927291.1;
chr15	9535558	9535872	Eomesa_peak1459
chr15	9613373	9613534	Eomesa_peak1460
chr15	10534391	10534698	Eomesa_peak1461
chr15	10667537	10667739	Eomesa_peak1462
chr15	10716928	10717156	Eomesa_peak1463
chr15	11120236	11120543	Eomesa_peak1464	BX000985.1;
chr15	11328550	11328855	Eomesa_peak1465
chr15	11798246	11798369	Eomesa_peak1466
chr15	11930758	11931128	Eomesa_peak1467
chr15	12171885	12172255	Eomesa_peak1468
chr15	12203064	12203104	Eomesa_peak1469	PRKD2 (1 of 3);
chr15	12223185	12223387	Eomesa_peak1470
chr15	12781156	12781365	Eomesa_peak1471
chr15	13508659	13508831	Eomesa_peak1472	si:dkey-260j18.3;
chr15	13877207	13877534	Eomesa_peak1473	dpf1;5S_rRNA.1186;
chr15	14072397	14072432	Eomesa_peak1474	zgc:114130;
chr15	14073134	14073398	Eomesa_peak1475	zgc:114130;
chr15	14073486	14073713	Eomesa_peak1476	zgc:114130;
chr15	14075367	14075862	Eomesa_peak1477	zgc:114130;	GTCAATCAACT
chr15	14083585	14083788	Eomesa_peak1478
chr15	14498770	14498960	Eomesa_peak1479	nek8;
chr15	14566632	14566671	Eomesa_peak1480
chr15	15236624	15236638	Eomesa_peak1481
chr15	15236742	15236924	Eomesa_peak1482
chr15	15540911	15541285	Eomesa_peak1483	WBSCR17;
chr15	15560503	15560924	Eomesa_peak1484		cacaatccaca
chr15	15883921	15884043	Eomesa_peak1485	TYW1;
chr15	16028577	16028867	Eomesa_peak1486		TTGAATGCACA
chr15	16272534	16272979	Eomesa_peak1487	dhx40;
chr15	16662444	16662712	Eomesa_peak1488
chr15	16773276	16773406	Eomesa_peak1489
chr15	16990140	16990304	Eomesa_peak1490
chr15	16996162	16996176	Eomesa_peak1491
chr15	17006718	17007286	Eomesa_peak1492	PHLDB1 (1 of 2);	CCGATTACACT
chr15	17537126	17537145	Eomesa_peak1493
chr15	17537216	17537464	Eomesa_peak1494
chr15	18004141	18004662	Eomesa_peak1495	si:dkey-287f10.4;	GTCATTCAAca
chr15	18124809	18125070	Eomesa_peak1496	igsf9ba;
chr15	18196508	18196927	Eomesa_peak1497	jam3a;
chr15	18797245	18797460	Eomesa_peak1498	alcamb;
chr15	18973404	18973941	Eomesa_peak1499	CR848757.1;
chr15	18974141	18974781	Eomesa_peak1500	CR848757.1;
chr15	18990177	18990776	Eomesa_peak1501
chr15	19194052	19194225	Eomesa_peak1502	SPINT2;PPP1R14A (1 of 2);	TTCATTCCACA
chr15	19428279	19428658	Eomesa_peak1503	dlc;
chr15	19430459	19430626	Eomesa_peak1504	dlc;
chr15	19431025	19431298	Eomesa_peak1505	dlc;
chr15	19432415	19433003	Eomesa_peak1506	dlc;	ACCAATTCACA
chr15	19454054	19454476	Eomesa_peak1507		TAGAATCAACA
chr15	19475505	19475799	Eomesa_peak1508
chr15	19482655	19483127	Eomesa_peak1509	timm50;tnfaip1;
chr15	19523875	19524163	Eomesa_peak1510
chr15	19740361	19740514	Eomesa_peak1511		ttaattacaca
chr15	19846367	19846535	Eomesa_peak1512
chr15	20201709	20201777	Eomesa_peak1513	BX663520.1;
chr15	21143057	21143339	Eomesa_peak1514
chr15	21303076	21303209	Eomesa_peak1515	CR848033.1;	CAAAATacaca
chr15	21387783	21388221	Eomesa_peak1516
chr15	21395959	21396322	Eomesa_peak1517	TMEM136 (3 of 3);	ttaattacaca
chr15	21418544	21418695	Eomesa_peak1518	ARHGEF12 (1 of 2);
chr15	21698274	21698463	Eomesa_peak1519
chr15	21707280	21707417	Eomesa_peak1520
chr15	22153945	22154116	Eomesa_peak1521		ttaaataaact
chr15	22319656	22320167	Eomesa_peak1522
chr15	22400900	22401476	Eomesa_peak1523		CACAATCAACA
chr15	22525122	22525368	Eomesa_peak1524
chr15	22550646	22550678	Eomesa_peak1525	ccdc153;
chr15	22550680	22550847	Eomesa_peak1526	ccdc153;
chr15	22550849	22551023	Eomesa_peak1527	ccdc153;
chr15	22696054	22696602	Eomesa_peak1528	mcamb;
chr15	22790434	22790787	Eomesa_peak1529	ube4a;AGXT2L2;
chr15	22824065	22824233	Eomesa_peak1530	pdzd3a;
chr15	22917492	22917673	Eomesa_peak1531
chr15	22917725	22917940	Eomesa_peak1532
chr15	22994261	22994421	Eomesa_peak1533	ckmb;
chr15	23261941	23262022	Eomesa_peak1534	USP32;
chr15	23276390	23276802	Eomesa_peak1535		CCCAGTCCACA
chr15	23672141	23672374	Eomesa_peak1536
chr15	23675132	23675377	Eomesa_peak1537
chr15	23675479	23675648	Eomesa_peak1538
chr15	23828799	23828962	Eomesa_peak1539
chr15	24532193	24532435	Eomesa_peak1540	BX324162.1;
chr15	24533398	24533870	Eomesa_peak1541	BX324162.1;	CACAATAAACA
chr15	24576099	24576415	Eomesa_peak1542
chr15	24757313	24757580	Eomesa_peak1543	tlcd2;
chr15	24865456	24865505	Eomesa_peak1544	npat;NPAT;hif1al;
chr15	24903384	24903607	Eomesa_peak1545	MMP20 (2 of 2);
chr15	25015658	25015960	Eomesa_peak1546	hic1;
chr15	25683346	25683605	Eomesa_peak1547
chr15	26012053	26012305	Eomesa_peak1548
chr15	26012393	26012794	Eomesa_peak1549		ACTAATCCACA
chr15	26247594	26247737	Eomesa_peak1550
chr15	26352546	26352683	Eomesa_peak1551
chr15	26352738	26352766	Eomesa_peak1552
chr15	26691181	26691486	Eomesa_peak1553
chr15	26967750	26968141	Eomesa_peak1554
chr15	26971678	26972195	Eomesa_peak1555
chr15	27058066	27058653	Eomesa_peak1556	lhx1a;	CACAATACACA
chr15	27154879	27155265	Eomesa_peak1557		TCTAATACACA
chr15	27415744	27415950	Eomesa_peak1558		ATAAATAAACA
chr15	27987981	27988446	Eomesa_peak1559		AAAAATACACT
chr15	28159448	28159864	Eomesa_peak1560	CD3EAP;	TCGAATCAACA
chr15	28411839	28412354	Eomesa_peak1561	si:ch211-137a8.2;
chr15	29010223	29010613	Eomesa_peak1562	nrip1a;5S_rRNA.997;	AACATTACACA
chr15	29119603	29120047	Eomesa_peak1563		TACAATACACA
chr15	29621572	29621798	Eomesa_peak1564
chr15	29687639	29687745	Eomesa_peak1565
chr15	29862657	29862850	Eomesa_peak1566
chr15	29863836	29864288	Eomesa_peak1567
chr15	29864503	29864766	Eomesa_peak1568		TTAAATACACA
chr15	30293641	30293882	Eomesa_peak1569	zgc:171951;BX000438.3;	tggaataaaca
chr15	30293945	30294271	Eomesa_peak1570	zgc:171951;BX000438.3;
chr15	30474033	30474309	Eomesa_peak1571	wsb1;
chr15	31241664	31241816	Eomesa_peak1572
chr15	31241865	31242024	Eomesa_peak1573
chr15	31753598	31753963	Eomesa_peak1574
chr15	32154126	32154436	Eomesa_peak1575
chr15	32348612	32348718	Eomesa_peak1576
chr15	32528074	32528682	Eomesa_peak1577		CATAATCCACT
chr15	32554916	32555301	Eomesa_peak1578		aacaatacact
chr15	32596145	32596348	Eomesa_peak1579
chr15	33918942	33919222	Eomesa_peak1580
chr15	34339078	34339160	Eomesa_peak1581	sesn3;
chr15	34508085	34508351	Eomesa_peak1582	agfg1a;
chr15	34675331	34675519	Eomesa_peak1583	mecom;
chr15	34746684	34746867	Eomesa_peak1584
chr15	35168921	35169296	Eomesa_peak1585
chr15	35853259	35853534	Eomesa_peak1586
chr15	36492326	36492511	Eomesa_peak1587	CR848836.1;	cccaattcaca
chr15	36677605	36677832	Eomesa_peak1588		GAGAATACACA
chr15	36696993	36697220	Eomesa_peak1589		GAGAATACACA
chr15	37477043	37477313	Eomesa_peak1590
chr15	37487834	37488140	Eomesa_peak1591
chr15	37770134	37770584	Eomesa_peak1592
chr15	38054063	38054543	Eomesa_peak1593		GTCAGTCCACA
chr15	38288957	38289482	Eomesa_peak1594
chr15	38540345	38540507	Eomesa_peak1595
chr15	39264084	39264304	Eomesa_peak1596
chr15	40173526	40174090	Eomesa_peak1597		ctgagtccact
chr15	40215212	40215428	Eomesa_peak1598	spsb4b;	tcaaataaaca
chr15	40258297	40258378	Eomesa_peak1599
chr15	40333076	40333409	Eomesa_peak1600	acpl2;
chr15	40472670	40472876	Eomesa_peak1601
chr15	40870745	40870765	Eomesa_peak1602
chr15	40924252	40924647	Eomesa_peak1603
chr15	40929733	40930206	Eomesa_peak1604		TTAAATAAACA
chr15	40940164	40940580	Eomesa_peak1605
chr15	40943522	40944092	Eomesa_peak1606
chr15	42553584	42553632	Eomesa_peak1607
chr15	42553664	42553965	Eomesa_peak1608		TATAGTCCACA
chr15	42607152	42607749	Eomesa_peak1609	NOX4 (3 of 3);5S_rRNA.911;wu:fb44b02;	ATAAATCAACA
chr15	42609957	42610111	Eomesa_peak1610	NOX4 (3 of 3);5S_rRNA.911;wu:fb44b02;
chr15	42657778	42658199	Eomesa_peak1611	NOX4 (2 of 3);
chr15	42895443	42895690	Eomesa_peak1612	CU655961.4;CU655961.1;
chr15	43586559	43586841	Eomesa_peak1613	gria4a;
chr15	43586882	43587211	Eomesa_peak1614	gria4a;
chr15	44403997	44404057	Eomesa_peak1615
chr15	44404168	44404534	Eomesa_peak1616
chr15	44404796	44404946	Eomesa_peak1617
chr15	44405424	44405722	Eomesa_peak1618		agcaatacact
chr15	44456073	44456406	Eomesa_peak1619	fzd4;	GTTAATAAACA
chr15	44459418	44459637	Eomesa_peak1620	fzd4;
chr15	44507432	44507650	Eomesa_peak1621
chr15	44507717	44507818	Eomesa_peak1622
chr15	44513332	44513585	Eomesa_peak1623
chr15	44542604	44542925	Eomesa_peak1624	EIF4G1 (3 of 3);
chr15	44559814	44559865	Eomesa_peak1625
chr15	44571918	44572114	Eomesa_peak1626
chr15	44655023	44655349	Eomesa_peak1627
chr15	44795530	44795927	Eomesa_peak1628	atg16l1;
chr15	44810854	44811214	Eomesa_peak1629
chr15	46180202	46180735	Eomesa_peak1630	chd;	CTGAATAAACA
chr15	46182558	46182728	Eomesa_peak1631	chd;
chr15	46546039	46546272	Eomesa_peak1632	TMEM25;
chr15	46546818	46547063	Eomesa_peak1633	TMEM25;
chr15	47215231	47215721	Eomesa_peak1634		CAGAATTCACA
chr16	75576	75799	Eomesa_peak1635
chr16	353599	353937	Eomesa_peak1636	NRSN1 (1 of 2);	GTGATTCCACA
chr16	374194	374382	Eomesa_peak1637
chr16	638226	638633	Eomesa_peak1638
chr16	950297	950979	Eomesa_peak1639
chr16	1038441	1039186	Eomesa_peak1640
chr16	1196540	1196844	Eomesa_peak1641		ggcaatacaca
chr16	1197858	1198136	Eomesa_peak1642
chr16	1445222	1445324	Eomesa_peak1643
chr16	1558319	1558543	Eomesa_peak1644		gtgaataaacT
chr16	2302160	2302530	Eomesa_peak1645	foxi1;
chr16	2326822	2327099	Eomesa_peak1646
chr16	2331854	2332097	Eomesa_peak1647		TGCAATACACT
chr16	2664273	2664631	Eomesa_peak1648
chr16	2788772	2789200	Eomesa_peak1649
chr16	3494522	3494679	Eomesa_peak1650
chr16	3898205	3898559	Eomesa_peak1651	SLC2A13 (1 of 3);
chr16	4958129	4958443	Eomesa_peak1652	ZC3H12A (1 of 2);
chr16	5120084	5120949	Eomesa_peak1653	mtf1;
chr16	5598347	5598598	Eomesa_peak1654	LIN28A (2 of 2);
chr16	6786864	6787008	Eomesa_peak1655	CR848788.1;	CACATTACACA
chr16	7142023	7142404	Eomesa_peak1656
chr16	7198567	7198768	Eomesa_peak1657
chr16	7452144	7452818	Eomesa_peak1658	ctnnb2;
chr16	7668963	7669395	Eomesa_peak1659
chr16	7805640	7806254	Eomesa_peak1660
chr16	7815592	7816022	Eomesa_peak1661
chr16	7939013	7939218	Eomesa_peak1662	ZNF407;
chr16	8387798	8387958	Eomesa_peak1663
chr16	8394490	8394878	Eomesa_peak1664	nt5c3;
chr16	8737593	8738036	Eomesa_peak1665
chr16	8952710	8953042	Eomesa_peak1666
chr16	9027197	9027569	Eomesa_peak1667
chr16	9027580	9027631	Eomesa_peak1668
chr16	9292179	9292952	Eomesa_peak1669	bmper;	TCCAGTCCACA
chr16	9460157	9460468	Eomesa_peak1670
chr16	10365183	10365467	Eomesa_peak1671
chr16	10753975	10754280	Eomesa_peak1672
chr16	11000852	11001227	Eomesa_peak1673	ccr8.1;
chr16	11217537	11217562	Eomesa_peak1674	ENPP2 (1 of 2);
chr16	11501766	11502099	Eomesa_peak1675
chr16	11564212	11564350	Eomesa_peak1676
chr16	12707919	12708635	Eomesa_peak1677		TAAATTCCACA
chr16	12734948	12735249	Eomesa_peak1678	erfl3;	GTGAATTCACA
chr16	12780398	12780848	Eomesa_peak1679	erfl3;
chr16	13147378	13147742	Eomesa_peak1680
chr16	13594705	13594925	Eomesa_peak1681	si:dkey-269d20.3;	gctaatcaaca
chr16	14388823	14388957	Eomesa_peak1682	NAT14;
chr16	15150772	15150827	Eomesa_peak1683
chr16	15150854	15151329	Eomesa_peak1684
chr16	15495580	15495899	Eomesa_peak1685	TTYH1;	TATAATAAACA
chr16	17051462	17051608	Eomesa_peak1686	5S_rRNA.1603;
chr16	17165300	17165498	Eomesa_peak1687
chr16	17220557	17221048	Eomesa_peak1688		ctgattccaca
chr16	17221115	17221830	Eomesa_peak1689
chr16	17655544	17655825	Eomesa_peak1690
chr16	17759203	17759867	Eomesa_peak1691	has2;	CAAAATCAACT
chr16	17777070	17777072	Eomesa_peak1692	has2;
chr16	17777079	17777797	Eomesa_peak1693	has2;	TTAAATTCACA
chr16	17811507	17811895	Eomesa_peak1694
chr16	18238999	18239955	Eomesa_peak1695	stmn2a;	gacaatcaaca
chr16	18383467	18384090	Eomesa_peak1696	ngfr;	GCTAATACACA
chr16	18386850	18387129	Eomesa_peak1697	ngfr;
chr16	18397773	18398347	Eomesa_peak1698	ngfr;
chr16	18401699	18401943	Eomesa_peak1699
chr16	18800422	18801469	Eomesa_peak1700
chr16	18823308	18823689	Eomesa_peak1701	si:dkey-27n14.1;
chr16	19060442	19060573	Eomesa_peak1702
chr16	19060581	19060753	Eomesa_peak1703
chr16	19769579	19769910	Eomesa_peak1704	CR361564.1;dre-mir-190b.1;zgc:174935;
chr16	21368470	21368501	Eomesa_peak1705
chr16	21578022	21578309	Eomesa_peak1706
chr16	21935443	21935782	Eomesa_peak1707
chr16	21938504	21938822	Eomesa_peak1708		GTTAATCCACT
chr16	22107407	22107570	Eomesa_peak1709
chr16	22466680	22467152	Eomesa_peak1710	chn2;
chr16	22613730	22613972	Eomesa_peak1711
chr16	22627975	22628252	Eomesa_peak1712
chr16	22823782	22824000	Eomesa_peak1713	jazf1b;
chr16	23006378	23006671	Eomesa_peak1714	hoxa9b;dre-mir-196d.1;hoxa2b;	gagaataaaca
chr16	23052734	23053118	Eomesa_peak1715
chr16	24776041	24776238	Eomesa_peak1716	she;
chr16	24776241	24776327	Eomesa_peak1717	she;
chr16	25514420	25514955	Eomesa_peak1718	efna1b;
chr16	25516822	25517071	Eomesa_peak1719	efna1b;
chr16	25523547	25523870	Eomesa_peak1720	efna1b;
chr16	25526121	25526487	Eomesa_peak1721	efna1b;
chr16	25919806	25920273	Eomesa_peak1722		CAGAATACACA
chr16	26198125	26198420	Eomesa_peak1723	apoeb;	TTTAATCAACA
chr16	26240890	26241448	Eomesa_peak1724		GAGAATCAACA
chr16	26894894	26895227	Eomesa_peak1725	zgc:112374;zgc:91887;	GTGAATCAACT
chr16	26990641	26991009	Eomesa_peak1726
chr16	27031607	27031934	Eomesa_peak1727	BX005256.2;
chr16	27204640	27205021	Eomesa_peak1728	BX539313.2;
chr16	27403704	27403908	Eomesa_peak1729	MZF1;wu:fe05a04;
chr16	27423939	27424302	Eomesa_peak1730	hcst;
chr16	27533085	27533385	Eomesa_peak1731	wdr67;SLMO1;
chr16	27947813	27948119	Eomesa_peak1732		CGCAGTCCACT
chr16	28327499	28328279	Eomesa_peak1733
chr16	28337846	28338626	Eomesa_peak1734
chr16	28387181	28387482	Eomesa_peak1735	si:ch211-64k10.2;LIPE (1 of 2);
chr16	28555599	28555838	Eomesa_peak1736
chr16	28583383	28583999	Eomesa_peak1737		CCCAATCCACA
chr16	28922749	28923095	Eomesa_peak1738	esrp1;si:ch211-79l20.4;
chr16	29420776	29421186	Eomesa_peak1739
chr16	29421273	29421413	Eomesa_peak1740
chr16	29788987	29789307	Eomesa_peak1741	si:ch211-197h24.6;zgc:153215;tmem67;
chr16	29800965	29801340	Eomesa_peak1742	zgc:153215;tmem67;
chr16	29809020	29809397	Eomesa_peak1743		ATCAATACACT
chr16	30295946	30296257	Eomesa_peak1744
chr16	30608422	30608699	Eomesa_peak1745	5S_rRNA.74;ITGA8;	ACAAATAAACA
chr16	30617598	30617966	Eomesa_peak1746	5S_rRNA.74;ITGA8;	AGCAATCAACA
chr16	30941878	30942027	Eomesa_peak1747	ADAM15;
chr16	31000733	31001211	Eomesa_peak1748	wu:fi13h06;	ttcaatccaca
chr16	31001367	31001678	Eomesa_peak1749	wu:fi13h06;
chr16	31839328	31839628	Eomesa_peak1750	mcl1b;	atgaatccaca
chr16	32017904	32017948	Eomesa_peak1751
chr16	32019475	32019843	Eomesa_peak1752		CCaaataaact
chr16	32116108	32116476	Eomesa_peak1753		CCaaataaact
chr16	32415896	32416065	Eomesa_peak1754		ATCAATAAACT
chr16	32416154	32416387	Eomesa_peak1755
chr16	32422682	32423034	Eomesa_peak1756
chr16	32486086	32486666	Eomesa_peak1757
chr16	32726273	32726416	Eomesa_peak1758	cct3;	TTTAATTCACA
chr16	32748977	32749091	Eomesa_peak1759	pear1;
chr16	32749297	32749306	Eomesa_peak1760	pear1;
chr16	32969507	32969810	Eomesa_peak1761
chr16	33802933	33803064	Eomesa_peak1762	PTP4A3 (2 of 2);	gtcaatccaca
chr16	33803077	33803246	Eomesa_peak1763	PTP4A3 (2 of 2);
chr16	33803412	33803480	Eomesa_peak1764	PTP4A3 (2 of 2);
chr16	33803484	33803784	Eomesa_peak1765	PTP4A3 (2 of 2);
chr16	33819549	33819681	Eomesa_peak1766	PTP4A3 (2 of 2);ndrg1l;wisp1b;
chr16	33834086	33834241	Eomesa_peak1767	wisp1b;
chr16	34593763	34594145	Eomesa_peak1768		CCAAATACACT
chr16	34631667	34632155	Eomesa_peak1769		CAAATTACACA
chr16	34636933	34637270	Eomesa_peak1770
chr16	34674066	34674420	Eomesa_peak1771
chr16	34769888	34770598	Eomesa_peak1772		GTGAATACACA
chr16	34905288	34905691	Eomesa_peak1773	fbxl4;	AACAATACACA
chr16	34978954	34979197	Eomesa_peak1774	5S_rRNA.1329;sfrs18;coq3;
chr16	35122220	35122564	Eomesa_peak1775
chr16	35420154	35420483	Eomesa_peak1776	pnrc2;cnr2;
chr16	35423828	35424097	Eomesa_peak1777	pnrc2;cnr2;
chr16	36458252	36458911	Eomesa_peak1778	fam46ba;
chr16	36835995	36836475	Eomesa_peak1779	5S_rRNA.1508;	TGCAATTCACA
chr16	36959757	36960237	Eomesa_peak1780	si:ch211-12b16.1;	TGCAATTCACA
chr16	37750630	37751375	Eomesa_peak1781	PTPRU (2 of 3);	TTAATTCCACA
chr16	37853328	37854056	Eomesa_peak1782		TTAATTCCACA
chr16	38006943	38007133	Eomesa_peak1783	si:ch211-207l22.1;
chr16	38810672	38810891	Eomesa_peak1784
chr16	39464410	39465031	Eomesa_peak1785
chr16	39470548	39470922	Eomesa_peak1786		CATATTCCACA
chr16	39476395	39476862	Eomesa_peak1787		ACCAATACACA
chr16	39483446	39483603	Eomesa_peak1788
chr16	39490952	39491599	Eomesa_peak1789
chr16	39505227	39505936	Eomesa_peak1790	cited3;	GGGAATCAACA
chr16	39512068	39512451	Eomesa_peak1791	cited3;
chr16	39804241	39804522	Eomesa_peak1792	CT027637.1;
chr16	40333989	40334267	Eomesa_peak1793	BAI1 (1 of 3);
chr16	40334270	40334340	Eomesa_peak1794	BAI1 (1 of 3);
chr16	40975615	40975869	Eomesa_peak1795
chr16	40980896	40981236	Eomesa_peak1796
chr16	41102945	41103054	Eomesa_peak1797
chr16	41602499	41602772	Eomesa_peak1798	eny2;
chr16	41612628	41612858	Eomesa_peak1799	eny2;
chr16	41798049	41798154	Eomesa_peak1800	gdf6a;
chr16	41878412	41878699	Eomesa_peak1801
chr16	41943697	41944366	Eomesa_peak1802	osbpl10;
chr16	42066710	42066814	Eomesa_peak1803
chr16	42075474	42075653	Eomesa_peak1804
chr16	42098596	42098725	Eomesa_peak1805
chr16	42098764	42098925	Eomesa_peak1806
chr16	42276940	42277098	Eomesa_peak1807	tgfbr2;
chr16	42680896	42681052	Eomesa_peak1808
chr16	42730385	42730666	Eomesa_peak1809
chr16	42756882	42757283	Eomesa_peak1810
chr16	43085993	43086642	Eomesa_peak1811
chr16	43213017	43213037	Eomesa_peak1812
chr16	43335371	43335624	Eomesa_peak1813
chr16	43421162	43421526	Eomesa_peak1814
chr16	43443457	43443781	Eomesa_peak1815
chr16	43717786	43718103	Eomesa_peak1816	SCAP;si:dkey-201i6.8;
chr16	44280380	44280663	Eomesa_peak1817	cmtm7;SIGLEC15 (2 of 2);siglec15l;	GCCAATTCACA
chr16	45155826	45156275	Eomesa_peak1818
chr16	45172651	45173252	Eomesa_peak1819		GCTAATCCACA
chr16	45312403	45312831	Eomesa_peak1820
chr16	45312851	45312975	Eomesa_peak1821
chr16	45738463	45738720	Eomesa_peak1822	dre-mir-92b.1;hfe2;
chr16	46201435	46201533	Eomesa_peak1823	SQLE (1 of 2);
chr16	46454036	46454340	Eomesa_peak1824
chr16	46524149	46524369	Eomesa_peak1825
chr16	46530163	46530382	Eomesa_peak1826
chr16	46603001	46603554	Eomesa_peak1827
chr16	47253616	47253957	Eomesa_peak1828
chr16	47692394	47692570	Eomesa_peak1829
chr16	48893319	48893447	Eomesa_peak1830	ntrk1;
chr16	48923721	48923956	Eomesa_peak1831	ntrk1;	TGTAATTCACA
chr16	49116385	49116553	Eomesa_peak1832		TGGAATACACA
chr16	49161320	49161521	Eomesa_peak1833
chr16	49390247	49390510	Eomesa_peak1834
chr16	50485248	50485970	Eomesa_peak1835
chr16	50486251	50486552	Eomesa_peak1836
chr16	50680965	50681577	Eomesa_peak1837	cthrc1b;	CACAATAAACA
chr16	50741169	50741479	Eomesa_peak1838		GCAAATCCACT
chr16	50753212	50753380	Eomesa_peak1839
chr16	50753428	50753493	Eomesa_peak1840
chr16	51232187	51232319	Eomesa_peak1841	5S_rRNA.1723;
chr16	51256237	51256639	Eomesa_peak1842
chr16	51658889	51659311	Eomesa_peak1843	ext1a;	TTAAATCCACA
chr16	51800078	51800345	Eomesa_peak1844	EXT1 (3 of 3);	TTAAATCCACA
chr16	52390327	52390579	Eomesa_peak1845
chr16	52542616	52542634	Eomesa_peak1846	CABZ01087111.1;
chr16	53658721	53658909	Eomesa_peak1847
chr16	53659724	53659913	Eomesa_peak1848
chr16	53660258	53660497	Eomesa_peak1849
chr16	53884312	53884531	Eomesa_peak1850
chr16	54751443	54751734	Eomesa_peak1851
chr16	55009869	55010268	Eomesa_peak1852
chr16	55141056	55141096	Eomesa_peak1853
chr16	55141123	55141337	Eomesa_peak1854		TCAATTACACA
chr16	56252146	56252475	Eomesa_peak1855	ubr5;	TCAAATACACA
chr16	56592780	56593000	Eomesa_peak1856
chr16	57246881	57247795	Eomesa_peak1857
chr16	57286304	57286438	Eomesa_peak1858
chr16	58391772	58392170	Eomesa_peak1859	nr0b2a;	ggcaatacaca
chr16	58393380	58393535	Eomesa_peak1860	nr0b2a;
chr16	58475150	58475165	Eomesa_peak1861	CU861891.2;TMEM222 (2 of 2);
chr16	58475208	58475539	Eomesa_peak1862	CU861891.2;TMEM222 (2 of 2);
chr16	58726350	58726576	Eomesa_peak1863		TGGATTACACA
chr17	202213	202496	Eomesa_peak1864
chr17	256041	256465	Eomesa_peak1865	PPP2R5C;
chr17	753437	753825	Eomesa_peak1866	arhgap11a;
chr17	1282047	1282209	Eomesa_peak1867	KIAA0284 (2 of 2);
chr17	1415951	1416299	Eomesa_peak1868	spint1a;
chr17	1428919	1428980	Eomesa_peak1869	spint1a;CABZ01062995.1;
chr17	1536929	1537313	Eomesa_peak1870	5S_rRNA.1346;	AGTAATAAACA
chr17	1663197	1663465	Eomesa_peak1871
chr17	1692058	1692285	Eomesa_peak1872
chr17	2467984	2468399	Eomesa_peak1873
chr17	3977053	3977791	Eomesa_peak1874
chr17	4155150	4155548	Eomesa_peak1875	KLHL10 (2 of 2);
chr17	4836310	4836455	Eomesa_peak1876	cdc5l;
chr17	4995701	4996123	Eomesa_peak1877	supt3h;	tttaatcaact
chr17	5292738	5293127	Eomesa_peak1878
chr17	5339444	5340063	Eomesa_peak1879	enpp4;	TGCAATCCACA
chr17	5340367	5340906	Eomesa_peak1880	enpp4;	CGCAATTCACA
chr17	5544377	5545038	Eomesa_peak1881
chr17	5914388	5914815	Eomesa_peak1882
chr17	5994571	5994916	Eomesa_peak1883	TRERF1;
chr17	6032505	6032987	Eomesa_peak1884	DUSP23 (1 of 2);
chr17	6054102	6054284	Eomesa_peak1885
chr17	6065617	6065636	Eomesa_peak1886
chr17	6956141	6956226	Eomesa_peak1887
chr17	7133331	7133810	Eomesa_peak1888
chr17	7420859	7421210	Eomesa_peak1889
chr17	8040899	8041268	Eomesa_peak1890		TAAAATCCACA
chr17	8152766	8153164	Eomesa_peak1891	lft2;
chr17	8154942	8155356	Eomesa_peak1892	CDC42BPA;lft2;	TCCAATCCACA
chr17	8158082	8158466	Eomesa_peak1893	CDC42BPA;lft2;	CCCAATAAACA
chr17	8572515	8572854	Eomesa_peak1894	ctbp2;	GGAAATACACA
chr17	9479191	9479392	Eomesa_peak1895
chr17	9569670	9569895	Eomesa_peak1896
chr17	9795012	9795200	Eomesa_peak1897	5S_rRNA.1876;egln3;
chr17	9797379	9797651	Eomesa_peak1898	5S_rRNA.1876;egln3;
chr17	9814421	9814626	Eomesa_peak1899		GCAAATACACA
chr17	10431684	10431961	Eomesa_peak1900		CAGAATACACT
chr17	10471126	10471381	Eomesa_peak1901
chr17	10577925	10578305	Eomesa_peak1902		aataatccaca
chr17	10800934	10801110	Eomesa_peak1903		GCAAATCCACA
chr17	10801124	10801210	Eomesa_peak1904
chr17	10831401	10831835	Eomesa_peak1905
chr17	11030136	11030573	Eomesa_peak1906	dact1;
chr17	11032748	11033081	Eomesa_peak1907		AGAAATCAACA
chr17	11189439	11190046	Eomesa_peak1908	IRF2BPL;
chr17	11601375	11602046	Eomesa_peak1909		TGAAATCCACT
chr17	11606307	11606328	Eomesa_peak1910
chr17	11739657	11740016	Eomesa_peak1911		TCAAATAAACA
chr17	11988314	11988589	Eomesa_peak1912		GTAAATAAACA
chr17	12017948	12018396	Eomesa_peak1913	sccpdha;	GTTAATAAACA
chr17	12337214	12337355	Eomesa_peak1914
chr17	12715393	12715618	Eomesa_peak1915
chr17	13420379	13420553	Eomesa_peak1916
chr17	13723690	13723805	Eomesa_peak1917
chr17	13740307	13740320	Eomesa_peak1918
chr17	13864991	13865208	Eomesa_peak1919	BX005443.1;	GGAAATCAACT
chr17	14516067	14516274	Eomesa_peak1920	PPP1R13B (2 of 2);
chr17	14516282	14516400	Eomesa_peak1921	PPP1R13B (2 of 2);
chr17	14994739	14994854	Eomesa_peak1922	GCH1;
chr17	15172029	15172096	Eomesa_peak1923	FAM184A (2 of 2);
chr17	15172226	15172343	Eomesa_peak1924	FAM184A (2 of 2);
chr17	15514990	15515271	Eomesa_peak1925	manea;
chr17	15798504	15798569	Eomesa_peak1926
chr17	15798621	15798888	Eomesa_peak1927
chr17	15909697	15909779	Eomesa_peak1928	MAP7 (2 of 2);
chr17	15929049	15929382	Eomesa_peak1929	znf395a;
chr17	15936344	15936693	Eomesa_peak1930	znf395a;
chr17	16406482	16406500	Eomesa_peak1931	foxn3;
chr17	16746619	16746831	Eomesa_peak1932
chr17	17293914	17294306	Eomesa_peak1933		GTTAATCCACA
chr17	17672663	17672916	Eomesa_peak1934
chr17	17672918	17673124	Eomesa_peak1935
chr17	17745828	17746121	Eomesa_peak1936
chr17	17781838	17782191	Eomesa_peak1937	hhipl1;ccdc85ca;
chr17	17782196	17782476	Eomesa_peak1938	hhipl1;ccdc85ca;
chr17	17979782	17980067	Eomesa_peak1939
chr17	18245609	18245902	Eomesa_peak1940
chr17	18260967	18261174	Eomesa_peak1941
chr17	18450418	18450696	Eomesa_peak1942		TAAATTACACA
chr17	18453211	18453565	Eomesa_peak1943
chr17	18579116	18579471	Eomesa_peak1944
chr17	18880069	18880398	Eomesa_peak1945		ctcagtcaaca
chr17	19166729	19166865	Eomesa_peak1946	gsc;
chr17	19179290	19179644	Eomesa_peak1947	gsc;
chr17	19237276	19237742	Eomesa_peak1948		CAGAATAAACA
chr17	19381982	19382345	Eomesa_peak1949		CCCATTACACA
chr17	20021690	20021891	Eomesa_peak1950
chr17	20021893	20021951	Eomesa_peak1951
chr17	20039840	20040063	Eomesa_peak1952	MGMT;ecd;gnrh3;
chr17	20047972	20048283	Eomesa_peak1953	MGMT;
chr17	20114875	20115393	Eomesa_peak1954	add3b;
chr17	20329175	20329562	Eomesa_peak1955	neurlb;	CTGAATCAACA
chr17	20524956	20525178	Eomesa_peak1956	5S_rRNA.1;ccdc6a;	TCAAATCCACT
chr17	21078394	21078684	Eomesa_peak1957
chr17	21107505	21107642	Eomesa_peak1958
chr17	21120026	21120419	Eomesa_peak1959	ENO4;
chr17	21562021	21562196	Eomesa_peak1960		GAAAGTCCACA
chr17	21964255	21964505	Eomesa_peak1961	mrps5;	GAAAATACACA
chr17	22348508	22349095	Eomesa_peak1962		ATCAATACACA
chr17	22360949	22361268	Eomesa_peak1963	EDARADD;
chr17	22365352	22365789	Eomesa_peak1964	EDARADD;
chr17	22395012	22395149	Eomesa_peak1965	EXO1;
chr17	22849632	22849980	Eomesa_peak1966	LTBP1;
chr17	23012270	23012588	Eomesa_peak1967
chr17	23140153	23140613	Eomesa_peak1968	FGFBP3;ppp1r3ca;	GACAATAAACT
chr17	23276103	23276552	Eomesa_peak1969	pcgf5a;
chr17	23344755	23344834	Eomesa_peak1970
chr17	23484245	23484724	Eomesa_peak1971
chr17	23484797	23484924	Eomesa_peak1972		gcgaatccaca
chr17	23876291	23876675	Eomesa_peak1973
chr17	24125163	24125410	Eomesa_peak1974
chr17	24456480	24456771	Eomesa_peak1975	COMMD9;thumpd2;MAP4K3 (2 of 2);
chr17	24456774	24456995	Eomesa_peak1976	COMMD9;thumpd2;MAP4K3 (2 of 2);
chr17	24610829	24611046	Eomesa_peak1977
chr17	25097489	25097926	Eomesa_peak1978		TCAAATACACA
chr17	25443425	25443694	Eomesa_peak1979		CTCATTACACA
chr17	25604100	25604333	Eomesa_peak1980		ATAAATACACA
chr17	25692806	25692989	Eomesa_peak1981	WAPAL (2 of 2);
chr17	25725889	25726349	Eomesa_peak1982
chr17	26115255	26115526	Eomesa_peak1983
chr17	26191364	26191664	Eomesa_peak1984
chr17	26446172	26446423	Eomesa_peak1985	TTC7B;mrp63;FAM149B1 (1 of 2);
chr17	26741075	26741480	Eomesa_peak1986		ATCAATTCACA
chr17	26790730	26790986	Eomesa_peak1987
chr17	26803235	26803623	Eomesa_peak1988	grhl3;
chr17	26806656	26807184	Eomesa_peak1989	grhl3;
chr17	26969433	26969932	Eomesa_peak1990
chr17	27107798	27107810	Eomesa_peak1991	id3;E2F2;
chr17	27127469	27128210	Eomesa_peak1992		CCAAATCCACA
chr17	27303723	27303956	Eomesa_peak1993
chr17	27509489	27509837	Eomesa_peak1994		TAGATTACACA
chr17	27547375	27547666	Eomesa_peak1995		TCAAATACACA
chr17	27549193	27550305	Eomesa_peak1996		ATGATTACACA
chr17	27619279	27619418	Eomesa_peak1997
chr17	27710387	27710735	Eomesa_peak1998		TAGATTACACA
[truncated: 4,380 more rows]
