# Supplementary material for: Global identification of Smad2 and Eomesodermin targets in zebrafish identifies a conserved transcriptional network in mesendoderm and a novel role for Eomesodermin in repression of ectodermal gene expression
Source: BMC Biol. 2014 Oct 3;12:81. doi: 10.1186/s12915-014-0081-5 (PMC4206766; doi:10.1186/s12915-014-0081-5)
Supplement: Additional file 11: Table S6. — Genomic coordinates of overlap of Eomesa and Smad2 ChIP-seq peaks, referred to as ‘common peaks’. [file 12915_2014_81_MOESM11_ESM.xlsx]

## Sheet: tableS6-temp.txt
Table S6: Genomic coordinates of overlap of Eomesa and Smad2 ChIP-seq peaks, referred to as "common peaks". Genes with
transcription start sites ±10kb of peak centres are indicated.
Chromosome	Peak Start	Peak Stop	Peak ID	Proximal gene	Foxh1 binding site
chr1	4176263	4176525	Common_peak1	spry2;
chr1	8358926	8359259	Common_peak2	zgc:171747;uncx4.1;si:ch211-57e21.4;	TAAAATACACA
chr1	18391806	18392023	Common_peak3	tmem192;polr1e;
chr1	18413823	18414247	Common_peak4	si:ch211-42i9.4;	GGAAATACACA
chr1	23730073	23730355	Common_peak5		CATAATACACA
chr1	28811190	28811479	Common_peak6	zic2b;pcca;
chr1	28948284	28948620	Common_peak7		CACAATCAACA
chr1	39795952	39796256	Common_peak8		CAGAATACACT
chr1	40218133	40218432	Common_peak9	irf2a;dctd;
chr1	40251203	40251432	Common_peak10	TMEM134;
chr1	42913629	42913936	Common_peak11		GCAAATCAACT
chr1	46186849	46187277	Common_peak12	si:ch211-214c7.4;	TGAAATCAACA
chr1	47673639	47674047	Common_peak13	morc3b;
chr1	47674196	47674594	Common_peak14	morc3b;
chr1	51041734	51041873	Common_peak15	papss1;pkd2;	CTGAATCAACA
chr1	55751754	55752203	Common_peak16	MRI1;	gccaatacaca
chr10	250561	251022	Common_peak17		ATGAATACACA
chr10	1984798	1985186	Common_peak18	oep;
chr10	1990107	1990346	Common_peak19	oep;	AGAAATAAACA
chr10	7011749	7012028	Common_peak20	osbp2;ewsr1a;
chr10	13708274	13708607	Common_peak21		CCCAATCAACA
chr10	15213150	15213362	Common_peak22		CAGAATAAACA
chr10	18393942	18394171	Common_peak23		CACATTCCACA
chr10	30825840	30826204	Common_peak24	si:rp71-56i13.9;	CTTATTACACA
chr10	46350220	46350622	Common_peak25		ctaaatccaca
chr10	46370034	46370249	Common_peak26	purb;h2afvl;
chr11	10579992	10580189	Common_peak27		CAGAATACACA
chr11	11704908	11705238	Common_peak28	zgc:110712;	cacaatacaca
chr11	14565539	14565634	Common_peak29	ptbp1b;
chr11	14565703	14565828	Common_peak30	ptbp1b;
chr11	17312941	17313181	Common_peak31	suclg2;5S_rRNA.1137;	CTCATTAAACA
chr11	17313214	17313314	Common_peak32	suclg2;5S_rRNA.1137;	TGCAGTACACA
chr11	19127870	19128170	Common_peak33	id1;
chr11	19161075	19161623	Common_peak34
chr11	19445090	19445233	Common_peak35
chr11	19445235	19445395	Common_peak36		TGCAATGCACA
chr11	24989221	24989529	Common_peak37	trib3;	CTGAATACACA
chr11	26164780	26165497	Common_peak38		TTAAATACACA
chr11	33234686	33234697	Common_peak39
chr11	40902812	40903199	Common_peak40		CCAAATCCACA
chr11	43723677	43724010	Common_peak41	hesx1;il17rd;	GAAAATAAACA
chr12	2198379	2198524	Common_peak42		GTCAATAAACA
chr12	9669395	9669765	Common_peak43
chr12	9675906	9676237	Common_peak44		TGGAGTCAACA
chr12	14834694	14835279	Common_peak45	foxh1;
chr12	33426262	33426605	Common_peak46	CR450698.1;	TGTAATCCACA
chr12	36592064	36592338	Common_peak47
chr12	49628897	49629206	Common_peak48	zgc:64114;	CTGAATACACA
chr12	49633088	49633477	Common_peak49	zgc:64114;
chr13	2846509	2846942	Common_peak50	PKDCC;	TTAAATCCACT
chr13	8728318	8728473	Common_peak51	TTC31;ALMS1;
chr13	8728493	8728531	Common_peak52	TTC31;ALMS1;
chr13	14797441	14797583	Common_peak53	cdc25;
chr13	14830670	14831037	Common_peak54	flh;	CTCAATACACA
chr13	14831736	14832177	Common_peak55	flh;	TTCAATACACA
chr13	18491357	18491852	Common_peak56		TTAAATACACA
chr13	28682976	28683739	Common_peak57		GCCAATACACA
chr13	28718447	28718763	Common_peak58	fgf8a;	GGCAATACACA
chr13	28752034	28752544	Common_peak59		ATGAATCAACA
chr13	30883807	30884065	Common_peak60	wu:fj13e08;PAOX;
chr13	31028500	31028942	Common_peak61	cxcl12a;	ACAAATACACA
chr13	32369567	32369980	Common_peak62	osr1;
chr13	32439277	32439447	Common_peak63
chr13	32439531	32439714	Common_peak64
chr13	33560126	33560417	Common_peak65		cccaatacaca
chr13	34593959	34594247	Common_peak66		CACAATACACA
chr13	35018230	35018625	Common_peak67
chr13	36315393	36315956	Common_peak68	mycl1a;	TCGAATAAACA
chr13	44047533	44047938	Common_peak69		gtcaatccaca
chr13	47385763	47386113	Common_peak70	mtrf1l;
chr13	49168886	49169325	Common_peak71		ACAAATACACA
chr13	54045508	54045875	Common_peak72	vox;
chr13	54046974	54047215	Common_peak73	vox;vent;
chr13	54056171	54056660	Common_peak74	vox;vent;	CGCAATAAACA
chr14	506728	507209	Common_peak75	ANKRD50;	CCCAATacaca
chr14	4236738	4236786	Common_peak76
chr14	5569169	5569485	Common_peak77		GTCAATACACA
chr14	10847309	10848110	Common_peak78	atrx;	agcattccaca
chr14	17110605	17110736	Common_peak79
chr14	32772911	32773078	Common_peak80
chr14	33549705	33550183	Common_peak81
chr14	34992712	34992915	Common_peak82	foxa;	CTGAATACACA
chr14	35055803	35056006	Common_peak83	FP016207.2;	CTGAATACACA
chr14	35541638	35541947	Common_peak84
chr14	35620364	35620380	Common_peak85	TMSB10;wnt8a;
chr14	37448524	37448899	Common_peak86	elovl6;pitx2;	CCCAATACACA
chr14	40140099	40140467	Common_peak87	dre-mir-145.1;dre-mir-143-2.2;	CAGATTACACA
chr14	40247189	40247557	Common_peak88	BX088707.1;dre-mir-143-2.1;	CAGATTACACA
chr14	40337614	40337836	Common_peak89	hnrnpa0;hnrnpa0l;
chr14	40678967	40679608	Common_peak90		AGCAATCCACT
chr15	310746	311322	Common_peak91		TGCAATAAACA
chr15	311335	311377	Common_peak92
chr15	16996171	16996176	Common_peak93
chr15	19454054	19454359	Common_peak94		TAGAATCAACA
chr15	19482655	19482925	Common_peak95	tnfaip1;timm50;
chr15	22550838	22550847	Common_peak96	ccdc153;
chr15	22550849	22551023	Common_peak97	ccdc153;
chr15	24533405	24533794	Common_peak98	BX324162.1;	CACAATAAACA
chr15	24903384	24903607	Common_peak99	MMP20;
chr15	26012517	26012713	Common_peak100
chr15	27058066	27058342	Common_peak101	lhx1a;	CACAATACACA
chr15	27988220	27988436	Common_peak102		AAAAATACACT
chr15	38289035	38289482	Common_peak103
chr15	40943527	40943980	Common_peak104
chr15	46180202	46180704	Common_peak105	chd;	CTGAATAAACA
chr16	9292280	9292919	Common_peak106	bmper;	TCCAGTCCACA
chr16	17220557	17221048	Common_peak107		ctgattccaca
chr16	17221285	17221771	Common_peak108
chr16	18383627	18384061	Common_peak109	ngfr;	GCTAATACACA
chr16	39464577	39464887	Common_peak110
chr16	39490974	39491599	Common_peak111
chr16	39505311	39505916	Common_peak112	cited3;	GGGAATCAACA
chr16	43421182	43421526	Common_peak113
chr16	43717786	43717991	Common_peak114	SCAP;si:dkey-201i6.8;
chr16	51256312	51256546	Common_peak115
chr16	55009869	55010268	Common_peak116
chr16	56252146	56252475	Common_peak117	ubr5;	TCAAATACACA
chr16	58391772	58392147	Common_peak118	nr0b2a;	ggcaatacaca
chr16	58393380	58393535	Common_peak119	nr0b2a;
chr17	8154963	8155356	Common_peak120	lft2;CDC42BPA;	TCCAATCCACA
chr17	8158082	8158448	Common_peak121	lft2;CDC42BPA;	CCCAATAAACA
chr17	14994739	14994854	Common_peak122	GCH1;
chr17	20329191	20329556	Common_peak123	neurlb;	CTGAATCAACA
chr17	23012331	23012588	Common_peak124
chr17	26803288	26803504	Common_peak125	grhl3;
chr17	27127565	27128210	Common_peak126		CCAAATCCACA
chr17	28189214	28189561	Common_peak127		GCCATTACACA
chr17	31206989	31207132	Common_peak128
chr17	42417706	42417959	Common_peak129
chr17	50165740	50166140	Common_peak130		GCGAATACACA
chr17	50533934	50534291	Common_peak131	CU694951.3;filip1;tmem30a;	gcaaataaaca
chr17	50578111	50578434	Common_peak132	CU929354.1;zgc:100951;CU929354.2;CU929354.3;	gcaaataaaca
chr18	14928833	14929038	Common_peak133		TACATTACACA
chr18	16550557	16550968	Common_peak134	SWAP70;	CTCAATCCACA
chr18	22054795	22055175	Common_peak135
chr18	26467911	26468118	Common_peak136
chr18	32129926	32130350	Common_peak137		CACAATCAACA
chr18	33387795	33387930	Common_peak138
chr18	43610353	43610513	Common_peak139	gyltl1b;
chr18	44764066	44764480	Common_peak140	foxa3;	GTGAATACACA
chr18	44764542	44764949	Common_peak141	foxa3;
chr18	45900736	45900983	Common_peak142
chr18	48187738	48188160	Common_peak143		ATCAGTACACA
chr18	49638671	49638816	Common_peak144	rap2b;
chr18	49638846	49639258	Common_peak145	rap2b;	CTCAATACACA
chr19	3732714	3733229	Common_peak146	stm;
chr19	12703079	12703425	Common_peak147	RNF19A;	TGCAATCCACA
chr19	14886298	14886575	Common_peak148
chr19	17840798	17840966	Common_peak149	klf2b;
chr19	17846084	17846193	Common_peak150	klf2b;
chr19	25039050	25039320	Common_peak151	zgc:101594;
chr19	25415946	25416135	Common_peak152
chr19	26700293	26700555	Common_peak153		TACAATACACT
chr19	27876441	27876895	Common_peak154	MGAT1;	AGGAATAAACA
chr19	30510209	30510636	Common_peak155	tpbgl;
chr19	30638519	30638892	Common_peak156	ntla;
chr19	30643265	30643413	Common_peak157	ntla;
chr19	31041086	31041640	Common_peak158	5S_rRNA.1734;MARCKSL1;
chr19	36541104	36541340	Common_peak159	WDYHV1;zgc:113424;si:rp71-45k5.2;
chr19	40061999	40062368	Common_peak160
chr19	43842607	43843051	Common_peak161	anp32e;	GAGAATACACT
chr19	44747132	44747310	Common_peak162
chr19	44806451	44806758	Common_peak163		TCAAATACACA
chr19	44809098	44809285	Common_peak164
chr2	755692	756031	Common_peak165
chr2	778453	778690	Common_peak166		CACATTCAACA
chr2	21411298	21411764	Common_peak167	RALA;
chr2	27237142	27237383	Common_peak168		CCAAATACACA
chr2	27625242	27625412	Common_peak169	si:ch73-176g19.2;
chr2	27629357	27629910	Common_peak170	si:ch73-176g19.2;ZSWIM5;	GGGAATACACA
chr2	27644685	27645024	Common_peak171	ZSWIM5;	TCCAATACACA
chr2	29798474	29798679	Common_peak172		TTCAATCAACA
chr2	30319460	30320010	Common_peak173	ctnnd2b;	CAGAATCAACA
chr2	31833609	31833866	Common_peak174	si:ch211-139k8.4;
chr2	48090839	48091182	Common_peak175	BX548047.2;	TAGAATACACA
chr2	48420780	48421082	Common_peak176	hes6;itm2cb;	TTAAATCCACA
chr2	54086993	54087268	Common_peak177	admp;
chr20	27776735	27776916	Common_peak178	si:dkey-1h6.6;VRTN;	TCCAATCAACA
chr20	30873352	30873697	Common_peak179
chr20	30879219	30879473	Common_peak180	nhsl1b;
chr20	30883564	30884046	Common_peak181	nhsl1b;	GCCAATACACA
chr20	33369443	33369798	Common_peak182		CTCAATTCACA
chr20	35102573	35102749	Common_peak183	si:ch211-89p3.3;lft1;	TGGAATAAACA
chr20	43755335	43755946	Common_peak184	bon;	CCGAATACACA
chr20	43759010	43759453	Common_peak185	bon;	CTAAATAAACA
chr20	44301676	44302119	Common_peak186	MIXL1;	CTAAATAAACA
chr20	44305201	44305792	Common_peak187	MIXL1;	CCGAATACACA
chr20	46434531	46435000	Common_peak188	bmp2b;	ATCAATCCACA
chr20	46437166	46437561	Common_peak189	bmp2b;	TAAAATACACT
chr20	50299635	50299824	Common_peak190		CTCAATACACA
chr20	53981828	53982121	Common_peak191	slc25a29;slc25a47a;
chr20	53987723	53987871	Common_peak192	slc25a29;slc25a47a;
chr21	2650864	2651122	Common_peak193	si:ch73-299h12.1;si:dkey-50i6.6;
chr21	5087287	5087529	Common_peak194		CTCAATCAACA
chr21	11901840	11902262	Common_peak195	pou5f1;
chr21	12295724	12295923	Common_peak196
chr21	19385758	19386186	Common_peak197	efna5a;
chr21	23595285	23595561	Common_peak198
chr21	32817448	32817639	Common_peak199	EBF1;	CACAATCAACA
chr22	2419025	2419497	Common_peak200	AMPD2;si:ch211-103a14.1;	TTAAATTCACA
chr22	2452175	2452481	Common_peak201	si:ch73-138e16.2;si:ch73-138e16.3;si:ch73-138e16.4;
chr22	2452501	2452889	Common_peak202	si:ch73-138e16.2;si:ch73-138e16.3;si:ch73-138e16.4;	TCAAATACACA
chr22	2470655	2470959	Common_peak203	si:ch73-138e16.5;si:ch73-138e16.4;
chr22	4269565	4269862	Common_peak204		CCAAATCAACA
chr22	10032788	10032824	Common_peak205	si:dkey-253d23.9;blf;BX539307.2;
chr22	10146083	10146744	Common_peak206	BX324216.1;
chr22	10350534	10350739	Common_peak207	CCDC71;
chr22	11994000	11994305	Common_peak208
chr22	16746711	16747255	Common_peak209		CACAATACACA
chr22	18772811	18773188	Common_peak210	cirbp;
chr22	18968553	18968997	Common_peak211	midn;
chr22	41363528	41363916	Common_peak212	PTK7;
chr23	3774921	3775159	Common_peak213	hmga1a;
chr23	3778379	3778570	Common_peak214	hmga1a;
chr23	6881941	6882334	Common_peak215	FP102169.1;	GTAAATCAACA
chr23	7440134	7440310	Common_peak216
chr23	10317054	10317300	Common_peak217
chr23	25382790	25383047	Common_peak218	si:dkey-188c14.4;
chr23	27215393	27215620	Common_peak219	rnd1l;
chr23	28061600	28061800	Common_peak220	acvr1b;	TTGAATACACA
chr23	28266627	28266852	Common_peak221	sp5l;
chr23	29719852	29719901	Common_peak222	kif1b;
chr23	29899706	29900267	Common_peak223		ATGAATACACA
chr23	30105873	30106255	Common_peak224	TMEM201;
chr23	31675271	31675470	Common_peak225	SNORD100.1;rps12;SNORD101.1;SH3BGRL3;	ACTAATAAACA
chr23	33759667	33760365	Common_peak226	5S_rRNA.211;	GGCAATAAACA
chr23	37791734	37792168	Common_peak227
chr23	37902571	37903011	Common_peak228	irx7;
chr23	39039028	39039335	Common_peak229	sall4;
chr23	39039466	39039706	Common_peak230	sall4;	TCTAATAAACA
chr23	39043872	39044104	Common_peak231	sall4;	TGCATTACACA
chr23	42920833	42921233	Common_peak232	cyp2aa8;	ttcaatacaca
chr24	6906573	6906892	Common_peak233
chr24	9090205	9090616	Common_peak234	tgif1;
chr24	9091321	9091502	Common_peak235	tgif1;
chr24	13178860	13179177	Common_peak236	si:ch211-171b20.3;rdh10a;	CACAATCCACA
chr24	15488772	15489075	Common_peak237
chr24	15489201	15489205	Common_peak238
chr24	20064317	20064740	Common_peak239	sulf1;	TCTAATCAACT
chr24	26973465	26973745	Common_peak240	dre-mir-727.1;	CCTATTACACA
chr24	28551796	28552215	Common_peak241
chr24	42311488	42311769	Common_peak242	smyhc3;	TGTAATAAACA
chr24	42469351	42469645	Common_peak243	CU633479.3;	TGTAATAAACA
chr24	43369041	43369444	Common_peak244
chr25	11094534	11095056	Common_peak245	BX572619.4;	TCGAATCAACA
chr25	11389314	11389838	Common_peak246	mesp2;	TCGAATCAACA
chr25	14826591	14826735	Common_peak247
chr25	18820487	18820783	Common_peak248	dusp6;
chr25	35186203	35186683	Common_peak249
chr25	35191957	35192471	Common_peak250		GACAATACACA
chr25	35713686	35713998	Common_peak251		CCGAATAAACA
chr25	36173211	36173250	Common_peak252	CU302436.7;zgc:154164;CABZ01086354.2;CU302436.2;zgc:171759;
chr3	10766034	10766464	Common_peak253		ACAAATACACA
chr3	12458101	12458149	Common_peak254	cyp2k6;
chr3	31702586	31702747	Common_peak255
chr3	32701798	32702115	Common_peak256	zgc:193504;dre-mir-150.1;	TGTAATCCACA
chr3	39256961	39257089	Common_peak257	nmt1a;	acgaatccaca
chr3	39257157	39257352	Common_peak258	nmt1a;
chr3	40428254	40428398	Common_peak259		TTGAATACACA
chr3	40564954	40565483	Common_peak260	fscn1;
chr3	41903754	41904150	Common_peak261	lfng;	ACAAATACACT
chr3	42935441	42935658	Common_peak262
chr3	45825893	45826367	Common_peak263	h3f3a;UNKL;
chr3	55502943	55503480	Common_peak264
chr3	58759150	58759665	Common_peak265	NOTUM;	CTCAATCCACA
chr3	61046380	61046664	Common_peak266		GCCAATACACA
chr4	10645915	10646199	Common_peak267	net1;	TCCAATACACA
chr4	11840010	11840216	Common_peak268	dera;helb;
chr4	11992356	11992579	Common_peak269	lemd3;wif1;	CCCAATCCACA
chr4	13041215	13041461	Common_peak270	prickle1b;
chr4	18625672	18626032	Common_peak271	pax4;snd1;	GTGAATACACA
chr4	21798600	21799022	Common_peak272		AGCAATCCACA
chr4	28465533	28465650	Common_peak273
chr5	17732084	17732498	Common_peak274	xbp1;	CAGAATCAACA
chr5	19702069	19702352	Common_peak275	ascc2;zdhhc8b;	AAGAATCAACA
chr5	20516701	20517105	Common_peak276
chr5	23840592	23840890	Common_peak277	MTMR8;
chr5	23846724	23847129	Common_peak278	shisa2;
chr5	23854009	23854248	Common_peak279	shisa2;
chr5	27864564	27864797	Common_peak280	gtf2h2;oclnb;	CAGAATACACA
chr5	29167078	29167261	Common_peak281	sfrp1a;
chr5	31754949	31755302	Common_peak282		CGCAATAAACA
chr5	36155279	36155542	Common_peak283		AGTAATACACA
chr5	38108618	38109097	Common_peak284	wnt11;si:ch73-223d24.4;	CTGAATACACA
chr5	38112143	38112813	Common_peak285	wnt11;si:ch73-223d24.4;	CGCAATAAACA
chr5	38213323	38213734	Common_peak286	nova1;	CCCAATTCACA
chr5	38685928	38686050	Common_peak287	tagln2;	CTGAATAAACA
chr5	41344028	41344527	Common_peak288	rasgef1ba;	TTCAATACACA
chr5	42681235	42681602	Common_peak289
chr5	46418850	46419055	Common_peak290	ctsl1a;	CAGATTCAACA
chr5	64538506	64538913	Common_peak291	ALKBH4;lrwd1;
chr5	64556318	64556639	Common_peak292		AGCAATTCACA
chr5	64682368	64682712	Common_peak293	si:dkey-261j4.5;si:dkey-261j4.4;	TGAAATAAACA
chr5	64697426	64697751	Common_peak294	si:dkey-261j4.3;si:dkey-261j4.4;	TGAAATAAACA
chr5	64711878	64712108	Common_peak295	drl;ap2b1;	TGAAATAAACA
chr5	70797961	70798318	Common_peak296	ephb4a;	GCCAATCCACA
chr5	71785073	71785337	Common_peak297	SFTPB;spaw;	TTCAATACACA
chr6	1131233	1131636	Common_peak298
chr6	7168328	7169006	Common_peak299	dzip1;	GCTAATACACA
chr6	7999535	7999919	Common_peak300
chr6	8144824	8145430	Common_peak301	cyp27c1;	TTCAATACACA
chr6	12030485	12030658	Common_peak302		TGGAGTACACA
chr6	18107661	18108003	Common_peak303		CTCATTCCACA
chr6	41493624	41493626	Common_peak304	SRGAP3;
chr6	43211692	43212052	Common_peak305		TGGAATACACA
chr6	47488985	47489296	Common_peak306	MAGI3;	CTGAATACACT
chr6	50379301	50380009	Common_peak307		atgaataaaca
chr6	52927249	52927626	Common_peak308
chr6	56053665	56054013	Common_peak309
chr7	9911813	9912127	Common_peak310
chr7	12788758	12788857	Common_peak311
chr7	19193490	19193847	Common_peak312	mta2;TAF6L;cth1;	TGGAATAAACA
chr7	20709612	20709915	Common_peak313	slc7a7;
chr7	23950826	23951110	Common_peak314	rbm4.3;TIFA;	CTGAATAAACA
chr7	23998374	23998559	Common_peak315	pygmb;
chr7	25236959	25237281	Common_peak316	snoU6-53.1;snoU6-53.3;snoU6-53.2;acin1b;
chr7	29907669	29907942	Common_peak317	5S_rRNA.1317;tmem9b;	GTGAATACACA
chr7	33962592	33962668	Common_peak318	si:ch73-314g15.3;THAP2;
chr7	35816606	35816978	Common_peak319	irx3a;	TGCAATACACA
chr7	35863192	35863451	Common_peak320		TTGAATCCACA
chr7	39012931	39013267	Common_peak321	nkd1;
chr7	42868547	42868844	Common_peak322
chr7	43054185	43054741	Common_peak323	adamts18;	CTGAATAAACA
chr7	43740733	43740967	Common_peak324	insig1;
chr7	44192501	44192765	Common_peak325	smarcd3b;	TACATTCCACA
chr7	44599714	44599939	Common_peak326
chr7	54540832	54541282	Common_peak327		GTAAATAAACA
chr7	61745709	61745981	Common_peak328	RELL1;
chr7	65343593	65343821	Common_peak329	sox32;
chr8	9452451	9453114	Common_peak330		TCGAATACACA
chr8	9927076	9927629	Common_peak331
chr8	18025188	18025423	Common_peak332
chr8	27793697	27794207	Common_peak333		TTCAATCAACA
chr8	27811818	27812123	Common_peak334	slc16a1;	CAGAATAAACA
chr8	31961713	31962158	Common_peak335	syn1;vgll4l;	ATCAATAAACA
chr8	33464898	33465188	Common_peak336	BX548021.2;
chr8	42699189	42699333	Common_peak337		ATAAATAAACA
chr8	47525610	47525817	Common_peak338		cccattccaca
chr8	49313054	49313226	Common_peak339	ybx1;
chr8	54009016	54009383	Common_peak340
chr8	54036509	54036878	Common_peak341	tbx16;	CTGAATACACA
chr8	54049983	54050394	Common_peak342		GCCAATACACA
chr8	54433592	54434088	Common_peak343
chr8	54940783	54941037	Common_peak344	fgf17;	TGCAATAAACA
chr8	54943909	54944370	Common_peak345	fgf17;	CAGAATCCACA
chr9	10884155	10884382	Common_peak346
chr9	10921447	10921708	Common_peak347	cxcr4b;dars;
chr9	17953654	17953938	Common_peak348	;zgc:101559;
chr9	20360933	20361133	Common_peak349	ndufv3;pknox1.1;	TCCATTACACA
chr9	20564516	20564717	Common_peak350	pknox1.1;	TCCATTACACA
chr9	31406578	31406946	Common_peak351	sytl5;asb11;	TAAAATACACA
chr9	32317592	32317813	Common_peak352	zic5;zic2a;	TCCATTACACT
chr9	35913449	35913662	Common_peak353	rp42-pen;cdc16;tfdp1a;	GTCAATACACA
chr9	46390000	46390155	Common_peak354
chr9	47630120	47630426	Common_peak355	si:dkey-79p17.4;
chr9	47640149	47640569	Common_peak356
chr9	50333269	50333633	Common_peak357		CTCATTCAACA
chr9	54922996	54923145	Common_peak358
Zv9_NA160	2951	3418	Common_peak359
Zv9_NA676	11038	11320	Common_peak360
Zv9_NA676	15201	15511	Common_peak361
Zv9_scaffold3512	60544	60940	Common_peak362
Zv9_scaffold3512	83222	83647	Common_peak363
Zv9_scaffold3550	61139	61350	Common_peak364
