# Supplementary material for: Global identification of Smad2 and Eomesodermin targets in zebrafish identifies a conserved transcriptional network in mesendoderm and a novel role for Eomesodermin in repression of ectodermal gene expression
Source: BMC Biol. 2014 Oct 3;12:81. doi: 10.1186/s12915-014-0081-5 (PMC4206766; doi:10.1186/s12915-014-0081-5)
Supplement: Additional file 13: Table S7. — Genes differentially expressed (P ≤0.05) between wild-type and MZeomesa sphere stage embryos in the RNA-seq experiment. [file 12915_2014_81_MOESM13_ESM.xlsx]

## Sheet: Sheet1
Table S7: Genes differentially expressed (P ≤ 0.05) between wild-type and
MZeomesa sphere stage embryos in the RNA-seq experiment.
Ensembl Gene ID	Gene name	P Value	Fold change
ENSDARG00000093931	fam101b	5.05e-08	240.027
ENSDARG00000086141	CU929396.1	6.65e-09	145.385
ENSDARG00000092967	si:dkey-93m18.4	0.000285	136.762
ENSDARG00000092159	si:dkey-10f21.16	6.57e-13	70.3413
ENSDARG00000092664	si:dkey-93m18.3	2.13e-11	68.2151
ENSDARG00000092806	MFAP4 (8 of 13)	0.0183	66.8034
ENSDARG00000056047	noxa1	8.19e-05	56.6436
ENSDARG00000055505	pdgfaa	5.56e-06	54.4783
ENSDARG00000076958	zgc:172260	0.0267	40.5882
ENSDARG00000041019	or111-11	0.0385	40.0478
ENSDARG00000086694	CABZ01102076.1	1.71e-05	39.2353
ENSDARG00000076321	si:dkey-211m23.2	3.32e-11	38.048
ENSDARG00000037845	col9a3	9.05e-09	37.753
ENSDARG00000077035	CU467982.1	0.0284	31.2792
ENSDARG00000025899	pnx	0.00241	30.5005
ENSDARG00000002701	rasl12	0.0224	26.3315
ENSDARG00000087798	pdyn	0.00824	24.9245
ENSDARG00000088839	BX248120.1	0.000483	23.151
ENSDARG00000088119	SLC27A2 (4 of 4)	0.00253	22.6943
ENSDARG00000041869	tnfrsf19	0.00894	21.58
ENSDARG00000001009	CLIC6	0.00036	21.0529
ENSDARG00000056324	zgc:123295	8.58e-05	20.2726
ENSDARG00000033635	npffr2.1	3.73e-05	20.0433
ENSDARG00000094489	si:dkey-58f10.6	0.000321	17.516
ENSDARG00000074983	zgc:172290	2.28e-07	17.4949
ENSDARG00000052387	POU2F3	9.64e-05	17.3831
ENSDARG00000078416	zeb2b	7.32e-09	16.7775
ENSDARG00000035538	-	0.00374	15.0523
ENSDARG00000068861	BX927369.1	0.00719	14.2613
ENSDARG00000091972	si:dkey-58f10.7	0.00193	13.8136
ENSDARG00000090996	PARM1	0.022	13.6993
ENSDARG00000077580	TSPEAR (2 of 2)	2.79e-06	13.6467
ENSDARG00000055183	etv1	0.00413	13.487
ENSDARG00000087345	CABZ01059415.2	6.28e-07	13.3372
ENSDARG00000058100	B3GNT3 (4 of 4)	1.46e-05	12.8943
ENSDARG00000071139	zgc:64065	4.38e-05	12.8316
ENSDARG00000006427	fabp2	0.038	12.772
ENSDARG00000010124	sp5l	2.69e-10	12.398
ENSDARG00000092947	cyt1	0.0182	12.3622
ENSDARG00000069563	zgc:153151	0.00759	12.3017
ENSDARG00000060269	WSCD1 (1 of 3)	0.0296	12.2948
ENSDARG00000014947	igfbp1a	2.12e-07	11.9609
ENSDARG00000070380	AL954173.3	0.0264	11.7265
ENSDARG00000091660	FGFBP1 (2 of 2)	0.00669	11.7208
ENSDARG00000094752	rpe65b	0.0254	11.4705
ENSDARG00000094508	si:dkey-21o19.8	0.000766	11.2508
ENSDARG00000014858	drd2l	0.000262	11.0114
ENSDARG00000087488	ADAMTS18	0.000962	10.9778
ENSDARG00000075253	pik3cb	2.77e-06	10.9499
ENSDARG00000019741	CCND3	1.71e-05	10.4281
ENSDARG00000087517	BTBD3 (1 of 2)	0.00181	10.3112
ENSDARG00000068242	cngb1a	0.000435	10.1948
ENSDARG00000035514	adam28	0.00797	10.088
ENSDARG00000091185	FP017295.1	0.0305	9.81719
ENSDARG00000068250	si:ch211-151h10.2	0.00664	9.56291
ENSDARG00000074542	BX000442.1	0.00526	9.26114
ENSDARG00000020164	efnb2a	0.000393	9.246
ENSDARG00000051914	slc14a2	6.51e-06	9.19717
ENSDARG00000095988	si:ch211-199m9.3	0.00283	9.17946
ENSDARG00000023261	scrt1a	0.00135	9.17329
ENSDARG00000026001	tmem8c	0.0346	9.14878
ENSDARG00000026149	slc46a1	3.65e-07	9.14606
ENSDARG00000061094	LTB4R2	0.000876	9.12282
ENSDARG00000011235	otx2	2.06e-05	9.11233
ENSDARG00000033537	P4HA1 (3 of 3)	0.000767	9.02289
ENSDARG00000056058	RYR2 (1 of 2)	2.34e-05	9.02227
ENSDARG00000002336	dlc	0.0284	8.8529
ENSDARG00000075258	zgc:112970	0.00532	8.83874
ENSDARG00000093366	ACER3	0.0145	8.8109
ENSDARG00000070581	A2LD1 (1 of 3)	0.00473	8.74398
ENSDARG00000045141	aqp8a.1	2.57e-05	8.68671
ENSDARG00000011166	cahz	0.0185	8.66596
ENSDARG00000052609	si:ch211-274f20.4	0.0023	8.65744
ENSDARG00000013526	SVEP1	7.99e-05	8.60861
ENSDARG00000079171	ryr2a	0.000196	8.59954
ENSDARG00000092823	si:dkeyp-67a8.4	0.0352	8.42263
ENSDARG00000022807	zgc:101640	0.000464	8.40664
ENSDARG00000044155	mafl	0.00102	8.2486
ENSDARG00000019392	stat5.1	0.00365	8.17886
ENSDARG00000010472	atp1a2a	0.000809	8.11033
ENSDARG00000087316	si:ch211-258f1.3	0.0354	8.05486
ENSDARG00000037337	cnrip1b	0.00355	7.9594
ENSDARG00000089543	CU984579.1	0.0259	7.87244
ENSDARG00000037341	ghrhra	0.00151	7.81947
ENSDARG00000094428	si:dkey-31f5.8	0.00142	7.80236
ENSDARG00000071196	sdprb	0.00139	7.62723
ENSDARG00000052954	RAB25 (1 of 2)	0.00114	7.61187
ENSDARG00000052893	rx3	0.000115	7.55091
ENSDARG00000087498	FP015850.1	0.0182	7.51577
ENSDARG00000086746	-	0.0468	7.50109
ENSDARG00000028346	tesca	1.15e-06	7.47918
ENSDARG00000021442	cdh11	9.42e-05	7.39187
ENSDARG00000054911	tmsb	0.00044	7.36839
ENSDARG00000076719	ANKRD34A	0.00652	7.34942
ENSDARG00000075343	csf1a	0.00657	7.32917
ENSDARG00000076510	fgf22	0.0409	7.24542
ENSDARG00000091226	AL929092.5	0.00149	7.19213
ENSDARG00000079333	cd40lg	0.00265	7.1762
ENSDARG00000014465	arhgef25b	0.0245	7.1605
ENSDARG00000095136	si:ch211-130m23.2	0.00224	7.14934
ENSDARG00000094565	BX511066.4	0.0495	7.05776
ENSDARG00000055305	ret1	0.0308	7.00906
ENSDARG00000027564	PAK6 (2 of 2)	0.00841	6.91155
ENSDARG00000031565	ftr67	1.75e-08	6.78416
ENSDARG00000055370	zgc:163121	0.047	6.77485
ENSDARG00000036832	cyt1l	0.00624	6.75628
ENSDARG00000056438	her9	0.0118	6.6935
ENSDARG00000077219	PLXDC2 (2 of 2)	8.02e-05	6.6852
ENSDARG00000096368	NEU3 (2 of 5)	0.0323	6.65824
ENSDARG00000093910	FP015791.1	0.00995	6.5653
ENSDARG00000090521	HIST1H4K (2 of 2)	0.0173	6.50509
ENSDARG00000025465	spon2a	0.000316	6.40945
ENSDARG00000012130	TGM1 (1 of 6)	0.0439	6.31753
ENSDARG00000067851	lcn15	0.000752	6.27907
ENSDARG00000015355	fosl1	0.0163	6.2287
ENSDARG00000073905	VWA5A (1 of 4)	2.3e-05	6.20409
ENSDARG00000075622	BX323793.1	0.0212	6.16051
ENSDARG00000087868	cyp2aa2	0.00683	6.15944
ENSDARG00000030449	crabp2b	1.74e-08	6.1588
ENSDARG00000059280	hoxd3a	0.0446	6.10449
ENSDARG00000092295	si:dkey-218i12.3	0.0491	6.0878
ENSDARG00000056666	sp8b	0.00307	6.07523
ENSDARG00000075776	crfb15	0.0417	6.07427
ENSDARG00000090700	BX000985.1	0.00576	6.03252
ENSDARG00000087863	CD44 (1 of 2)	0.000159	5.97733
ENSDARG00000008540	sox21b	0.00942	5.95413
ENSDARG00000078683	RNF14 (4 of 5)	0.000413	5.94534
ENSDARG00000092712	si:dkeyp-87e3.3	0.00154	5.85196
ENSDARG00000073912	si:ch211-202h22.7	0.00426	5.82763
ENSDARG00000078006	WSCD1 (3 of 3)	0.0344	5.78004
ENSDARG00000093068	C3 (8 of 9)	0.000918	5.7744
ENSDARG00000091287	BX005375.3	0.00493	5.77131
ENSDARG00000075757	BX510940.2	0.0013	5.76903
ENSDARG00000086261	AL935181.3	0.0106	5.75514
ENSDARG00000090081	AL929092.4	0.00552	5.74203
ENSDARG00000094998	si:ch73-374a13.1	0.00681	5.65004
ENSDARG00000042984	BX539313.2	0.0242	5.60456
ENSDARG00000009961	rundc3b	4.3e-06	5.59757
ENSDARG00000037429	tll1	2.2e-05	5.59318
ENSDARG00000074397	BNC1	0.00714	5.57252
ENSDARG00000071224	si:ch211-133n4.4	6.96e-08	5.56681
ENSDARG00000035519	histh1l	5.01e-08	5.54578
ENSDARG00000045627	cyp3a65	0.0057	5.53725
ENSDARG00000038568	CT955963.1	0.000439	5.53702
ENSDARG00000091532	CU459056.2	0.00123	5.52858
ENSDARG00000070507	TRPC4 (2 of 2)	0.00309	5.45292
ENSDARG00000019995	bmp4	0.00465	5.41582
ENSDARG00000039569	emx1	0.00029	5.38789
ENSDARG00000037790	pvalb8	0.0352	5.36363
ENSDARG00000056029	cyp26c1	0.00415	5.34993
ENSDARG00000017860	rgs5b	0.0272	5.33641
ENSDARG00000011582	sox5	0.00672	5.33405
ENSDARG00000053387	si:ch211-276k2.2	0.0469	5.33098
ENSDARG00000087350	CABZ01068244.1	0.0256	5.32518
ENSDARG00000022503	pkd2l1	0.0252	5.2862
ENSDARG00000033367	rrm2b	1.25e-06	5.18157
ENSDARG00000069046	CABZ01118678.1	0.00302	5.18028
ENSDARG00000040431	cyp2k8	0.00724	5.14432
ENSDARG00000096161	si:dkeyp-89h8.1	0.0306	5.12823
ENSDARG00000023181	pcp4l1	0.00399	5.12737
ENSDARG00000007097	her13	0.00132	5.11566
ENSDARG00000040465	IRF2 (2 of 2)	0.0292	5.10019
ENSDARG00000071217	HS6ST3 (2 of 2)	0.00934	5.08822
ENSDARG00000059679	zgc:158343	0.00119	5.0879
ENSDARG00000063665	mat2al	0.00485	5.0781
ENSDARG00000059601	map1aa	0.00377	5.06914
ENSDARG00000044804	prodha	0.00154	5.03608
ENSDARG00000058454	dynll1	9.36e-12	5.03555
ENSDARG00000095618	si:ch211-76m11.7	0.00792	5.02697
ENSDARG00000019686	FGL2 (1 of 2)	0.0129	5.02286
ENSDARG00000074908	col6a1	0.00344	4.99315
ENSDARG00000035127	rxrab	0.00832	4.97808
ENSDARG00000004748	zgc:100868	0.00129	4.97246
ENSDARG00000058736	gabra6b	0.0086	4.97067
ENSDARG00000087959	CABZ01003343.1	2.13e-06	4.95783
ENSDARG00000023952	FAM167A	0.0331	4.93288
ENSDARG00000092691	si:dkey-222e15.3	0.022	4.92345
ENSDARG00000095059	si:ch211-106h4.5	0.0206	4.91026
ENSDARG00000090871	AL840631.4	0.00133	4.88887
ENSDARG00000075819	ARHGEF2 (1 of 2)	0.00189	4.8676
ENSDARG00000095858	si:ch73-374e19.1	0.0173	4.86264
ENSDARG00000069282	bbc3	0.00378	4.83783
ENSDARG00000036834	-	2.01e-05	4.83723
ENSDARG00000095522	si:dkey-71b5.3	0.0413	4.80994
ENSDARG00000070321	CLRN2	0.0336	4.80771
ENSDARG00000078941	zgc:112234	1.5e-05	4.79254
ENSDARG00000086257	FP102463.1	0.014	4.77407
ENSDARG00000026294	erbb2	0.00999	4.77394
ENSDARG00000077942	NINJ1	0.025	4.77341
ENSDARG00000031649	sst3	0.00972	4.75044
ENSDARG00000012729	HCLS1	0.00118	4.73843
ENSDARG00000022309	dspa	8.33e-05	4.70133
ENSDARG00000092760	BX469910.1	0.000142	4.69352
ENSDARG00000042684	serpinc1	0.00935	4.68273
ENSDARG00000007430	PRDM12 (1 of 2)	9.33e-05	4.66844
ENSDARG00000021143	rtn1b	0.0134	4.6664
ENSDARG00000015964	zgc:153311	0.0112	4.66365
ENSDARG00000007490	adrb1	0.0397	4.64913
ENSDARG00000090781	SNTA1	0.015	4.647
ENSDARG00000088371	junbb	0.00347	4.64066
ENSDARG00000078334	zgc:174938	0.0297	4.6004
ENSDARG00000089874	pcdh2ab8	0.0104	4.59782
ENSDARG00000089437	HIST1H4D	0.00618	4.58821
ENSDARG00000068114	F11R (2 of 2)	0.0306	4.57141
ENSDARG00000075017	polr2m	0.00913	4.56951
ENSDARG00000095658	BX572103.5	0.0141	4.55152
ENSDARG00000039522	zgc:112335	0.0116	4.54324
ENSDARG00000078217	CBLC	0.0482	4.54015
ENSDARG00000070406	BX511021.1	0.0178	4.52397
ENSDARG00000039434	oprm1	0.00478	4.51664
ENSDARG00000056226	creb3l3	0.0273	4.50923
ENSDARG00000015247	f8	0.00916	4.50139
ENSDARG00000021959	DMBX1	0.000135	4.50005
ENSDARG00000042418	WBSCR17	0.0076	4.49434
ENSDARG00000076554	cdkn1a	0.000451	4.47591
ENSDARG00000077141	CNTN6	0.00266	4.46729
ENSDARG00000087188	nfil3-6	0.000283	4.46423
ENSDARG00000096359	eppk1	1.2e-06	4.45711
ENSDARG00000012247	DEF6 (2 of 2)	0.000546	4.42817
ENSDARG00000079805	tagln3a	0.0496	4.41343
ENSDARG00000060434	MAP1B	0.00111	4.41068
ENSDARG00000074337	CBFA2T2	0.000111	4.39167
ENSDARG00000024286	spry1	0.00252	4.38893
ENSDARG00000091359	CAMSAP3 (2 of 2)	0.000679	4.3854
ENSDARG00000011245	esrp1	6.36e-06	4.38237
ENSDARG00000078665	CELF5 (2 of 3)	0.0445	4.36578
ENSDARG00000079790	PPAP2A (1 of 2)	0.00814	4.35053
ENSDARG00000089309	FP102311.1	0.0279	4.32791
ENSDARG00000094173	si:dkey-49o11.1	0.0349	4.32602
ENSDARG00000043323	lnx1	0.00642	4.32009
ENSDARG00000001879	-	0.000321	4.30762
ENSDARG00000091584	si:ch73-217n20.1	0.0451	4.27351
ENSDARG00000022048	tlr4bb	0.0208	4.25208
ENSDARG00000056875	rgs2	0.0453	4.25197
ENSDARG00000041627	sncb	0.00804	4.23367
ENSDARG00000075220	FP236812.2	0.00178	4.22596
ENSDARG00000058548	popdc1	0.0224	4.2228
ENSDARG00000087236	HIST1H4C (1 of 2)	0.0342	4.21847
ENSDARG00000036121	pcdh10b	0.0069	4.20259
ENSDARG00000057936	lhx5	0.000207	4.19619
ENSDARG00000035797	si:dkey-17m8.2	0.00643	4.18904
ENSDARG00000057773	si:dkey-27i16.3	0.00678	4.18762
ENSDARG00000073732	MYH14	0.00192	4.17875
ENSDARG00000039066	klhl31	0.0219	4.16172
ENSDARG00000074466	gdpd3	0.00814	4.15817
ENSDARG00000074226	zgc:158398	0.00125	4.1456
ENSDARG00000015449	fut8	0.0188	4.13974
ENSDARG00000028664	ahsa1	0.0338	4.13776
ENSDARG00000095543	si:dkey-27i16.2	0.000834	4.13231
ENSDARG00000091750	-	0.0368	4.12999
ENSDARG00000044373	atg4c	0.00459	4.10844
ENSDARG00000087434	FP236789.2	0.0119	4.10639
ENSDARG00000074363	TTC9	0.0483	4.10252
ENSDARG00000094120	BX548047.2	0.0325	4.10206
ENSDARG00000056012	eve1	0.0498	4.09022
ENSDARG00000052139	notch3	8.73e-06	4.06704
ENSDARG00000087537	AL954676.1	0.00057	4.05112
ENSDARG00000088420	zgc:165555	0.0169	4.04646
ENSDARG00000069431	slc26a4	0.044	4.04492
ENSDARG00000014323	zgc:91849	0.00552	4.0326
ENSDARG00000079151	C7H12orf51 (1 of 3)	0.00825	4.01074
ENSDARG00000061391	grhl1	0.0457	4.00533
ENSDARG00000008384	hdac6	0.0491	3.9969
ENSDARG00000052215	btr02	0.00659	3.99296
ENSDARG00000095189	si:ch211-127n13.2	0.0151	3.98912
ENSDARG00000095408	si:dkey-30k22.10	0.0264	3.97064
ENSDARG00000088489	BX908745.1	0.0427	3.9653
ENSDARG00000074136	HERC5 (3 of 4)	0.0151	3.96387
ENSDARG00000031336	si:ch211-284e13.2	0.00911	3.95613
ENSDARG00000094574	si:dkeyp-33c10.7	0.0269	3.95073
ENSDARG00000073974	glt25d1	0.0235	3.94901
ENSDARG00000015955	cldnc	0.000405	3.89839
ENSDARG00000023316	sim1a	0.0185	3.89526
ENSDARG00000086709	zgc:173552	0.00804	3.88405
ENSDARG00000058538	alcamb	1.22e-05	3.866
ENSDARG00000091626	BX649278.1	0.0285	3.86554
ENSDARG00000054050	VSIG8 (2 of 2)	0.0263	3.86337
ENSDARG00000076853	AREGB	0.0285	3.85743
ENSDARG00000052705	pkp1	0.0176	3.85454
ENSDARG00000095613	si:ch211-212o2.6	0.0489	3.85446
ENSDARG00000034403	si:ch211-251f6.3	0.0443	3.85233
ENSDARG00000035521	sfrp1a	6e-05	3.84419
ENSDARG00000052494	pcdh18b	0.00707	3.84294
ENSDARG00000091548	BX569781.2	0.00814	3.83948
ENSDARG00000058200	PLCXD2	0.0155	3.83424
ENSDARG00000091270	CR407598.1	0.00333	3.834
ENSDARG00000075482	zgc:114046	0.0031	3.8272
ENSDARG00000077277	CR450805.1	0.0446	3.8179
ENSDARG00000038559	H1F0	0.0113	3.81727
ENSDARG00000079372	si:ch211-264f5.6	0.0155	3.8
ENSDARG00000031489	OGN (2 of 2)	0.0141	3.76832
ENSDARG00000068637	CR388129.1	0.00536	3.75757
ENSDARG00000051726	zgc:171759	0.0273	3.75736
ENSDARG00000093398	si:dkey-103a3.4	0.0391	3.74571
ENSDARG00000016725	GADD45G (2 of 3)	0.0397	3.74415
ENSDARG00000087791	BX276122.1	0.000153	3.74187
ENSDARG00000005368	mcamb	0.0132	3.73412
ENSDARG00000054319	oxct1b	0.0302	3.73387
ENSDARG00000052468	GSK3B (2 of 2)	0.0274	3.72965
ENSDARG00000055728	ST8SIA1 (1 of 2)	0.00268	3.72391
ENSDARG00000045014	tuba2	0.0155	3.70114
ENSDARG00000092782	si:dkey-71b5.9	0.0146	3.69435
ENSDARG00000071052	si:dkey-150i13.2	0.00296	3.66949
ENSDARG00000086197	CABZ01071909.1	0.0124	3.66639
ENSDARG00000092390	si:dkey-6f10.4	0.00608	3.66375
ENSDARG00000046148	tnfaip8l2b	0.00507	3.64859
ENSDARG00000089361	wu:fb59d01	0.00976	3.6394
ENSDARG00000091205	FP236812.4	0.00862	3.6364
ENSDARG00000028306	prph	0.00724	3.63476
ENSDARG00000059993	trpm4	0.0289	3.62771
ENSDARG00000069630	tat	0.0234	3.62394
ENSDARG00000073955	PNPLA2	0.0255	3.61075
ENSDARG00000055100	cxcl12b	0.00567	3.6042
ENSDARG00000013144	atp1b1a	0.00595	3.59557
ENSDARG00000039123	trim9	0.0166	3.59544
ENSDARG00000033466	tagln2	0.00219	3.59076
ENSDARG00000092825	EFCAB10	0.0127	3.58745
ENSDARG00000021909	VSTM2A (2 of 2)	0.0428	3.58643
ENSDARG00000039547	zgc:171759	0.00783	3.57817
ENSDARG00000089307	pmaip1	0.0204	3.57551
ENSDARG00000060675	NID1 (2 of 2)	0.00679	3.56499
ENSDARG00000077519	si:dkeyp-13d11.2	0.021	3.54917
ENSDARG00000091265	HIST1H2BA (5 of 5)	0.0197	3.52514
ENSDARG00000078741	FRMD1	0.00879	3.52089
ENSDARG00000078724	wu:fe11b02	0.0192	3.51911
ENSDARG00000094805	si:ch211-208g1.1	0.0221	3.5164
ENSDARG00000043685	obfc2ab	0.00058	3.51448
ENSDARG00000090689	si:busm1-118j2.5	0.0401	3.51319
ENSDARG00000034076	lrp11	0.0121	3.50864
ENSDARG00000040777	inhbb	0.00918	3.50749
ENSDARG00000039926	lhfpl2b	0.038	3.49221
ENSDARG00000063538	-	0.0138	3.48669
ENSDARG00000079613	sall3	0.000466	3.47762
ENSDARG00000036304	DNAAF3 (2 of 2)	0.0135	3.47653
ENSDARG00000075444	CGREF1	0.0273	3.47591
ENSDARG00000086374	isg15	0.00159	3.47441
ENSDARG00000020000	sh3bp4a	0.000647	3.46383
ENSDARG00000093195	CR762436.5	0.00883	3.46182
ENSDARG00000032005	ccdc65	0.0247	3.44547
ENSDARG00000087317	CABZ01001819.1	0.0392	3.42423
ENSDARG00000022987	szl	0.00319	3.42127
ENSDARG00000061223	ogfrl1	0.0487	3.41667
ENSDARG00000071658	ywhag2	0.0324	3.41203
ENSDARG00000055723	hsp70l	0.0183	3.40907
ENSDARG00000089331	CABZ01117575.1	0.0288	3.3913
ENSDARG00000025615	prr15la	0.0308	3.38738
ENSDARG00000034203	zgc:171759	0.0484	3.37692
ENSDARG00000058371	krt5	0.00274	3.35941
ENSDARG00000056704	RAMP1	0.0303	3.34399
ENSDARG00000086751	zgc:112234	0.0106	3.34353
ENSDARG00000093060	si:dkey-94a14.1	0.0464	3.33103
ENSDARG00000028389	rab44	0.00257	3.32656
ENSDARG00000088028	zgc:112234	0.0228	3.32349
ENSDARG00000089827	BX465848.2	0.00216	3.30092
ENSDARG00000070538	hey1	7.42e-06	3.29825
ENSDARG00000094100	si:dkeyp-73d8.4	0.0391	3.28486
ENSDARG00000079749	ZNF341	0.0294	3.28358
ENSDARG00000042811	fgf1b	0.0397	3.28212
ENSDARG00000040274	SCAMP5 (2 of 2)	0.038	3.28099
ENSDARG00000022727	EPHA2 (1 of 2)	0.000251	3.27263
ENSDARG00000091525	zgc:173552	0.00486	3.26701
ENSDARG00000089082	CU041398.1	0.00537	3.26454
ENSDARG00000073824	RASGRF1	0.0238	3.25875
ENSDARG00000015822	sesn3	0.00201	3.25654
ENSDARG00000070280	HIST1H2AA (13 of 18)	0.0262	3.24602
ENSDARG00000096273	si:dkey-3n22.9	0.0486	3.2441
ENSDARG00000079877	BX510935.2	0.0483	3.24392
ENSDARG00000073753	tacc1	0.00572	3.23277
ENSDARG00000095822	si:dkey-176g4.5	0.0379	3.21964
ENSDARG00000077563	GJC1	0.0417	3.21625
ENSDARG00000095717	CU467646.5	0.0496	3.21331
ENSDARG00000075748	NCKAP1L	0.0156	3.19765
ENSDARG00000042151	skia	0.0115	3.19257
ENSDARG00000093921	si:dkey-7b17.1	0.0219	3.1821
ENSDARG00000056594	irx1b	0.017	3.18029
ENSDARG00000078801	MSANTD1	0.00282	3.15784
ENSDARG00000071497	zic3	1.59e-05	3.15069
ENSDARG00000043581	gadd45aa	0.00441	3.14978
ENSDARG00000096206	si:ch211-207e19.15	0.000183	3.14696
ENSDARG00000075034	raver2	0.00438	3.13132
ENSDARG00000025372	admp	0.00104	3.12776
ENSDARG00000090589	BX649421.2	0.0453	3.12018
ENSDARG00000015495	klf3	0.00535	3.11651
ENSDARG00000091458	KCNA2 (2 of 2)	0.0344	3.11225
ENSDARG00000063347	TRPM4 (2 of 3)	0.000675	3.1079
ENSDARG00000037804	phlda3	0.00519	3.10362
ENSDARG00000086591	HIST1H2AA (18 of 18)	0.0329	3.09524
ENSDARG00000022832	bnip4	0.0165	3.09477
ENSDARG00000004105	tie1	0.0155	3.08566
ENSDARG00000058675	phospho2	0.0431	3.08156
ENSDARG00000086215	GPR156	0.0201	3.07772
ENSDARG00000011390	NPR2	0.0309	3.07369
ENSDARG00000091600	CR352229.3	0.0051	3.07117
ENSDARG00000053544	HSPA4L	0.0226	3.07007
ENSDARG00000078294	zgc:173552	0.00856	3.06962
ENSDARG00000035694	stm	0.0235	3.05218
ENSDARG00000031782	aim1a	0.0303	3.04751
ENSDARG00000042627	nhsl1b	0.000425	3.04592
ENSDARG00000069941	TDP2 (2 of 2)	0.0286	3.03764
ENSDARG00000071223	si:ch211-133n4.8	0.0309	3.02327
ENSDARG00000051735	CR354435.4	0.0216	3.01835
ENSDARG00000075366	zgc:165555	0.0484	3.01804
ENSDARG00000094364	zgc:174642	0.00186	3.01129
ENSDARG00000086721	CABZ01067072.1	0.0204	3.00564
ENSDARG00000041776	ndst3	0.0476	3.00018
ENSDARG00000095881	si:dkeyp-52c3.1	0.0242	2.99831
ENSDARG00000055647	ftr82	1.18e-07	2.99661
ENSDARG00000074937	HIST1H2AA (8 of 18)	0.0449	2.9958
ENSDARG00000063276	msh3	0.00144	2.99368
ENSDARG00000095640	si:ch1073-15f19.2	0.0105	2.98899
ENSDARG00000019274	rasd1	0.0448	2.98665
ENSDARG00000087152	SOWAHD	0.0259	2.97028
ENSDARG00000086296	si:ch211-209p16.1	1.02e-06	2.96936
ENSDARG00000090661	si:ch211-145h19.5	0.0325	2.95218
ENSDARG00000012341	capn9	0.0124	2.94979
ENSDARG00000033824	CT573318.1	0.0228	2.94786
ENSDARG00000079472	F2RL2 (1 of 2)	0.0439	2.94547
ENSDARG00000088527	TTC39A (1 of 2)	0.0436	2.94333
ENSDARG00000032564	ass1	0.0254	2.93764
ENSDARG00000033993	SLC19A1	0.012	2.92712
ENSDARG00000068432	wu:fb17g07	0.000251	2.91693
ENSDARG00000052279	OSGIN1	0.00012	2.91658
ENSDARG00000074094	tgm2b	0.0108	2.91594
ENSDARG00000077625	CLIC5 (3 of 3)	0.0486	2.91582
ENSDARG00000035415	ptger4b	0.00648	2.91572
ENSDARG00000014673	fzd9b	0.016	2.91394
ENSDARG00000070843	ARID3A	0.0161	2.90357
ENSDARG00000030154	pak7	0.0415	2.90235
ENSDARG00000071727	si:dkey-37o8.1	0.00219	2.89823
ENSDARG00000039899	zbtb7a	0.0359	2.89766
ENSDARG00000079946	SQLE (2 of 2)	0.0196	2.88618
ENSDARG00000062667	MPP3 (2 of 2)	0.0475	2.88526
ENSDARG00000089871	-	0.025	2.88338
ENSDARG00000075538	zgc:163061	0.025	2.86873
ENSDARG00000078518	kazald2	0.000795	2.86459
ENSDARG00000007921	relt	0.0459	2.85486
ENSDARG00000070265	HIST1H2AA (7 of 18)	0.0332	2.8465
ENSDARG00000087235	HIST1H2AA (12 of 18)	0.0366	2.84526
ENSDARG00000093071	HIST1H2AA (15 of 18)	0.0232	2.83683
ENSDARG00000074126	TTC39A (2 of 2)	0.0137	2.83559
ENSDARG00000058479	zgc:110425	0.0303	2.83125
ENSDARG00000034262	pld2	0.038	2.82543
ENSDARG00000061566	SLC7A3 (1 of 2)	0.0117	2.82064
ENSDARG00000036107	txnipa	1.04e-05	2.79818
ENSDARG00000054031	MXD4	0.05	2.79607
ENSDARG00000077456	zgc:110216	0.000665	2.79096
ENSDARG00000062723	ZFYVE9 (3 of 3)	0.0286	2.78638
ENSDARG00000042980	cyp2p7	0.0283	2.78545
ENSDARG00000093986	si:dkey-179k24.2	0.0476	2.77914
ENSDARG00000013056	itpk1	0.0133	2.77568
ENSDARG00000091489	CNBD1	0.0255	2.76772
ENSDARG00000003682	C7H12orf51 (2 of 3)	0.0182	2.76673
ENSDARG00000019564	asap2b	0.0277	2.75284
ENSDARG00000040295	apoeb	6.17e-07	2.74851
ENSDARG00000087514	zgc:171886	0.00811	2.74242
ENSDARG00000008931	renbp	0.0364	2.7306
ENSDARG00000004017	spag1	0.0252	2.72801
ENSDARG00000094902	si:ch211-245n8.2	0.00468	2.72777
ENSDARG00000057881	si:dkey-33c12.3	0.0392	2.7245
ENSDARG00000077298	gas1a	0.00148	2.72108
ENSDARG00000077587	hist2h3ca1	0.0164	2.71993
ENSDARG00000055026	ptch2	0.00473	2.71863
ENSDARG00000040362	ehd2	0.0294	2.70184
ENSDARG00000089641	ppm1lb	0.028	2.69822
ENSDARG00000089405	zgc:112234	0.0355	2.69387
ENSDARG00000090053	CABZ01072511.1	0.0342	2.69109
ENSDARG00000077155	TMEM116	0.0322	2.68954
ENSDARG00000036245	-	0.049	2.68932
ENSDARG00000057477	lrrc28	0.0404	2.68909
ENSDARG00000038235	BX571712.1	0.00874	2.68742
ENSDARG00000078748	wu:fc51f04	0.0285	2.67663
ENSDARG00000074347	st8sia1	0.00192	2.67231
ENSDARG00000023323	ywhaqb	0.000496	2.65018
ENSDARG00000090209	-	0.00214	2.64031
ENSDARG00000090024	CABZ01038376.1	0.0235	2.63457
ENSDARG00000088373	FP067396.1	0.000142	2.63092
ENSDARG00000022399	mettl11a	0.00211	2.62848
ENSDARG00000045803	mfge8b	0.00669	2.62504
ENSDARG00000069385	-	0.0454	2.62233
ENSDARG00000087917	BX649341.1	0.00433	2.62022
ENSDARG00000086543	-	0.0273	2.61999
ENSDARG00000075457	zgc:174642	0.00119	2.61928
ENSDARG00000087854	zgc:112234	0.0451	2.6173
ENSDARG00000096143	si:ch211-223a21.3	6.35e-06	2.61505
ENSDARG00000070420	cyp24a1	0.00291	2.61118
ENSDARG00000018980	zgc:91890	0.0387	2.60991
ENSDARG00000075508	CU302436.3	0.048	2.60756
ENSDARG00000073869	pdzrn3	0.0191	2.5962
ENSDARG00000018643	igf2a	0.0439	2.59496
ENSDARG00000043531	jun	0.00485	2.58576
ENSDARG00000096062	si:dkey-157e10.7	0.0418	2.58465
ENSDARG00000088521	SLC29A2 (3 of 3)	0.0429	2.56863
ENSDARG00000001993	myhb	0.0335	2.56756
ENSDARG00000003835	stom	0.0402	2.55831
ENSDARG00000076264	zgc:195170	0.00895	2.54398
ENSDARG00000096029	si:ch211-187d1.3	2.25e-05	2.54381
ENSDARG00000090904	RNF219	0.00721	2.54252
ENSDARG00000068941	HIST2H3PS2	0.00859	2.53761
ENSDARG00000011190	fgfr1b	0.0269	2.53406
ENSDARG00000040564	hnrnpul1	0.000501	2.53076
ENSDARG00000088568	zgc:174646	0.0218	2.52965
ENSDARG00000095887	si:ch211-280c16.3	0.0375	2.52958
ENSDARG00000078561	lrig2	0.014	2.52734
ENSDARG00000075867	MKL1 (2 of 2)	0.00719	2.52606
ENSDARG00000044954	slit1a	0.0258	2.52403
ENSDARG00000061798	ARHGAP27 (2 of 2)	0.0272	2.47835
ENSDARG00000096096	si:dkey-78k22.2	0.03	2.47305
ENSDARG00000013004	tdg	0.0143	2.47214
ENSDARG00000063095	ctsf	0.0311	2.47195
ENSDARG00000086826	sult6b1	0.000277	2.46502
ENSDARG00000033909	SLC29A2 (1 of 3)	0.0172	2.46321
ENSDARG00000027079	si:dkeyp-122e7.1	0.0316	2.44874
ENSDARG00000086449	si:dkey-247i3.4	0.026	2.43822
ENSDARG00000036295	golga7ba	0.0405	2.43794
ENSDARG00000059001	pim2	0.000404	2.43306
ENSDARG00000069105	fgfr4	7.82e-06	2.42499
ENSDARG00000086439	BX664622.1	0.000491	2.41824
ENSDARG00000006409	mapk12b	0.0266	2.41126
ENSDARG00000076857	her3	0.0361	2.40824
ENSDARG00000089390	CABZ01068602.1	0.0486	2.40556
ENSDARG00000059279	tfap2a	0.000247	2.39783
ENSDARG00000079456	si:ch211-149a19.3	0.0395	2.39692
ENSDARG00000093354	si:ch211-57i17.2	0.0426	2.39605
ENSDARG00000007241	mycb	0.0384	2.396
ENSDARG00000087525	CABZ01045212.1	0.0155	2.37911
ENSDARG00000012044	polr3gla	0.00103	2.37652
ENSDARG00000077903	B3GALNT1 (5 of 8)	0.0485	2.37065
ENSDARG00000040432	klf2b	0.000557	2.36766
ENSDARG00000086364	CABZ01070852.1	0.0358	2.36497
ENSDARG00000089210	FP102169.1	0.0113	2.36154
ENSDARG00000094726	si:dkey-19h16.2	0.000853	2.36066
ENSDARG00000078315	C5H12orf49	0.0174	2.35554
ENSDARG00000006837	mycn	0.00025	2.34598
ENSDARG00000096205	si:dkey-122c11.10	0.0026	2.34239
ENSDARG00000086495	RTL1	0.0407	2.33872
ENSDARG00000091971	si:dkey-43f9.1	0.00133	2.33221
ENSDARG00000093615	si:ch211-234c11.3	0.00118	2.32895
ENSDARG00000089499	CABZ01034089.2	0.00137	2.32381
ENSDARG00000094227	BX640584.3	0.00188	2.3235
ENSDARG00000004297	IRF2BPL	0.00148	2.32168
ENSDARG00000091524	si:ch211-162i8.3	0.000171	2.32049
ENSDARG00000093865	CR356223.3	0.000266	2.31716
ENSDARG00000076670	si:ch211-223a21.5	0.00368	2.30371
ENSDARG00000077948	usp54a	0.0144	2.29391
ENSDARG00000062543	map7d1b	0.0024	2.29167
ENSDARG00000096213	si:dkey-92j16.2	0.00624	2.2885
ENSDARG00000038141	atf4b2	0.00285	2.27184
ENSDARG00000089042	foxb1.2	0.0247	2.26186
ENSDARG00000074922	BX927193.1	0.0115	2.23757
ENSDARG00000042485	foxd5	0.00695	2.23365
ENSDARG00000052641	kpna3	0.0134	2.22297
ENSDARG00000089158	CR385078.3	0.0071	2.21688
ENSDARG00000079317	DLC1	0.0414	2.20647
ENSDARG00000090539	si:dkey-28i19.1	0.0464	2.20555
ENSDARG00000094917	BX324155.2	0.000335	2.2043
ENSDARG00000094101	si:dkey-122c11.8	1.57e-05	2.2012
ENSDARG00000058015	ano3	0.0418	2.19842
ENSDARG00000087626	gb:am422109	0.00117	2.19249
ENSDARG00000019747	hsd3b1	0.00603	2.18114
ENSDARG00000094081	si:ch211-139k8.4	0.000192	2.17195
ENSDARG00000075796	BX927193.2	6.08e-05	2.16888
ENSDARG00000090252	si:dkey-14o6.7	0.0294	2.1637
ENSDARG00000005828	faima	0.0427	2.15956
ENSDARG00000096231	si:dkey-3p4.4	0.00226	2.15641
ENSDARG00000010145	TOR4A (3 of 4)	0.0126	2.15008
ENSDARG00000058226	ak3	0.00596	2.14776
ENSDARG00000087824	BX324179.2	0.00189	2.13992
ENSDARG00000019659	foxi1	0.00433	2.13351
ENSDARG00000096000	si:dkey-29j8.2	0.000384	2.12777
ENSDARG00000094177	si:ch211-208f21.2	0.0111	2.12052
ENSDARG00000090296	BX005448.1	0.00262	2.10893
ENSDARG00000091176	BX663505.2	0.000779	2.10554
ENSDARG00000091061	CU929431.1	0.0228	2.10485
ENSDARG00000087673	CR388132.1	0.0066	2.10347
ENSDARG00000028017	tp53inp1	0.0229	2.10221
ENSDARG00000040503	CABZ01070258.1	0.000165	2.091
ENSDARG00000096005	si:dkey-25i10.6	0.0454	2.09043
ENSDARG00000093994	-	0.0113	2.08933
ENSDARG00000029406	h2afx	0.019	2.08735
ENSDARG00000019045	CU682355.1	0.00243	2.07776
ENSDARG00000090938	MAP4 (1 of 2)	0.0314	2.07452
ENSDARG00000086289	si:ch211-283l16.1	0.000874	2.07416
ENSDARG00000007398	LRRK1 (1 of 2)	0.00768	2.07146
ENSDARG00000094017	si:dkey-54j5.3	0.00891	2.06935
ENSDARG00000034105	MTUS1 (2 of 2)	0.0155	2.06798
ENSDARG00000089155	CABZ01038979.1	0.00503	2.06749
ENSDARG00000091477	si:dkey-156k2.6	0.00191	2.06581
ENSDARG00000058992	cers2b	0.0115	2.06474
ENSDARG00000075109	-	0.0156	2.06281
ENSDARG00000087554	cdk1	0.0319	2.05677
ENSDARG00000090316	si:dkey-246j6.2	0.0377	2.04815
ENSDARG00000061908	MFSD12	0.0399	2.04791
ENSDARG00000068409	vgll4l	0.00252	2.03521
ENSDARG00000086870	slc12a2	0.0168	2.03051
ENSDARG00000094300	si:ch211-160e1.5	0.0361	2.02204
ENSDARG00000042742	stx6	0.0375	2.02107
ENSDARG00000067984	gas1b	0.0159	2.01573
ENSDARG00000032532	arpp19a	0.0346	2.01337
ENSDARG00000077111	fzd4	0.0354	2.01162
ENSDARG00000028387	ca9	0.0366	2.0114
ENSDARG00000015050	calm3a	0.000842	2.00136
ENSDARG00000094154	zgc:158629	0.0305	2.00086
ENSDARG00000094308	si:dkey-247i3.6	0.00241	1.9986
ENSDARG00000022995	clic4	0.0184	1.99487
ENSDARG00000091021	CABZ01001466.1	0.0138	1.98544
ENSDARG00000040110	kif20bb	0.038	1.9706
ENSDARG00000077589	si:dkey-188c14.4	0.000423	1.96223
ENSDARG00000093110	zgc:174642	0.0403	1.95815
ENSDARG00000087645	si:ch211-234c11.1	0.0164	1.9479
ENSDARG00000090366	zgc:171626	0.000603	1.93727
ENSDARG00000002509	zgc:153911	0.0214	1.93493
ENSDARG00000034763	ccnf	0.0306	1.93276
ENSDARG00000005786	ppm1f	0.0404	1.93237
ENSDARG00000012788	foxa3	0.0266	1.92447
ENSDARG00000042030	kpna5	0.0416	1.92237
ENSDARG00000069595	-	0.00375	1.92088
ENSDARG00000093381	si:dkey-73n10.5	0.04	1.91593
ENSDARG00000090141	BX004879.1	0.0138	1.91418
ENSDARG00000058369	MEX3B	0.000597	1.91295
ENSDARG00000004184	nf1a	0.0104	1.90595
ENSDARG00000091753	si:dkey-56m15.3	0.0117	1.8992
ENSDARG00000076104	-	0.00453	1.89704
ENSDARG00000059718	lrrc8c	0.00602	1.88644
ENSDARG00000061773	neurlb	0.00805	1.87034
ENSDARG00000095501	CR388042.2	0.0456	1.86974
ENSDARG00000094181	SHROOM1	0.0259	1.8692
ENSDARG00000094888	si:ch211-152l15.4	0.0126	1.86567
ENSDARG00000008377	EPN2	0.0193	1.8485
ENSDARG00000012552	-	0.0403	1.84513
ENSDARG00000086791	si:ch211-209n20.57	0.0089	1.84217
ENSDARG00000092000	si:ch211-286l10.1	0.00881	1.83582
ENSDARG00000003068	gorasp1	0.0154	1.8357
ENSDARG00000012499	per1b	0.0078	1.82643
ENSDARG00000093284	si:ch211-173m16.2	0.0357	1.81966
ENSDARG00000038639	elovl6l	0.0142	1.81849
ENSDARG00000060004	fzd7a	0.00456	1.8172
ENSDARG00000076532	AL954137.2	0.0034	1.81239
ENSDARG00000035147	lrwd1	0.0273	1.80863
ENSDARG00000092265	BX324142.1	0.0222	1.80541
ENSDARG00000074028	ZNFX1	0.0377	1.80289
ENSDARG00000030949	SRPRB	0.0114	1.79979
ENSDARG00000035750	ccnd1	0.0442	1.79689
ENSDARG00000036571	sema3e	0.0295	1.79461
ENSDARG00000035700	zgc:101664	0.0377	1.78993
ENSDARG00000024488	top2a	0.0388	1.77724
ENSDARG00000042725	cebpb	0.0199	1.77718
ENSDARG00000092098	CKAP2L	0.0371	1.77544
ENSDARG00000029075	pfkfb4l	0.0175	1.77383
ENSDARG00000024920	TMEM136 (1 of 3)	0.044	1.76889
ENSDARG00000096209	si:ch211-271g18.2	0.0313	1.76844
ENSDARG00000061478	igf2bp1	0.0343	1.76729
ENSDARG00000067785	PARD3B (2 of 2)	0.00468	1.76007
ENSDARG00000088375	zgc:174704	0.0494	1.73918
ENSDARG00000018524	midn	0.0337	1.72819
ENSDARG00000056836	BX511245.1	0.037	1.72468
ENSDARG00000055900	zswim5	0.0239	1.72251
ENSDARG00000035133	pho	0.0329	1.71147
ENSDARG00000091419	nrarpa	0.0309	1.69775
ENSDARG00000010640	SLC12A2 (2 of 6)	0.0262	1.69017
ENSDARG00000090220	-	0.01	1.68605
ENSDARG00000054570	smg1	0.0274	1.68586
ENSDARG00000074764	zgc:171426	0.0338	1.67942
ENSDARG00000057683	mcm6	0.0432	1.67547
ENSDARG00000017006	dennd5a	0.0421	1.67465
ENSDARG00000039675	dact1	0.035	1.67323
ENSDARG00000079772	hmgb1a	0.0173	1.66917
ENSDARG00000032651	ppp1r10	0.00776	1.66576
ENSDARG00000090802	MCM3 (1 of 2)	0.0467	1.66512
ENSDARG00000058358	krt8	0.0498	1.66301
ENSDARG00000069790	dynll2a	0.0124	1.66195
ENSDARG00000005039	gstp1	0.0286	1.66004
ENSDARG00000039020	fbxo5	0.0341	1.65191
ENSDARG00000095573	BX321870.2	0.0294	1.63802
ENSDARG00000042796	yy1a	0.0463	1.62475
ENSDARG00000070651	PRKCD (1 of 2)	0.0366	1.62042
ENSDARG00000070914	dusp6	0.0358	1.61342
ENSDARG00000045885	scaf11	0.0314	1.60019
ENSDARG00000045898	si:ch211-152c2.3	0.0419	1.59335
ENSDARG00000036670	aplnrb	0.0363	1.59325
ENSDARG00000096082	si:dkey-176f19.2	0.0269	1.59209
ENSDARG00000087212	CU655961.4	0.0472	1.58978
ENSDARG00000053255	itgb1b	0.0472	1.57432
ENSDARG00000036175	pcdh1b	0.0387	1.57396
ENSDARG00000088847	CR388052.2	0.0197	1.57045
ENSDARG00000041065	hspb1	0.0294	1.56413
ENSDARG00000039034	marcksl1	0.0387	1.54775
ENSDARG00000056561	asb11	0.0371	1.53375
ENSDARG00000062785	adpgk2	0.0498	1.5283
ENSDARG00000005236	SRCAP	0.0235	1.52795
ENSDARG00000077473	mych	0.0269	1.51343
ENSDARG00000035423	-	0.0461	1.49603
ENSDARG00000023330	anp32b	0.0399	1.44805
ENSDARG00000078473	nucks1a	0.0404	1.44352
ENSDARG00000052589	p4hb	0.0396	-1.45929
ENSDARG00000036180	ccnb2	0.0497	-1.47638
ENSDARG00000086626	BX539313.4	0.0319	-1.50621
ENSDARG00000034427	hn1l	0.0314	-1.54871
ENSDARG00000035018	thy1	0.0341	-1.55704
ENSDARG00000026871	uchl1	0.0454	-1.56744
ENSDARG00000009208	prkcda	0.0474	-1.57301
ENSDARG00000076662	NFX1	0.0288	-1.59269
ENSDARG00000015889	zc3h15	0.0193	-1.59496
ENSDARG00000053558	rtkn2	0.0245	-1.59558
ENSDARG00000002787	gro2	0.0406	-1.59953
ENSDARG00000040725	zgc:114130	0.0147	-1.60502
ENSDARG00000075347	CHFR	0.0405	-1.61721
ENSDARG00000070470	SH3RF1	0.0225	-1.64352
ENSDARG00000040266	sox19b	0.0143	-1.65726
ENSDARG00000040991	cttnbp2	0.0429	-1.65967
ENSDARG00000035771	MEPCE (2 of 2)	0.0294	-1.66558
ENSDARG00000077516	CABZ01066436.1	0.0283	-1.66679
ENSDARG00000004665	hspa5	0.00551	-1.68551
ENSDARG00000061590	CACHD1	0.0116	-1.68707
ENSDARG00000021849	si:dkey-256h2.1	0.0127	-1.69331
ENSDARG00000090675	APBA3	0.0426	-1.70755
ENSDARG00000006691	rpl12	0.00978	-1.71254
ENSDARG00000042989	BX539313.3	0.0453	-1.71621
ENSDARG00000011583	cry1b	0.0434	-1.72006
ENSDARG00000010332	zgc:56231	0.0205	-1.72959
ENSDARG00000071005	ppp1r3ca	0.0369	-1.73372
ENSDARG00000020749	caprin2	0.0181	-1.74842
ENSDARG00000004823	asz1	0.035	-1.75296
ENSDARG00000035870	laptm4b	0.0241	-1.75299
ENSDARG00000015905	lztr1	0.00775	-1.7671
ENSDARG00000053963	NPM2	0.0208	-1.77413
ENSDARG00000069157	tmem135	0.0225	-1.77796
ENSDARG00000016519	ctdnep1a	0.0256	-1.78845
ENSDARG00000037574	RPS6KA6	0.0245	-1.79241
ENSDARG00000069745	slc35f2	0.0412	-1.81608
ENSDARG00000076003	TCIRG1 (1 of 3)	0.0343	-1.82159
ENSDARG00000062269	fan1	0.0206	-1.82356
ENSDARG00000005547	RINT1	0.0451	-1.82412
ENSDARG00000007813	RNPEPL1	0.0153	-1.82594
ENSDARG00000086839	BX324216.1	0.011	-1.83103
ENSDARG00000070097	sels	0.0174	-1.84459
ENSDARG00000037852	zgc:101663	0.0297	-1.8454
ENSDARG00000087330	-	0.0211	-1.84543
ENSDARG00000034685	tmem198b	0.0462	-1.84572
ENSDARG00000041959	cxcr4b	0.00714	-1.85295
ENSDARG00000060715	PLOD3 (1 of 2)	0.0496	-1.85698
ENSDARG00000041619	gnb2l1	0.00186	-1.86479
ENSDARG00000020241	icmt	0.0413	-1.87047
ENSDARG00000076801	arap3	0.0446	-1.87145
ENSDARG00000063213	mtif2	0.0445	-1.87238
ENSDARG00000079701	GANAB (3 of 3)	0.00848	-1.87506
ENSDARG00000007180	slc30a4	0.0255	-1.88131
ENSDARG00000011934	gyg1	0.00227	-1.88352
ENSDARG00000056995	snai1a	0.0174	-1.88595
ENSDARG00000079444	CRY2 (1 of 2)	0.0391	-1.89445
ENSDARG00000079190	SYCP2L	0.0482	-1.89701
ENSDARG00000056550	C5H22orf25	0.0477	-1.89734
ENSDARG00000076888	GANAB (1 of 3)	0.0194	-1.89856
ENSDARG00000095463	si:ch73-90k17.1	0.0245	-1.89929
ENSDARG00000057438	rnf103	0.0147	-1.91494
ENSDARG00000035776	N6AMT1	0.0393	-1.93101
ENSDARG00000090020	CABZ01084613.2	0.0186	-1.94441
ENSDARG00000052879	-	0.00756	-1.94827
ENSDARG00000045493	slc35e3	0.0139	-1.94842
ENSDARG00000021140	pabpc1b	0.0487	-1.9645
ENSDARG00000092499	si:ch211-183d21.1	0.0407	-1.96492
ENSDARG00000012248	rgma	0.0362	-1.97149
ENSDARG00000092164	si:ch73-299h12.2	0.00403	-1.9742
ENSDARG00000043727	CWC27	0.0129	-1.97908
ENSDARG00000087977	-	0.00593	-1.97966
ENSDARG00000086126	trim33l	0.0111	-1.9865
ENSDARG00000038472	MTMR4	0.0376	-1.99216
ENSDARG00000079463	MAN2B2	0.0231	-2.01869
ENSDARG00000076297	NFATC3 (1 of 2)	0.0204	-2.03096
ENSDARG00000000972	pcl	0.032	-2.03934
ENSDARG00000054858	si:dkeyp-34c12.2	0.0263	-2.05902
ENSDARG00000076568	sec61b	0.00448	-2.06823
ENSDARG00000062846	tmtc3	0.00367	-2.08687
ENSDARG00000027169	KPNA7	0.00262	-2.09516
ENSDARG00000090725	DYNC2H1	0.0399	-2.11304
ENSDARG00000060496	CACNA1H (2 of 2)	0.0394	-2.12261
ENSDARG00000087331	BX000999.6	0.0103	-2.12991
ENSDARG00000036595	FAM193A	0.00631	-2.14347
ENSDARG00000012390	kcnk5	0.0155	-2.15714
ENSDARG00000052693	si:dkey-172m14.1	0.0428	-2.15943
ENSDARG00000076732	si:ch211-103a14.1	0.027	-2.16856
ENSDARG00000052664	BX682557.1	0.0403	-2.21995
ENSDARG00000054823	id3	0.0402	-2.22314
ENSDARG00000078953	EPN3 (2 of 2)	0.0298	-2.22626
ENSDARG00000088653	CABZ01028403.1	0.038	-2.22749
ENSDARG00000077737	zgc:158220	0.0442	-2.22797
ENSDARG00000061445	adcy6a	0.0167	-2.25099
ENSDARG00000071583	gtf3ab	0.000123	-2.26362
ENSDARG00000096095	buc	0.000555	-2.28669
ENSDARG00000033182	arl4ab	0.0129	-2.31299
ENSDARG00000044844	zgc:66483	0.00657	-2.31628
ENSDARG00000070416	zgc:162816	0.00402	-2.32134
ENSDARG00000079555	ccdc85cb	0.0489	-2.32534
ENSDARG00000095749	si:ch73-299h12.3	0.00226	-2.33297
ENSDARG00000058780	slc9a2	0.0039	-2.34307
ENSDARG00000079340	CR853282.4	0.0353	-2.35142
ENSDARG00000017188	si:ch211-223m11.2	0.00802	-2.35803
ENSDARG00000089162	afap1l1a	0.044	-2.36323
ENSDARG00000075204	SYNDIG1	0.0438	-2.36354
ENSDARG00000057011	dpm1	0.0146	-2.36587
ENSDARG00000096136	si:dkey-56m15.7	0.0422	-2.37142
ENSDARG00000021408	kdelc2	0.0172	-2.37836
ENSDARG00000006615	hnf1ba	0.0483	-2.37894
ENSDARG00000041896	dnajc5ga	0.0185	-2.39373
ENSDARG00000014311	athl1	0.0126	-2.3956
ENSDARG00000068521	PNKP	0.0121	-2.40836
ENSDARG00000003904	sycp1	0.00709	-2.40861
ENSDARG00000056128	fastkd1	0.0469	-2.43875
ENSDARG00000036420	CR376787.1	0.0235	-2.44978
ENSDARG00000029944	PARPBP	0.000254	-2.45569
ENSDARG00000032769	SLC38A9	0.00277	-2.46149
ENSDARG00000094160	DLEU7	0.00425	-2.46507
ENSDARG00000062854	SDK1 (1 of 2)	0.0363	-2.46521
ENSDARG00000078552	grhl3	0.00525	-2.48201
ENSDARG00000045268	tectb	0.0431	-2.54707
ENSDARG00000087755	afap1l1a	0.0322	-2.55356
ENSDARG00000068735	CABZ01064973.1	0.0484	-2.56662
ENSDARG00000004874	SPATA6L	0.0287	-2.5733
ENSDARG00000087094	foxa	0.00404	-2.59564
ENSDARG00000036630	plp2	0.0179	-2.62244
ENSDARG00000040277	fbxo32	0.000681	-2.6269
ENSDARG00000008541	chia.4	0.000449	-2.62704
ENSDARG00000079420	dpp4	0.0194	-2.62744
ENSDARG00000079368	CLDN18	0.0482	-2.63113
ENSDARG00000088951	AL935186.6	2.27e-05	-2.63828
ENSDARG00000037917	itga3a	0.0173	-2.64357
ENSDARG00000054302	EHD4	0.0122	-2.66556
ENSDARG00000086216	PRR13	0.0108	-2.69619
ENSDARG00000041727	zgc:175135	0.0223	-2.69809
ENSDARG00000056922	LTBP1	0.0446	-2.70776
ENSDARG00000087937	CDK4	0.00711	-2.71347
ENSDARG00000016112	bbs12	0.0437	-2.71415
ENSDARG00000007657	ccnh	0.0445	-2.71535
ENSDARG00000079672	EFTUD1	0.00923	-2.7342
ENSDARG00000031426	csrnp1a	0.0216	-2.7354
ENSDARG00000078676	C25H11orf9	0.0204	-2.73837
ENSDARG00000088334	BX005085.2	0.0181	-2.75945
ENSDARG00000011879	foxn1	0.00712	-2.76423
ENSDARG00000087352	DNAH2	0.00242	-2.77448
ENSDARG00000070212	zgc:158463	2.94e-05	-2.77872
ENSDARG00000091623	TMEM74 (1 of 2)	0.0411	-2.78808
ENSDARG00000093008	si:dkey-30j22.5	0.00335	-2.7914
ENSDARG00000037478	CDH8	0.0327	-2.79241
ENSDARG00000080001	BX927308.3	0.0433	-2.80331
ENSDARG00000070605	B4GALNT2 (3 of 3)	0.026	-2.80337
ENSDARG00000052631	thbs4a	0.0342	-2.81854
ENSDARG00000068814	SPATA2L	9.27e-05	-2.82872
ENSDARG00000022271	trim35-34	0.0406	-2.83174
ENSDARG00000089478	si:dkey-241l7.4	0.0271	-2.83955
ENSDARG00000087780	TIAM2 (1 of 2)	0.0123	-2.84234
ENSDARG00000010169	myd88	0.00412	-2.84619
ENSDARG00000005943	HTRA4	0.0396	-2.85134
ENSDARG00000043566	C9H3orf17	0.0181	-2.85229
ENSDARG00000059425	sntg2	0.0335	-2.86785
ENSDARG00000043395	CRIP3	0.0307	-2.86912
ENSDARG00000090962	NAT14	0.0469	-2.87942
ENSDARG00000077823	HMGXB3	0.00851	-2.88062
ENSDARG00000025325	CCSAP (2 of 2)	0.0476	-2.90549
ENSDARG00000086221	si:ch211-226h8.4	0.0318	-2.90641
ENSDARG00000062661	ABCA4 (1 of 2)	0.0115	-2.90847
ENSDARG00000091739	GPC6 (2 of 3)	0.047	-2.93341
ENSDARG00000044001	lgals3l	0.016	-2.94962
ENSDARG00000056713	pskh1	0.0107	-2.96064
ENSDARG00000086142	ARHGAP27 (1 of 2)	0.0457	-2.98287
ENSDARG00000086017	zgc:153681	0.0162	-3.0126
ENSDARG00000043923	sox9b	0.00649	-3.01735
ENSDARG00000059067	JUP (2 of 2)	0.0487	-3.01787
ENSDARG00000093259	si:dkey-199k11.6	1.73e-05	-3.0408
ENSDARG00000017164	vent	0.000233	-3.06218
ENSDARG00000062687	KCNH7 (1 of 2)	0.0453	-3.07071
ENSDARG00000015589	ankrd33bb	0.0247	-3.07096
ENSDARG00000005372	camk4	0.00362	-3.08372
ENSDARG00000078562	zgc:171727	0.00452	-3.08446
ENSDARG00000025108	si:ch211-157c18.2	0.0199	-3.08924
ENSDARG00000095288	RUSC2	0.0098	-3.09339
ENSDARG00000018048	zgc:171704	0.0121	-3.09603
ENSDARG00000042338	lpar2a	0.00473	-3.10228
ENSDARG00000087237	CU463231.1	0.0445	-3.10357
ENSDARG00000062872	MRS2	0.00038	-3.14302
ENSDARG00000088605	rgs3	0.00696	-3.14642
ENSDARG00000089031	LARS (2 of 3)	0.0319	-3.15693
ENSDARG00000086606	CT583728.5	0.00586	-3.18186
ENSDARG00000089068	CU278559.3	0.00586	-3.18186
ENSDARG00000087747	CT583728.8	0.00584	-3.18254
ENSDARG00000088485	CU651569.4	0.00584	-3.18254
ENSDARG00000088582	CT583728.12	0.00584	-3.18254
ENSDARG00000088938	BX548011.5	0.00584	-3.18254
ENSDARG00000090270	CT583728.20	0.00584	-3.18254
ENSDARG00000096403	si:dkey-153m14.1	2.09e-06	-3.1846
ENSDARG00000077023	CU855896.2	0.0314	-3.19499
ENSDARG00000020541	ism1	0.0217	-3.19802
ENSDARG00000078753	BX571813.1	0.00109	-3.20844
ENSDARG00000095070	CD28	0.031	-3.22178
ENSDARG00000091702	CSNK2A1	0.0188	-3.23871
ENSDARG00000086887	RIIAD1	0.0322	-3.25462
ENSDARG00000062880	CNTN4 (2 of 2)	0.0049	-3.25496
ENSDARG00000076210	FP236835.1	3.71e-05	-3.26011
ENSDARG00000092385	si:dkey-23o10.2	0.00448	-3.26203
ENSDARG00000087711	CU855931.2	0.00519	-3.27215
ENSDARG00000076189	ccdc88b	0.00853	-3.27569
ENSDARG00000091744	BX296557.6	7.25e-06	-3.27694
ENSDARG00000088436	CT956064.3	0.00324	-3.29699
ENSDARG00000003808	aqp3a	0.0117	-3.30395
ENSDARG00000025902	plekhg5a	0.00391	-3.34063
ENSDARG00000011573	abcb11a	0.00494	-3.34756
ENSDARG00000010420	ndrg1l	9.6e-05	-3.36659
ENSDARG00000070953	BX927351.2	0.00344	-3.36697
ENSDARG00000087495	USP2 (3 of 3)	0.0356	-3.38044
ENSDARG00000093805	si:dkey-21k24.6	0.0303	-3.38077
ENSDARG00000031075	cadm1a	0.0192	-3.38872
ENSDARG00000062524	CU550716.2	0.00412	-3.38996
ENSDARG00000076160	AL845295.1	0.00272	-3.40027
ENSDARG00000040299	ndr2	0.00346	-3.4043
ENSDARG00000055339	MIPEP (1 of 2)	0.00404	-3.41956
ENSDARG00000029443	SH2D4A (1 of 2)	0.00663	-3.42604
ENSDARG00000077741	CABZ01034793.1	0.00469	-3.43912
ENSDARG00000003877	PBRM1 (1 of 2)	0.00379	-3.4514
ENSDARG00000061194	HECTD2	0.011	-3.45336
ENSDARG00000014239	esyt1b	0.00179	-3.46021
ENSDARG00000058440	slc6a6b	0.00041	-3.48899
ENSDARG00000093643	BX324003.2	0.0427	-3.51638
ENSDARG00000068702	lysmd4	0.0193	-3.58221
ENSDARG00000070677	fezf2	0.0434	-3.58882
ENSDARG00000090456	CABZ01081353.1	0.00667	-3.58954
ENSDARG00000079479	GPR4	0.0472	-3.60198
ENSDARG00000076400	si:dkey-238o14.7	3.58e-06	-3.63239
ENSDARG00000079539	zgc:163077	3.77e-06	-3.65393
ENSDARG00000010029	spon1a	0.0478	-3.65616
ENSDARG00000022461	nudt15	0.0235	-3.65926
ENSDARG00000017821	gata5	0.00503	-3.68325
ENSDARG00000051959	zgc:66449	0.00219	-3.68466
ENSDARG00000070142	si:ch211-191i18.3	0.039	-3.68506
ENSDARG00000077726	ccrn4la	0.00163	-3.69238
ENSDARG00000061471	sema5b	0.021	-3.70384
ENSDARG00000052011	rrad	0.00362	-3.70479
ENSDARG00000075346	tmem129	0.00712	-3.71211
ENSDARG00000015554	zic2a	0.00074	-3.71523
ENSDARG00000091901	si:dkey-25c4.1	0.0447	-3.72283
ENSDARG00000052046	im:7147241	0.00918	-3.73387
ENSDARG00000029019	epb41	0.00679	-3.74488
ENSDARG00000086569	si:ch1073-464p5.4	0.0169	-3.76161
ENSDARG00000075986	RIC3 (1 of 2)	0.000275	-3.7765
ENSDARG00000033473	-	0.0469	-3.78035
ENSDARG00000003046	sorbs2a	0.0181	-3.78483
ENSDARG00000035680	zgc:113424	1.94e-09	-3.79016
ENSDARG00000032831	htra1a	0.00404	-3.81261
ENSDARG00000089067	si:dkey-83f18.5	0.0326	-3.82856
ENSDARG00000037116	cxcl12a	0.001	-3.8331
ENSDARG00000031138	irx3b	0.00535	-3.84097
ENSDARG00000089924	aldh2a	0.000608	-3.85567
ENSDARG00000070603	HSPA12A	0.00019	-3.8577
ENSDARG00000075391	CU182823.1	0.00852	-3.87235
ENSDARG00000090954	CR450840.1	2.64e-05	-3.91117
ENSDARG00000093884	si:ch211-171l17.7	0.0118	-3.9151
ENSDARG00000090642	CU856359.3	0.00561	-3.92663
ENSDARG00000087506	BX548011.3	0.000481	-3.93049
ENSDARG00000074120	USP2 (2 of 3)	0.0312	-3.94108
ENSDARG00000077138	CR391995.1	0.00849	-3.94493
ENSDARG00000037012	slc3a2b	0.000815	-3.94991
ENSDARG00000086956	si:dkey-241l7.3	0.0156	-3.96393
ENSDARG00000054658	slc34a1b	0.0467	-3.97474
ENSDARG00000031855	mst1	0.0109	-3.98315
ENSDARG00000028793	nlk2	0.0245	-3.98555
ENSDARG00000088098	LCP1	0.0298	-4.00252
ENSDARG00000056950	epyc	0.0285	-4.01798
ENSDARG00000009311	pvalb6	0.00585	-4.03307
ENSDARG00000091062	CR356227.1	1.37e-05	-4.03554
ENSDARG00000088967	WNK4 (2 of 4)	0.000113	-4.05966
ENSDARG00000002353	TAGAP (2 of 2)	0.000115	-4.08467
ENSDARG00000035056	fgf13a	0.0433	-4.09527
ENSDARG00000019260	dhrs9	0.0113	-4.10411
ENSDARG00000056659	TTBK1 (2 of 2)	0.00422	-4.10961
ENSDARG00000089622	FGD5 (1 of 2)	0.0311	-4.11673
ENSDARG00000052896	lrit1b	0.00527	-4.11859
ENSDARG00000038293	zgc:103559	0.00961	-4.1253
ENSDARG00000069982	CABZ01073740.1	0.0173	-4.13618
ENSDARG00000079286	bcr	0.00449	-4.13793
ENSDARG00000086478	si:dkeyp-87d1.1	0.00391	-4.15806
ENSDARG00000088769	BX649453.1	6.74e-05	-4.22558
ENSDARG00000024966	MARK4 (1 of 2)	0.000295	-4.22696
ENSDARG00000058963	btr18	1.61e-05	-4.2384
ENSDARG00000060010	iqgap2	0.00215	-4.27253
ENSDARG00000078322	col12a1	0.0207	-4.30463
ENSDARG00000056043	LAMA1	0.000671	-4.30935
ENSDARG00000075665	CABZ01117534.1	0.0196	-4.30965
ENSDARG00000094945	si:dkey-199k11.8	0.00611	-4.37924
ENSDARG00000053548	dpf1	0.00947	-4.39685
ENSDARG00000074582	-	0.0152	-4.42332
ENSDARG00000008312	DNAJB12 (2 of 3)	0.00117	-4.43155
ENSDARG00000089382	zgc:158463	0.000332	-4.45835
ENSDARG00000074034	si:dkey-91i10.2	0.00325	-4.46129
ENSDARG00000090491	SRP_euk_arch	0.0344	-4.46163
ENSDARG00000037403	hspa8l	0.000761	-4.46636
ENSDARG00000029296	-	0.00211	-4.47237
ENSDARG00000095691	si:ch73-138e16.5	7e-05	-4.48594
ENSDARG00000090585	gpc1	0.000158	-4.49733
ENSDARG00000018716	DGKH	0.00486	-4.55405
ENSDARG00000077489	LRFN2 (2 of 2)	0.00176	-4.55585
ENSDARG00000006467	pcdh8	0.0047	-4.5918
ENSDARG00000074800	si:dkey-11f4.7	0.00665	-4.60066
ENSDARG00000068493	CYP2F1 (2 of 2)	0.0179	-4.61375
ENSDARG00000069774	flot2b	3.97e-05	-4.63285
ENSDARG00000095459	si:ch211-191j22.3	0.0036	-4.65045
ENSDARG00000005221	desmb	0.0341	-4.67019
ENSDARG00000096315	si:ch73-367p23.6	0.0351	-4.685
ENSDARG00000088884	AXL (2 of 2)	0.00562	-4.68802
ENSDARG00000031664	sox21a	0.00377	-4.70088
ENSDARG00000078076	nab2	0.00234	-4.70241
ENSDARG00000092702	si:dkeyp-20e4.8	0.0136	-4.72741
ENSDARG00000043089	ALOX5 (4 of 4)	0.01	-4.73118
ENSDARG00000006832	GALNT9	0.00164	-4.73246
ENSDARG00000087182	BX649556.1	5.08e-08	-4.74208
ENSDARG00000029874	khk	0.0493	-4.76524
ENSDARG00000061709	CABZ01069344.1	0.0359	-4.78046
ENSDARG00000061335	galnt1	0.000467	-4.89677
ENSDARG00000051962	MMP15 (2 of 2)	0.00637	-4.92874
ENSDARG00000071692	PREX2	0.000363	-4.98254
ENSDARG00000089868	TNFRSF25	0.0314	-5.00361
ENSDARG00000093998	si:ch73-7i4.2	0.0108	-5.0075
ENSDARG00000017444	hal	0.0114	-5.01677
ENSDARG00000059365	NIPAL4	0.00599	-5.02346
ENSDARG00000089822	BX649341.3	3.42e-05	-5.06068
ENSDARG00000071676	BX649252.2	0.0439	-5.06082
ENSDARG00000056250	add3b	0.00532	-5.09994
ENSDARG00000004736	pacrg	0.00963	-5.13805
ENSDARG00000003145	CLMP	0.0283	-5.13961
ENSDARG00000069964	BX571828.1	0.0306	-5.17038
ENSDARG00000090307	BX927212.2	3.95e-07	-5.23384
ENSDARG00000061585	cyp4v7	0.0197	-5.24412
ENSDARG00000074919	BFSP1	0.000531	-5.25474
ENSDARG00000007173	cyp2y3	0.000116	-5.25602
ENSDARG00000075666	tsc22d3	2.34e-08	-5.36118
ENSDARG00000077570	CDH16	0.0363	-5.45262
ENSDARG00000039832	zgc:173961	0.0135	-5.45406
ENSDARG00000020115	sars2	3.51e-06	-5.46143
ENSDARG00000062108	iffo1b	0.00332	-5.46916
ENSDARG00000093554	flnb	0.0236	-5.49576
ENSDARG00000032482	si:dkey-40c11.2	0.0126	-5.50602
ENSDARG00000079085	-	3.44e-05	-5.60491
ENSDARG00000096182	si:dkey-176f19.1	0.000131	-5.67083
ENSDARG00000020084	tg	1.25e-06	-5.79661
ENSDARG00000074707	FUT9 (6 of 9)	0.00374	-5.85026
ENSDARG00000079235	CR855996.1	0.000278	-5.87492
ENSDARG00000094070	si:ch211-146g19.2	0.0279	-6.10525
ENSDARG00000061288	kcnc4	0.0126	-6.12683
ENSDARG00000071143	CR547131.2	0.0141	-6.15159
ENSDARG00000071261	BX248496.1	0.00747	-6.16577
ENSDARG00000062217	KCNJ3 (1 of 2)	0.00428	-6.2521
ENSDARG00000093726	si:ch211-240j18.2	0.00156	-6.31066
ENSDARG00000014091	osr1	0.000167	-6.31775
ENSDARG00000045371	prdm14	0.00497	-6.37224
ENSDARG00000095113	CR388163.4	0.00359	-6.38196
ENSDARG00000031299	dhrs11b	0.0013	-6.44259
ENSDARG00000089842	CR339044.2	6.86e-06	-6.49545
ENSDARG00000075806	kirrel3a	9.25e-05	-6.5303
ENSDARG00000060520	antxr2a	0.0462	-6.66221
ENSDARG00000004141	zgc:92630	0.0465	-6.69981
ENSDARG00000095789	ccr8.1	0.0149	-6.79423
ENSDARG00000092837	CR385046.6	0.0441	-6.80408
ENSDARG00000061845	si:dkeyp-110e4.6	8.05e-05	-6.82486
ENSDARG00000089521	SRP_euk_arch	0.0295	-6.98863
ENSDARG00000088209	SRP_euk_arch	0.0135	-7.09853
ENSDARG00000088812	CABZ01075242.2	0.00894	-7.12105
ENSDARG00000073918	rnf41l	0.00721	-7.14875
ENSDARG00000095467	si:dkey-225e17.1	0.0322	-7.19243
ENSDARG00000044341	CHST7	2.04e-05	-7.32394
ENSDARG00000094225	si:dkey-28d5.7	0.0336	-7.45356
ENSDARG00000075831	SLC7A8 (1 of 2)	1.42e-07	-7.51045
ENSDARG00000028661	cntfr	0.00046	-7.58963
ENSDARG00000088806	SRP_euk_arch	0.0322	-7.61245
ENSDARG00000076858	C10H8orf4 (1 of 2)	0.0399	-7.67353
ENSDARG00000044387	cldn2	0.000193	-7.73473
ENSDARG00000094294	si:dkey-28d5.9	0.00788	-7.81789
ENSDARG00000021200	nebl	0.0017	-8.05771
ENSDARG00000078088	CR339051.1	0.000101	-8.37471
ENSDARG00000027907	CR318603.2	0.000476	-8.38011
ENSDARG00000057593	ST3GAL1 (1 of 5)	4.73e-07	-8.43969
ENSDARG00000031885	psmb11	0.0485	-8.48491
ENSDARG00000055730	trim35-29	6.85e-08	-8.67197
ENSDARG00000068503	gbgt1l4	5.55e-06	-8.78663
ENSDARG00000095213	FLNB (1 of 4)	0.00343	-8.8312
ENSDARG00000090863	si:ch211-241f4.1	0.0313	-8.9799
ENSDARG00000090079	SRP_euk_arch	0.0184	-9.18118
ENSDARG00000016858	smad7	7.64e-06	-9.18526
ENSDARG00000003411	foxa2	0.000242	-9.3189
ENSDARG00000063255	btbd11a	0.00409	-9.32194
ENSDARG00000090590	SRP_euk_arch	0.0297	-9.32633
ENSDARG00000075151	si:dkey-188i13.10	0.00103	-9.4323
ENSDARG00000070955	hmx3	0.000809	-9.47004
ENSDARG00000021584	CNTN5	0.000446	-9.51412
ENSDARG00000068846	CT573389.1	0.000908	-9.52996
ENSDARG00000041345	sox17	0.000686	-9.64653
ENSDARG00000087115	CR385046.2	9.7e-05	-9.68183
ENSDARG00000005481	nfkbiaa	0.0012	-9.95016
ENSDARG00000013125	dlx1a	0.000955	-10.0807
ENSDARG00000054060	POF1B	4.05e-07	-10.2718
ENSDARG00000061140	COLEC12	8.67e-06	-10.3164
ENSDARG00000074852	wu:fd60h05	5.91e-05	-10.6525
ENSDARG00000091513	C1H3orf70 (1 of 2)	0.00395	-10.8748
ENSDARG00000033201	-	0.0128	-10.9586
ENSDARG00000043126	blf	8.88e-16	-11.033
ENSDARG00000020292	si:ch211-254n4.3	0.0162	-11.0565
ENSDARG00000067859	scospondin	6.52e-06	-11.1535
ENSDARG00000078750	BX950862.4	0.0101	-11.3314
ENSDARG00000038283	CU929360.1	0.022	-11.7004
ENSDARG00000075249	FAM171A2 (1 of 2)	7.67e-09	-11.7118
ENSDARG00000015906	mxtx2	1.64e-14	-11.8595
ENSDARG00000091227	SRP_euk_arch	0.0445	-11.9567
ENSDARG00000012694	c3a	7.75e-05	-12.1212
ENSDARG00000053673	PPP2R2B (2 of 3)	0.00476	-12.1516
ENSDARG00000069382	mxtx1	5.16e-06	-12.1878
ENSDARG00000057625	dusp14	2.51e-06	-12.4463
ENSDARG00000055332	si:dkey-28d5.11	0.0278	-12.5436
ENSDARG00000004218	rnd1l	2.99e-08	-12.6312
ENSDARG00000057586	SALL3 (2 of 2)	1.53e-05	-13.0987
ENSDARG00000080004	trim35-24	0.00568	-13.2059
ENSDARG00000039943	fam46ba	0	-13.2757
ENSDARG00000089782	FP102192.1	0.0232	-13.2825
ENSDARG00000089768	SRP_euk_arch	0.0212	-13.2874
ENSDARG00000077260	si:dkey-28d5.13	0.00223	-13.3376
ENSDARG00000014976	lims2	0.00472	-13.5318
ENSDARG00000041341	sox32	1.48e-06	-14.2438
ENSDARG00000057121	C7 (2 of 2)	1.11e-09	-14.8391
ENSDARG00000044626	ccdc90b	4.8e-08	-14.9815
ENSDARG00000023694	spon1b	8.06e-06	-15.0549
ENSDARG00000070317	irge4	0.000684	-15.1664
ENSDARG00000024865	dscam	8.55e-11	-15.2962
ENSDARG00000002533	adora2b	0.00235	-15.4811
ENSDARG00000087732	SRP_euk_arch	0.00244	-15.8938
ENSDARG00000026736	il11ra	5.9e-05	-16.1344
ENSDARG00000094793	ovch2	0.0142	-16.1706
ENSDARG00000092146	CR385046.4	0.018	-16.227
ENSDARG00000095309	si:dkey-79f11.9	0.0079	-16.5988
ENSDARG00000020332	nkx2.9	0.01	-17.0388
ENSDARG00000091442	zgc:152938	1.36e-13	-17.7143
ENSDARG00000087774	SRP_euk_arch	0.0462	-17.9424
ENSDARG00000091345	SRP_euk_arch	0.0112	-18.4962
ENSDARG00000034588	scn4ab	0.00149	-18.665
ENSDARG00000079583	ppp2r2bb	0.00317	-18.7932
ENSDARG00000088744	si:ch73-73d17.3	7.44e-07	-19.3501
ENSDARG00000090469	SYCN (2 of 2)	0.0401	-19.4906
ENSDARG00000090403	cyp2aa8	8.96e-11	-19.5411
ENSDARG00000044632	myo7ab	8.66e-07	-19.9248
ENSDARG00000037916	cdk5r1a	1.33e-08	-20.5788
ENSDARG00000088158	SRP_euk_arch	0.0342	-21.0127
ENSDARG00000056294	SBK1	0.00238	-21.0594
ENSDARG00000060649	lrp2a	5.11e-06	-21.1009
ENSDARG00000086931	CABZ01029822.1	0.00142	-21.591
ENSDARG00000038352	slc27a1b	0.0424	-22.6393
ENSDARG00000076241	txlnbb	1.51e-09	-23.8307
ENSDARG00000033234	stmn2a	1.39e-05	-23.8583
ENSDARG00000004627	PANX3	4.73e-05	-24.9595
ENSDARG00000033140	pppde2a	5.92e-05	-25.0531
ENSDARG00000021265	mybpc2b	1.73e-09	-25.1248
ENSDARG00000092522	si:ch1073-139a18.1	0.0407	-25.5672
ENSDARG00000078001	KBTBD7	0.000653	-25.7771
ENSDARG00000029832	slc26a1	1.81e-05	-26.7121
ENSDARG00000043280	CCBL2 (4 of 4)	3.68e-09	-27.7947
ENSDARG00000070020	cyp2aa9	3.62e-12	-28.0387
ENSDARG00000087080	CABZ01044356.1	0.0403	-28.5754
ENSDARG00000089918	RTN4R (2 of 2)	0.0187	-29.2102
ENSDARG00000023692	CABZ01073736.1	6.59e-07	-29.2897
ENSDARG00000005332	lipi	1.53e-05	-30.1144
ENSDARG00000074262	NCK1 (2 of 2)	1.55e-07	-30.2988
ENSDARG00000088479	SRP_euk_arch	0.00641	-30.9631
ENSDARG00000078084	TP53I3	2.02e-05	-32.016
ENSDARG00000093671	zgc:136586	1.58e-05	-32.1791
ENSDARG00000013930	lect1	0.0179	-33.9952
ENSDARG00000043271	morc3b	6.06e-06	-34.3455
ENSDARG00000021573	slc16a7	8.63e-05	-39.0367
ENSDARG00000006640	eomesa	0	-41.1594
ENSDARG00000076142	trib1	0.00723	-42.5424
ENSDARG00000006892	MYO3B	0.00176	-45.9773
ENSDARG00000088251	BX572630.2	4.01e-08	-47.7914
ENSDARG00000087669	UNC13C (2 of 4)	0.00654	-48.9963
ENSDARG00000077633	si:ch211-66g24.1	0.000173	-49.952
ENSDARG00000088381	SRP_euk_arch	0.00702	-50.9758
ENSDARG00000090035	rtn4r	0.00405	-59.0449
ENSDARG00000011701	ctsll	2.65e-06	-60.1553
ENSDARG00000078866	SDK1 (2 of 2)	0.00116	-66.6919
ENSDARG00000087431	zgc:173962	0.0365	-75.102
ENSDARG00000070755	-	4.95e-05	-76.8999
ENSDARG00000071456	si:ch211-234p6.7	0.00493	-77.5863
ENSDARG00000052437	MIA	0.00581	-89.1233
ENSDARG00000044694	FYB	0.0182	-112.455
